# Supplementary material for: Intricacies in arrangement of SNP haplotypes suggest “Great Admixture” that created modern humans
Source: BMC Genomics. 2017 Jun 5;18:433. doi: 10.1186/s12864-017-3776-5 (PMC5741169; doi:10.1186/s12864-017-3776-5)
Supplement: Supplementary file 1 — Complete set of our pipeline of Perl programs to characterize human haplotypes and Denisovan diplotypes is presented in this file. All the output files which contain information about every GV with MAF >0.25 (identifier, location, alleles) and every haplotype in the human genome and every diplotype in the Denisovan genome are also available in this file. The file is archived and compressed using UNIX gzip and tar commands. The size of this file is 2.8 GB and it is available from our web-page: (http://bpg.utoledo.edu/~afedorov/YinYang.html). (GZ 2.63 gb) [file readme.txt]

The size of this file (2.63 gb) exceeds PMC limits.  The file is available on the author's web-page: (http://bpg.utoledo.edu/~afedorov/YinYang.html). (GZ 2.63 gb)
