# Supplementary material for: Intricacies in arrangement of SNP haplotypes suggest “Great Admixture” that created modern humans
Source: BMC Genomics. 2017 Jun 5;18:433. doi: 10.1186/s12864-017-3776-5 (PMC5741169; doi:10.1186/s12864-017-3776-5)
Supplement: Supplementary file 3 — Distribution of CHs has been examined among all human autosomes in 5398 segments, and these data are shown in the Additional file 2: Table ST1. (XLSX 643 kb) [file 12864_2017_3776_MOESM3_ESM.xlsx]

## Sheet: Stats_For_Core_Haps_ALL_CHRs
CHR	Segment	Starting Position	Length (KB)	# SNPs inside Segment	# Common Haplotypes	Occurrence of Common Haplotypes	Max Diff between Common haplotypes	# Yin - Yang
CHR_1	1	30923	771	1382	1	166	NA	0
CHR_1	2	808223	44	649	1	348	NA	0
CHR_1	3	1302106	19	298	3	1847	47	2
CHR_1	4	1806647	53	719	4	1499	48	2
CHR_1	5	2302471	49	780	4	702	47	2
CHR_1	6	2802348	36	743	6	1308	43	0
CHR_1	7	3302745	24	439	5	1419	46	0
CHR_1	8	3803755	202	1022	1	121	NA	0
CHR_1	9	4302585	51	874	5	1595	49	2
CHR_1	10	4802513	28	511	6	1478	47	2
CHR_1	11	5302118	6	145	4	1692	46	0
CHR_1	12	5802376	79	1344	4	897	30	0
CHR_1	13	6302510	60	785	3	1278	49	2
CHR_1	14	6802171	24	332	4	1731	48	2
CHR_1	15	7302754	22	385	4	1492	43	0
CHR_1	16	7803891	52	731	7	1286	48	2
CHR_1	17	8304607	47	784	4	1411	49	4
CHR_1	18	8808185	119	1394	5	1592	47	2
CHR_1	19	9302942	34	664	5	1252	40	0
CHR_1	20	9814964	173	2423	3	703	10	0
CHR_1	21	10302596	28	422	4	1910	50	2
CHR_1	22	10802468	43	666	3	573	35	0
CHR_1	23	11304242	86	1164	3	1369	50	2
CHR_1	24	11802434	31	463	4	1084	46	0
CHR_1	25	12305286	306	3688	1	124	NA	0
CHR_1	26	12802174	52	777	4	1210	47	2
CHR_1	27	13339210	453	393	0	0	NA	0
CHR_1	28	13802224	29	515	1	111	NA	0
CHR_1	29	14302321	57	1034	5	1098	48	2
CHR_1	30	14805215	40	590	4	1168	48	2
CHR_1	31	15303115	22	391	1	554	NA	0
CHR_1	32	15802284	29	472	3	1744	50	2
CHR_1	33	16302982	42	702	5	1830	49	2
CHR_1	34	16802890	82	753	2	378	48	2
CHR_1	35	17303589	38	507	3	1508	48	2
CHR_1	36	17802228	46	673	3	1263	49	2
CHR_1	37	18302321	47	778	4	676	37	0
CHR_1	38	18802387	11	200	4	1553	36	0
CHR_1	39	19302972	20	331	5	1695	49	2
CHR_1	40	19805997	32	535	2	334	46	0
CHR_1	41	20305887	50	812	6	1403	44	0
CHR_1	42	20803771	93	1290	3	501	39	0
CHR_1	43	21305596	56	744	5	1766	50	4
CHR_1	44	21802122	20	283	2	473	46	0
CHR_1	45	22302427	20	424	4	767	38	0
CHR_1	46	22803195	63	810	5	1675	49	2
CHR_1	47	23302403	50	592	3	1673	42	0
CHR_1	48	23803138	65	776	6	1221	45	0
CHR_1	49	24321935	62	373	5	1622	47	2
CHR_1	50	24803736	52	644	4	1304	46	0
CHR_1	51	25302495	26	416	1	117	NA	0
CHR_1	52	25803095	54	578	4	1916	50	2
CHR_1	53	26303550	54	673	3	1990	50	2
CHR_1	54	26802548	47	524	3	1568	50	4
CHR_1	55	27303822	223	2549	5	822	45	0
CHR_1	56	27804421	409	4603	0	0	NA	0
CHR_1	57	28302852	124	1414	5	1347	50	2
CHR_1	58	28803958	184	2107	3	1318	49	2
CHR_1	59	29307056	91	959	5	1895	49	2
CHR_1	60	29802885	61	918	4	1712	49	4
CHR_1	61	30305280	59	963	5	889	40	0
CHR_1	62	30802398	28	492	3	1466	50	2
CHR_1	63	31304625	38	666	0	0	NA	0
CHR_1	64	31802227	48	554	4	2119	47	2
CHR_1	65	32302108	67	858	5	1325	44	0
CHR_1	66	32919326	315	5123	3	437	16	0
CHR_1	67	33313902	142	1755	3	759	50	2
CHR_1	68	33802351	50	592	5	1999	50	4
CHR_1	69	34302673	56	768	3	949	41	0
CHR_1	70	34802637	32	503	6	1542	48	2
CHR_1	71	35303208	61	701	1	404	NA	0
CHR_1	72	35802276	150	1684	5	1478	50	4
CHR_1	73	36307897	84	947	3	1656	50	2
CHR_1	74	36813909	55	856	6	1570	49	4
CHR_1	75	37324683	154	2582	2	228	6	0
CHR_1	76	37806513	56	868	5	1418	49	4
CHR_1	77	38302836	74	766	5	1858	44	0
CHR_1	78	38803172	48	692	6	1471	46	0
CHR_1	79	39302880	49	603	4	1842	50	2
CHR_1	80	39803567	119	1437	4	1817	50	4
CHR_1	81	40303103	111	1434	6	1308	48	4
CHR_1	82	40802261	62	791	4	644	40	0
CHR_1	83	41306571	50	773	2	285	42	0
CHR_1	84	41803803	54	672	5	913	47	2
CHR_1	85	42304600	57	811	5	1511	48	2
CHR_1	86	42802209	54	706	5	1430	49	4
CHR_1	87	43302971	68	912	8	1263	45	0
CHR_1	88	43803120	76	827	4	1966	47	2
CHR_1	89	44303266	79	922	5	1745	48	2
CHR_1	90	44802225	110	1305	0	0	NA	0
CHR_1	91	45305110	131	1517	4	1742	49	2
CHR_1	92	45802670	62	728	3	1802	50	2
CHR_1	93	46304177	34	412	3	1962	49	2
CHR_1	94	46802608	83	1180	4	1656	38	0
CHR_1	95	47303504	89	1107	3	1043	49	2
CHR_1	96	47802547	33	456	5	2074	49	2
CHR_1	97	48304425	49	694	5	2006	47	2
CHR_1	98	48804124	156	1981	6	1301	44	0
CHR_1	99	49302391	55	654	3	1890	50	2
CHR_1	100	49813813	131	1272	4	1551	50	2
CHR_1	101	50306257	124	1187	4	1809	50	2
CHR_1	102	50802855	20	323	3	1978	50	2
CHR_1	103	51314018	325	3788	5	1609	49	2
CHR_1	104	51804731	514	6217	2	558	22	0
CHR_1	105	52320559	98	1325	3	1364	50	4
CHR_1	106	52835556	182	2386	4	1933	50	2
CHR_1	107	53319562	25	340	4	1770	50	2
CHR_1	108	53819026	50	712	6	1194	50	6
CHR_1	109	54320383	28	411	3	2014	50	2
CHR_1	110	54820315	60	874	7	1298	47	4
CHR_1	111	55319008	25	407	5	1597	50	2
CHR_1	112	55819875	50	797	3	1076	48	2
CHR_1	113	56319740	77	1217	5	1594	39	0
CHR_1	114	56819023	50	696	7	1216	48	8
CHR_1	115	57318918	59	860	6	1374	40	0
CHR_1	116	57819203	32	471	4	1974	50	2
CHR_1	117	58319278	63	872	4	1033	47	2
CHR_1	118	58819227	40	562	6	1637	45	0
CHR_1	119	59319003	62	883	6	902	48	6
CHR_1	120	59819772	82	1294	5	1142	49	4
CHR_1	121	60340174	127	2000	5	814	34	0
CHR_1	122	60821173	84	1214	4	568	34	0
CHR_1	123	61322088	111	1619	0	0	NA	0
CHR_1	124	61821819	64	1030	1	133	NA	0
CHR_1	125	62324742	39	597	6	1485	49	2
CHR_1	126	62820001	78	991	4	726	48	2
CHR_1	127	63320166	23	266	4	2073	50	2
CHR_1	128	63819985	76	917	5	1610	49	2
CHR_1	129	64319223	104	1323	6	1734	50	4
CHR_1	130	64818929	22	289	7	1801	50	8
CHR_1	131	65319411	73	825	6	1550	46	0
CHR_1	132	65827844	16	298	5	1761	47	2
CHR_1	133	66319371	71	825	4	905	49	4
CHR_1	134	66819623	119	1755	3	1179	48	2
CHR_1	135	67319525	154	1846	6	1303	49	2
CHR_1	136	67822377	31	412	4	2012	50	2
CHR_1	137	68319540	39	554	3	1787	45	0
CHR_1	138	68821539	27	451	5	1896	46	0
CHR_1	139	69324595	226	2970	3	399	27	0
CHR_1	140	69820211	36	481	4	1973	50	4
CHR_1	141	70318957	33	377	4	1930	50	2
CHR_1	142	70823756	106	1350	6	1333	44	0
CHR_1	143	71320836	49	706	8	1811	41	0
CHR_1	144	71823940	96	1115	4	1502	49	2
CHR_1	145	72320076	65	774	5	1562	50	6
CHR_1	146	72819612	82	1065	2	1680	50	2
CHR_1	147	73318910	52	644	4	1600	47	2
CHR_1	148	73819848	26	343	3	1953	50	2
CHR_1	149	74321238	19	353	6	1112	40	0
CHR_1	150	74823548	118	1745	4	987	50	2
CHR_1	151	75319612	66	938	4	1955	50	2
CHR_1	152	75820793	38	436	5	1453	49	2
CHR_1	153	76319241	46	637	4	1397	39	0
CHR_1	154	76822376	29	482	6	1935	49	2
CHR_1	155	77321319	56	800	5	1341	47	2
CHR_1	156	77819015	51	697	6	1227	41	0
CHR_1	157	78322780	201	2078	5	1248	47	2
CHR_1	158	78819945	72	912	3	1728	49	2
CHR_1	159	79319800	33	716	6	1835	43	0
CHR_1	160	79819055	29	481	3	1768	50	2
CHR_1	161	80318974	34	503	4	1117	35	0
CHR_1	162	80821065	44	776	5	1743	50	2
CHR_1	163	81320955	42	809	2	255	30	0
CHR_1	164	81820593	24	467	6	1947	50	4
CHR_1	165	82321473	71	967	5	1173	44	0
CHR_1	166	82820376	62	924	7	1414	49	2
CHR_1	167	83324040	90	1319	5	1919	50	4
CHR_1	168	83819034	31	332	1	126	NA	0
CHR_1	169	84321694	56	698	3	1715	50	2
CHR_1	170	84835699	39	764	6	1108	44	0
CHR_1	171	85325762	29	521	2	329	34	0
CHR_1	172	85820209	51	615	4	1896	49	4
CHR_1	173	86320033	24	407	4	2040	46	0
CHR_1	174	86819157	30	364	3	1868	38	0
CHR_1	175	87322891	158	1934	4	2034	49	4
CHR_1	176	87825385	64	1014	6	1155	39	0
CHR_1	177	88319920	93	1303	3	774	50	4
CHR_1	178	88819475	37	489	4	1646	49	4
CHR_1	179	89323727	83	1278	3	1447	50	2
CHR_1	180	89820492	111	1491	5	825	37	0
CHR_1	181	90320159	180	2156	2	841	26	0
CHR_1	182	90819000	54	645	6	1677	50	4
CHR_1	183	91321687	184	2210	5	1365	49	2
CHR_1	184	91821503	83	1049	4	747	49	2
CHR_1	185	92323809	50	691	4	1588	48	2
CHR_1	186	92827407	144	1646	5	1629	50	6
CHR_1	187	93320402	61	630	2	1711	50	2
CHR_1	188	93820575	62	742	4	1769	49	2
CHR_1	189	94319185	14	226	4	1731	50	2
CHR_1	190	94819727	58	761	4	1518	50	2
CHR_1	191	95320281	54	846	3	552	29	0
CHR_1	192	95819015	44	593	7	1673	47	2
CHR_1	193	96319182	64	864	5	1804	49	2
CHR_1	194	96819473	23	342	3	1989	50	2
CHR_1	195	97322121	173	2305	8	1386	43	0
CHR_1	196	97819405	42	714	5	1769	48	2
CHR_1	197	98336823	260	3479	4	740	44	0
CHR_1	198	98819537	57	768	4	1375	46	0
CHR_1	199	99319008	60	834	5	1461	47	2
CHR_1	200	99835240	128	2086	5	1037	43	0
CHR_1	201	100321878	21	336	4	1572	45	0
CHR_1	202	100822776	95	1220	5	1801	40	0
CHR_1	203	101319255	334	4119	4	745	44	0
CHR_1	204	101819577	38	604	4	573	49	2
CHR_1	205	102319387	38	557	7	1762	50	6
CHR_1	206	102822051	70	1257	5	1804	48	2
CHR_1	207	103318973	49	826	6	1723	49	2
CHR_1	208	103916755	203	1367	5	1834	50	4
CHR_1	209	104319480	65	730	3	1777	50	2
CHR_1	210	104819248	30	520	5	1728	49	2
CHR_1	211	105318984	46	666	3	1943	49	4
CHR_1	212	105819041	39	665	5	1795	41	0
CHR_1	213	106319131	86	1297	5	1528	49	4
CHR_1	214	106818955	17	268	6	2027	50	4
CHR_1	215	107320503	133	1791	6	1215	43	0
CHR_1	216	107822769	49	709	3	1015	48	2
CHR_1	217	108319079	89	1298	6	1348	46	0
CHR_1	218	108854166	209	1457	5	1008	48	4
CHR_1	219	109320390	20	243	3	2115	50	2
CHR_1	220	109819296	61	788	5	1284	42	0
CHR_1	221	110319838	46	749	4	723	46	0
CHR_1	222	110819062	19	263	4	1939	44	0
CHR_1	223	111319655	103	1495	5	883	40	0
CHR_1	224	111821777	14	297	4	1867	49	2
CHR_1	225	112320846	57	868	2	395	42	0
CHR_1	226	112820711	62	914	3	928	20	0
CHR_1	227	113319561	27	384	3	1426	38	0
CHR_1	228	113819412	69	840	5	1060	45	0
CHR_1	229	114319233	73	724	4	1692	50	2
CHR_1	230	114818994	81	1274	0	0	NA	0
CHR_1	231	115330070	62	911	4	1632	48	2
CHR_1	232	115820598	42	632	6	965	49	2
CHR_1	233	116319088	32	527	4	1186	43	0
CHR_1	234	116820816	37	531	3	1654	48	2
CHR_1	235	117319616	153	2106	4	1104	30	0
CHR_1	236	117820117	55	772	6	1665	45	0
CHR_1	237	118319990	28	405	4	1851	48	2
CHR_1	238	118820123	42	563	3	417	46	0
CHR_1	239	119319805	58	957	6	1613	40	0
CHR_1	240	119823046	115	1750	1	433	NA	0
CHR_1	241	120319784	16	235	4	2026	50	4
CHR_1	242	120819209	353	561	3	479	47	2
CHR_1	243	121319235	110	755	0	0	NA	0
CHR_1	244	142564434	329	431	1	220	NA	0
CHR_1	245	143123062	147	675	3	605	9	0
CHR_1	246	143397662	266	301	1	107	NA	0
CHR_1	247	143922447	672	516	0	0	NA	0
CHR_1	248	144594087	272	409	0	0	NA	0
CHR_1	249	145094584	333	824	0	0	NA	0
CHR_1	250	145594799	92	922	3	1495	47	2
CHR_1	251	146222291	280	574	0	0	NA	0
CHR_1	252	146596210	53	708	3	1864	43	0
CHR_1	253	147095064	61	776	5	1498	42	0
CHR_1	254	147631090	176	1323	5	861	47	2
CHR_1	255	148187646	902	1609	0	0	NA	0
CHR_1	257	149594163	314	1355	0	0	NA	0
CHR_1	258	150127104	80	1462	5	1622	49	4
CHR_1	259	150591732	49	529	3	1748	49	2
CHR_1	260	151092086	114	1350	5	1321	50	4
CHR_1	261	151592988	80	998	4	1724	48	2
CHR_1	262	152106853	62	936	5	1070	50	2
CHR_1	263	152590187	9	154	3	1999	49	2
CHR_1	264	153092124	42	682	5	1651	50	2
CHR_1	265	153590254	33	425	3	1668	49	2
CHR_1	266	154091017	56	562	4	1903	47	2
CHR_1	267	154589965	61	731	5	1439	49	2
CHR_1	268	155090105	43	462	4	1499	49	4
CHR_1	269	155601731	126	1316	4	1812	49	2
CHR_1	270	156112422	56	891	5	1334	42	0
CHR_1	271	156590696	65	825	2	393	12	0
CHR_1	272	157090760	43	505	5	1648	50	2
CHR_1	273	157589994	15	241	4	1985	50	2
CHR_1	274	158091417	13	200	3	2133	46	0
CHR_1	275	158590983	27	449	4	2014	45	0
CHR_1	276	159096902	91	1206	3	388	35	0
CHR_1	277	159590667	75	977	5	993	22	0
CHR_1	278	160090681	51	843	2	386	45	0
CHR_1	279	160590765	82	1262	1	120	NA	0
CHR_1	280	161094834	83	945	4	1821	47	2
CHR_1	281	161589974	16	265	5	1435	48	4
CHR_1	282	162090349	17	247	3	2128	45	0
CHR_1	283	162590088	75	1022	4	1232	41	0
CHR_1	284	163090858	55	749	6	1151	48	2
CHR_1	285	163590197	56	764	4	1940	50	2
CHR_1	286	164090474	7	178	3	1986	50	2
CHR_1	287	164590212	69	987	0	0	NA	0
CHR_1	288	165091285	49	926	2	684	46	0
CHR_1	289	165590321	33	546	6	1262	40	0
CHR_1	290	166093039	81	1208	4	1644	50	2
CHR_1	291	166591043	30	587	5	1837	47	2
CHR_1	292	167091859	31	572	3	671	44	0
CHR_1	293	167590001	44	746	6	967	42	0
CHR_1	294	168089984	42	502	5	1793	49	2
CHR_1	295	168589988	29	471	5	1175	47	2
CHR_1	296	169090712	15	219	5	1867	37	0
CHR_1	297	169590298	44	659	5	1839	49	2
CHR_1	298	170090512	47	610	5	1921	48	2
CHR_1	299	170590567	29	447	4	1955	46	0
CHR_1	300	171091875	48	691	6	1436	50	2
CHR_1	301	171591827	48	795	5	1178	44	0
CHR_1	302	172090738	48	622	5	1514	49	2
CHR_1	303	172591228	28	455	5	1710	50	2
CHR_1	304	173090839	51	678	4	774	37	0
CHR_1	305	173590112	184	1868	5	1890	49	2
CHR_1	306	174093837	128	1442	5	1888	44	0
CHR_1	307	174590409	58	701	3	1877	50	2
CHR_1	308	175090094	18	324	4	1563	37	0
CHR_1	309	175590161	37	613	5	1641	50	4
CHR_1	310	176090578	66	921	4	2055	50	2
CHR_1	311	176591291	158	1790	3	1249	50	4
CHR_1	312	177091092	87	1114	5	1497	46	0
CHR_1	313	177590435	39	480	5	1553	49	4
CHR_1	314	178096922	136	1623	4	1992	49	4
CHR_1	315	178590394	43	535	5	1256	45	0
CHR_1	316	179091951	48	639	3	1813	50	2
CHR_1	317	179592270	32	443	3	1774	49	2
CHR_1	318	180090359	36	525	3	1303	45	0
CHR_1	319	180596196	102	1495	3	1338	47	2
CHR_1	320	181090269	38	568	4	917	48	2
CHR_1	321	181597203	139	1955	4	1142	46	0
CHR_1	322	182091344	56	798	7	1233	50	4
CHR_1	323	182589991	88	1268	4	1067	38	0
CHR_1	324	183090011	9	136	2	1950	50	2
CHR_1	325	183590912	86	1296	3	1922	50	2
CHR_1	326	184093820	73	947	4	1192	46	0
CHR_1	327	184596806	70	1033	7	1231	49	4
CHR_1	328	185091351	93	1145	4	1564	50	2
CHR_1	329	185621895	251	4001	3	1410	49	2
CHR_1	330	186090370	29	425	3	1739	50	4
CHR_1	331	186592058	234	3323	2	227	33	0
CHR_1	332	187090584	50	696	5	1898	49	2
CHR_1	333	187591689	23	447	5	1302	44	0
CHR_1	334	188090665	97	1453	6	1576	47	2
CHR_1	335	188590924	43	661	7	1068	47	2
CHR_1	336	189090155	34	593	3	1828	50	2
CHR_1	337	189593725	26	482	3	1898	50	2
CHR_1	338	190090137	68	839	5	1473	46	0
CHR_1	339	190591676	53	758	6	1616	45	0
CHR_1	340	191090355	28	334	4	1873	50	4
CHR_1	341	191590362	74	910	5	1227	42	0
CHR_1	342	192090802	47	575	5	1838	49	4
CHR_1	343	192590363	26	404	3	1013	50	2
CHR_1	344	193090029	50	605	3	1741	49	4
CHR_1	345	193590275	30	456	4	2071	49	4
CHR_1	346	194090974	164	2551	2	569	3	0
CHR_1	347	194590401	55	911	5	1852	42	0
CHR_1	348	195090016	8	166	4	2117	50	2
CHR_1	349	195592954	41	659	4	1905	50	2
CHR_1	350	196090268	215	2935	3	377	9	0
CHR_1	351	196598327	68	1074	6	1570	47	2
CHR_1	352	197095840	106	1532	5	1352	45	0
CHR_1	353	197590190	235	2914	3	1161	43	0
CHR_1	354	198095354	59	740	5	1777	41	0
CHR_1	355	198596234	96	1441	7	1633	48	4
CHR_1	356	199091244	32	423	3	1687	50	2
CHR_1	357	199593842	96	1453	4	1345	40	0
CHR_1	358	200090219	41	568	5	1338	48	2
CHR_1	359	200590852	9	159	3	1934	40	0
CHR_1	360	201091041	27	444	6	1226	44	0
CHR_1	361	201596186	41	643	5	980	43	0
CHR_1	362	202090641	55	775	1	116	NA	0
CHR_1	363	202590813	35	483	4	903	48	2
CHR_1	364	203091274	62	868	5	738	37	0
CHR_1	365	203590045	54	733	4	695	20	0
CHR_1	366	204097502	60	944	1	246	NA	0
CHR_1	367	204590044	28	367	6	1654	46	0
CHR_1	368	205096895	50	705	3	1821	49	2
CHR_1	369	205597321	42	679	5	1325	45	0
CHR_1	370	206099447	497	2716	0	0	NA	0
CHR_1	371	206598126	48	657	4	1355	50	2
CHR_1	372	207097071	65	888	5	1557	49	2
CHR_1	373	207598290	49	622	5	1976	50	4
CHR_1	374	208098018	79	1218	5	866	48	2
CHR_1	375	208598450	64	991	1	127	NA	0
CHR_1	376	209097788	26	471	5	1883	48	2
CHR_1	377	209602381	32	600	4	1185	42	0
CHR_1	378	210097197	55	696	3	1805	50	2
CHR_1	379	210597950	25	395	6	1900	46	0
CHR_1	380	211097125	58	763	7	1826	42	0
CHR_1	381	211596975	85	1135	4	1149	42	0
CHR_1	382	212097748	95	1241	6	1725	50	4
CHR_1	383	212601099	48	703	4	973	47	2
CHR_1	384	213096950	38	597	5	1363	50	4
CHR_1	385	213597841	67	916	4	834	41	0
CHR_1	386	214097482	40	534	3	1447	46	0
CHR_1	387	214597279	39	573	6	1691	45	0
CHR_1	388	215097287	40	540	5	1404	49	2
CHR_1	389	215597605	252	3109	2	552	47	2
CHR_1	390	216096960	85	1332	3	895	42	0
CHR_1	391	216597759	57	918	3	488	37	0
CHR_1	392	217098438	33	548	5	1223	48	2
CHR_1	393	217598848	108	1378	5	1068	43	0
CHR_1	394	218097105	35	625	6	1279	48	2
CHR_1	395	218597044	48	620	5	1853	49	4
CHR_1	396	219097398	59	897	6	1583	50	2
CHR_1	397	219598894	29	450	5	1361	47	2
CHR_1	398	220097352	37	493	7	1638	49	6
CHR_1	399	220598028	112	1532	3	1227	49	4
CHR_1	400	221111780	45	814	5	1366	50	6
CHR_1	401	221600769	61	879	4	1153	47	2
CHR_1	402	222097042	58	967	5	1341	46	0
CHR_1	403	222601843	46	713	4	1119	43	0
CHR_1	404	223097150	33	455	6	1250	49	2
CHR_1	405	223605017	36	702	6	1705	49	8
CHR_1	407	224602569	105	1249	6	1418	47	2
CHR_1	408	225099442	104	1404	4	1995	48	4
CHR_1	409	225598309	63	853	5	1087	43	0
CHR_1	410	226104491	120	1558	4	871	49	2
CHR_1	411	226597341	17	267	3	1673	49	2
CHR_1	412	227097039	72	988	4	679	41	0
CHR_1	413	227597415	78	1068	7	1242	41	0
CHR_1	414	228097342	27	400	6	1020	46	0
CHR_1	415	228599952	102	1369	4	717	45	0
CHR_1	416	229098232	30	526	3	366	45	0
CHR_1	417	229597627	135	1714	4	669	46	0
CHR_1	418	230101916	90	1427	3	1573	50	2
CHR_1	419	230597736	68	959	4	573	35	0
CHR_1	420	231097856	23	345	5	1686	45	0
CHR_1	421	231597198	92	1141	3	1827	46	0
CHR_1	422	232099726	50	796	6	1645	50	6
CHR_1	423	232597542	80	1221	6	1247	48	2
CHR_1	424	233096931	76	953	7	1487	50	6
CHR_1	425	233597637	35	679	4	720	44	0
CHR_1	426	234096935	30	478	4	1212	41	0
CHR_1	427	234600919	28	595	6	1360	39	0
CHR_1	428	235097172	55	845	3	573	13	0
CHR_1	429	235597252	51	680	5	1951	48	2
CHR_1	430	236097742	41	682	2	1061	47	2
CHR_1	431	236598984	26	447	3	463	41	0
CHR_1	432	237098896	40	696	2	263	50	2
CHR_1	433	237597163	19	321	4	1423	50	2
CHR_1	434	238097039	16	289	5	1503	50	4
CHR_1	435	238597020	36	566	3	1372	48	2
CHR_1	436	239098012	75	1085	4	1046	40	0
CHR_1	437	239597165	91	1208	3	1381	46	0
CHR_1	438	240097079	11	205	4	1853	49	4
CHR_1	439	240597826	21	415	4	726	40	0
CHR_1	440	241100122	37	607	3	1284	49	2
CHR_1	441	241596981	42	702	5	1410	37	0
CHR_1	442	242098415	16	288	6	1756	49	2
CHR_1	443	242597898	22	381	5	1455	40	0
CHR_1	444	243098453	24	337	5	1399	46	0
CHR_1	445	243598234	136	1564	4	901	20	0
CHR_1	446	244098047	63	873	6	728	44	0
CHR_1	447	244598815	78	959	5	913	45	0
CHR_1	448	245097076	38	576	3	466	31	0
CHR_1	449	245597371	51	760	2	296	25	0
CHR_1	450	246097003	21	333	3	1422	47	2
CHR_1	451	246599746	43	606	6	1302	45	0
CHR_1	452	247097513	15	236	4	1479	48	4
CHR_1	453	247597258	25	525	3	528	41	0
CHR_1	454	248099054	25	481	4	1130	43	0
CHR_1	455	248597670	36	549	1	129	NA	0
CHR_1	456	249100143	58	818	5	1494	49	4
CHR_2	1	23368	108	2001	4	1066	47	2
CHR_2	2	504473	59	924	4	906	42	0
CHR_2	3	1000029	27	398	4	1512	39	0
CHR_2	4	1500665	28	471	4	1175	49	2
CHR_2	5	2004564	224	3306	3	354	18	0
CHR_2	6	2500041	38	734	2	374	5	0
CHR_2	7	3001092	35	505	6	966	45	0
CHR_2	8	3502035	13	246	4	1799	50	2
CHR_2	9	4000051	71	1123	1	376	NA	0
CHR_2	10	4502845	91	1484	2	418	48	2
CHR_2	11	5000802	185	1323	5	1393	48	2
CHR_2	12	5500302	64	1075	2	296	47	2
CHR_2	13	6000502	38	660	4	1187	48	2
CHR_2	14	6500101	32	559	4	1732	50	2
CHR_2	15	7025350	38	828	6	1201	47	2
CHR_2	16	7503442	34	523	5	738	46	0
CHR_2	17	8000500	29	480	2	1516	50	2
CHR_2	18	8501473	31	501	5	1562	49	2
CHR_2	19	9017034	217	2807	3	927	46	0
CHR_2	20	9509130	71	1056	4	1184	44	0
CHR_2	21	10004460	42	643	5	1815	48	4
CHR_2	22	10500030	20	293	6	1513	37	0
CHR_2	23	11000883	19	383	3	441	15	0
CHR_2	24	11500058	9	158	4	1391	50	4
CHR_2	25	12002685	74	1358	2	357	31	0
CHR_2	26	12515915	61	1009	5	1067	43	0
CHR_2	27	13000040	50	605	3	1853	50	2
CHR_2	28	13501633	112	1812	4	1311	42	0
CHR_2	29	14000698	33	467	8	1858	45	0
CHR_2	30	14501066	37	679	5	1749	49	2
CHR_2	31	15000022	48	763	5	1328	49	2
CHR_2	32	15500939	18	326	2	1824	50	2
CHR_2	33	16000384	54	782	3	1304	41	0
CHR_2	34	16501368	54	849	9	1532	50	6
CHR_2	35	17000899	40	592	5	1743	50	2
CHR_2	36	17509264	79	1071	3	1294	49	2
CHR_2	37	18002459	21	343	5	1813	49	4
CHR_2	38	18501368	36	585	5	1378	49	2
CHR_2	39	19000112	64	861	5	1154	46	0
CHR_2	40	19500098	14	186	4	1823	41	0
CHR_2	41	20000909	47	804	4	1879	46	0
CHR_2	42	20501496	85	1128	5	1743	48	4
CHR_2	43	21005576	120	1751	1	197	NA	0
CHR_2	44	21501344	79	1143	2	554	28	0
CHR_2	45	22007094	26	443	2	1789	50	2
CHR_2	46	22500090	55	880	3	1148	46	0
CHR_2	47	23000619	41	616	4	1297	49	2
CHR_2	48	23500116	43	651	6	1365	49	2
CHR_2	49	24009163	155	1944	5	1608	47	2
CHR_2	50	24502305	139	1724	3	1275	48	2
CHR_2	51	25000739	46	590	5	1494	47	2
CHR_2	52	25500289	69	733	5	1176	49	2
CHR_2	53	26000344	81	949	3	1944	43	0
CHR_2	54	26503438	58	804	4	1196	37	0
CHR_2	55	27000276	31	356	4	1690	42	0
CHR_2	56	27500381	106	1140	3	1625	50	2
CHR_2	57	28000724	40	426	3	1684	50	2
CHR_2	58	28516271	56	946	3	1308	50	2
CHR_2	59	29000287	43	572	3	1890	50	2
CHR_2	60	29501720	67	1100	2	523	3	0
CHR_2	61	30000198	51	797	3	763	36	0
CHR_2	62	30500663	49	880	2	470	14	0
CHR_2	63	31001167	29	532	5	643	44	0
CHR_2	64	31500259	50	849	3	487	46	0
CHR_2	65	32001135	207	2507	4	1277	48	2
CHR_2	66	32501475	137	1718	3	1166	49	2
CHR_2	67	33001100	48	692	4	1735	50	2
CHR_2	68	33501627	43	823	5	1688	49	2
CHR_2	69	34000178	14	303	4	1915	50	2
CHR_2	70	34501404	43	865	5	1409	41	0
CHR_2	71	35000012	27	531	4	1525	39	0
CHR_2	72	35501812	60	989	6	1464	47	2
CHR_2	73	36000680	16	326	4	1868	50	2
CHR_2	74	36500649	60	1089	6	1414	49	2
CHR_2	75	37000797	45	879	3	1247	49	4
CHR_2	76	37507828	54	996	3	1572	49	2
CHR_2	77	38001579	45	852	1	141	NA	0
CHR_2	78	38501204	26	512	5	1555	47	2
CHR_2	79	39002142	40	583	3	1829	50	2
CHR_2	80	39500677	70	969	3	1883	50	4
CHR_2	81	40000487	27	490	3	1591	50	2
CHR_2	82	40500488	53	988	5	1204	49	2
CHR_2	83	41000351	36	586	5	1823	49	2
CHR_2	84	41501626	56	1007	5	1088	45	0
CHR_2	85	42001452	21	429	2	352	12	0
CHR_2	86	42500076	26	408	4	1591	45	0
CHR_2	87	43001926	44	665	7	1382	43	0
CHR_2	88	43501802	132	1872	5	1335	43	0
CHR_2	89	44000365	56	1041	5	1384	46	0
CHR_2	90	44500536	39	628	3	1371	50	4
CHR_2	91	45006838	57	833	5	1444	47	4
CHR_2	92	45500248	37	702	2	485	4	0
CHR_2	93	46000408	51	848	0	0	NA	0
CHR_2	94	46501969	49	803	4	832	50	4
CHR_2	95	47000154	31	490	4	1081	43	0
CHR_2	96	47500816	30	505	4	947	48	2
CHR_2	97	48011021	172	2767	3	553	36	0
CHR_2	98	48500988	64	954	4	1783	50	2
CHR_2	99	49000425	32	549	3	352	42	0
CHR_2	100	49501172	22	390	5	1727	50	4
CHR_2	101	50001979	105	1520	3	810	23	0
CHR_2	102	50500361	29	472	4	1422	47	2
CHR_2	103	51002606	106	1440	5	1249	43	0
CHR_2	104	51500802	45	846	6	1426	42	0
CHR_2	105	52004166	50	950	3	602	44	0
CHR_2	106	52501350	58	1015	6	1577	48	2
CHR_2	107	53000123	24	472	6	1513	41	0
CHR_2	108	53500604	41	814	2	498	30	0
CHR_2	109	54003777	80	1089	5	1658	49	4
CHR_2	110	54500756	38	595	5	1493	45	0
CHR_2	111	55003244	65	1217	7	1246	42	0
CHR_2	112	55502898	65	960	5	1747	46	0
CHR_2	113	56000183	25	378	4	1482	50	2
CHR_2	114	56500641	63	1122	4	981	39	0
CHR_2	115	57000871	21	365	3	1848	50	2
CHR_2	116	57502555	109	1872	4	953	49	2
CHR_2	117	58002818	44	555	3	1923	50	4
CHR_2	118	58500141	116	1575	5	1234	48	2
CHR_2	119	59013114	83	1200	5	1058	39	0
CHR_2	120	59500072	45	608	6	1658	49	4
CHR_2	121	60000136	35	537	4	1563	50	2
CHR_2	122	60500144	31	519	5	1352	46	0
CHR_2	123	61004578	88	1133	7	1572	48	4
CHR_2	124	61500322	52	739	4	1956	50	2
CHR_2	125	62002108	73	1005	7	1364	49	4
CHR_2	126	62500939	50	731	5	791	37	0
CHR_2	127	63001335	165	1589	4	1713	50	2
CHR_2	128	63502155	100	1147	3	1806	47	2
CHR_2	129	64008672	178	2217	5	1555	50	2
CHR_2	130	64501675	25	368	5	1113	49	2
CHR_2	131	65005540	80	1260	1	105	NA	0
CHR_2	132	65501090	62	878	2	507	48	2
CHR_2	133	66000264	69	1050	5	1383	50	4
CHR_2	134	66520753	45	866	5	1723	50	4
CHR_2	135	67001625	66	1021	5	849	47	2
CHR_2	136	67501511	54	814	5	1185	39	0
CHR_2	137	68005177	26	552	5	1283	43	0
CHR_2	138	68500578	59	756	3	571	39	0
CHR_2	139	69001011	24	402	6	1537	47	2
CHR_2	140	69500459	38	500	3	1184	50	2
CHR_2	141	70003164	31	469	5	1762	48	2
CHR_2	142	70501479	47	599	6	1695	49	4
CHR_2	143	71000600	24	372	5	1813	47	2
CHR_2	144	71505482	54	732	6	1695	47	2
CHR_2	145	72000635	31	467	6	1089	49	4
CHR_2	146	72500816	65	679	2	1872	50	2
CHR_2	147	73003486	76	784	4	2088	50	2
CHR_2	148	73500128	74	878	4	1310	48	2
CHR_2	149	74000701	114	1180	3	1177	47	2
CHR_2	150	74501125	111	1449	3	1532	46	0
CHR_2	151	75001088	21	298	4	1932	50	2
CHR_2	152	75501720	50	876	5	1542	49	2
CHR_2	153	76001222	69	1134	4	1470	35	0
CHR_2	154	76500077	66	1024	4	1489	46	0
CHR_2	155	77000944	40	816	5	960	41	0
CHR_2	156	77509705	69	1194	4	1282	49	2
CHR_2	157	78000438	27	492	4	1506	49	2
CHR_2	158	78504149	63	947	4	1926	50	2
CHR_2	159	79002981	73	1186	3	521	4	0
CHR_2	160	79502057	48	768	4	1241	49	2
CHR_2	161	80000400	42	784	5	1504	46	0
CHR_2	162	80500349	75	1087	5	885	46	0
CHR_2	163	81000427	58	947	4	1815	49	2
CHR_2	164	81501417	51	765	4	2076	42	0
CHR_2	165	82000377	23	310	4	1832	49	2
CHR_2	166	82503651	162	2253	3	1829	49	4
CHR_2	167	83000227	122	1878	3	1537	50	2
CHR_2	168	83500455	31	394	4	1988	50	2
CHR_2	169	84006899	66	1049	3	1631	49	2
CHR_2	170	84501322	47	761	2	1712	50	2
CHR_2	171	85071551	241	3887	2	210	13	0
CHR_2	172	85500278	21	341	5	1319	41	0
CHR_2	173	86000500	49	749	1	296	NA	0
CHR_2	174	86501553	40	585	4	1908	49	2
CHR_2	175	87002229	80	964	4	872	37	0
CHR_2	176	87500918	74	530	3	834	47	2
CHR_2	177	88091353	267	1334	4	736	45	0
CHR_2	178	88500337	42	565	5	1423	46	0
CHR_2	179	89001005	111	1073	4	1577	49	2
CHR_2	180	89500468	532	1521	3	819	49	2
CHR_2	182	91635180	393	870	0	0	NA	0
CHR_2	183	92029622	3475	3574	1	134	NA	0
CHR_2	184	95513630	42	504	4	1650	50	4
CHR_2	185	96006995	212	1313	6	1676	50	2
CHR_2	186	96505552	120	630	4	1515	49	4
CHR_2	187	97011362	92	1076	4	1616	44	0
CHR_2	188	97506872	61	723	2	1272	44	0
CHR_2	189	98013814	154	452	3	866	45	0
CHR_2	190	98505730	49	585	3	1917	38	0
CHR_2	191	99005601	97	1242	2	1985	49	2
CHR_2	192	99505699	31	393	2	1629	50	2
CHR_2	193	100005318	58	657	3	2052	50	2
CHR_2	194	100506342	215	2510	5	1163	49	2
CHR_2	195	101005145	48	757	6	1502	47	4
CHR_2	196	101506002	60	888	1	134	NA	0
CHR_2	197	102005485	46	621	5	1300	49	4
CHR_2	198	102506786	64	832	6	1960	49	2
CHR_2	199	103005330	24	334	3	2052	42	0
CHR_2	200	103505482	151	1955	5	708	44	0
CHR_2	201	104043664	49	1154	4	1891	50	4
CHR_2	202	104505778	92	1251	7	1262	46	0
CHR_2	203	105008638	86	1243	3	996	44	0
CHR_2	204	105507500	56	809	5	1799	37	0
CHR_2	205	106005977	35	534	7	1070	48	4
CHR_2	206	106505478	55	759	2	290	5	0
CHR_2	207	107005744	126	764	2	368	34	0
CHR_2	208	107505530	64	956	6	1844	49	4
CHR_2	209	108007886	64	872	4	1515	50	4
CHR_2	210	108505257	54	497	3	1249	46	0
CHR_2	211	109006665	43	588	5	1550	49	2
CHR_2	212	109505388	61	871	3	1249	36	0
CHR_2	213	110005208	35	572	3	1367	48	2
CHR_2	214	110524226	377	676	3	504	40	0
CHR_2	215	111007370	601	2513	0	0	NA	0
CHR_2	216	111609385	24	349	3	1728	47	2
CHR_2	217	112109525	161	919	0	0	NA	0
CHR_2	218	112608992	18	250	5	1833	50	4
CHR_2	219	113109669	193	1338	4	866	50	4
CHR_2	220	113608823	70	889	6	1750	44	0
CHR_2	221	114109379	35	516	7	1304	47	2
CHR_2	222	114608712	50	694	6	1936	50	4
CHR_2	223	115112328	92	1335	3	604	47	2
CHR_2	224	115609409	43	602	4	1426	48	2
CHR_2	225	116108918	33	477	3	1688	50	2
CHR_2	226	116608834	31	444	4	1913	50	2
CHR_2	227	117109821	40	574	3	1453	50	2
CHR_2	228	117608611	36	541	2	1915	50	2
CHR_2	229	118109448	37	564	3	1883	50	4
CHR_2	230	118611585	31	500	5	1577	45	0
CHR_2	231	119108916	77	1057	3	1681	49	2
CHR_2	232	119608582	34	519	4	496	42	0
CHR_2	233	120109351	50	751	4	1630	50	4
CHR_2	234	120610058	77	885	3	1842	50	2
CHR_2	235	121111260	20	385	4	1312	38	0
CHR_2	236	121610053	57	784	3	703	50	2
CHR_2	237	122110861	164	1970	4	1950	49	2
CHR_2	238	122608702	40	594	5	1678	49	4
CHR_2	239	123109468	41	492	6	1770	45	0
CHR_2	240	123608935	86	1324	4	1523	50	4
CHR_2	241	124109213	30	551	5	1575	47	2
CHR_2	242	124610172	80	1120	4	1799	50	2
CHR_2	243	125108573	53	810	4	1069	44	0
CHR_2	244	125631408	91	1628	3	1843	50	4
CHR_2	245	126110949	29	485	4	1917	50	4
CHR_2	246	126609012	61	906	3	803	45	0
CHR_2	247	127112677	153	2613	5	1647	49	2
CHR_2	248	127611805	126	2089	4	973	14	0
CHR_2	249	128110801	69	953	4	1591	44	0
CHR_2	250	128609600	72	932	4	1175	50	2
CHR_2	251	129109100	43	579	4	864	50	2
CHR_2	252	129615246	53	774	5	1626	46	0
CHR_2	253	130109151	32	540	5	1565	50	4
CHR_2	254	130613050	32	564	3	1610	50	2
CHR_2	255	131110097	439	2433	0	0	NA	0
CHR_2	256	131609539	81	1108	3	1230	49	2
CHR_2	257	132111121	40	547	3	1374	50	2
CHR_2	258	132608552	57	653	2	508	14	0
CHR_2	259	133110362	50	559	7	1342	47	2
CHR_2	260	133608548	21	339	6	1894	47	2
CHR_2	261	134110924	110	1533	4	743	14	0
CHR_2	262	134609163	46	709	2	312	29	0
CHR_2	263	135110745	58	915	4	818	49	4
CHR_2	264	135608801	35	421	5	1928	49	2
CHR_2	265	136110129	110	1288	2	1960	50	2
CHR_2	266	136609975	87	1082	5	1883	48	2
CHR_2	267	137110670	20	369	4	1848	49	2
CHR_2	268	137616877	32	671	4	873	49	2
CHR_2	269	138108552	73	1043	5	1790	50	2
CHR_2	270	138609128	39	648	5	1799	44	0
CHR_2	271	139109728	57	812	4	2000	50	4
CHR_2	272	139608622	25	379	4	1971	39	0
CHR_2	273	140109945	67	1096	4	1758	50	2
CHR_2	274	140609621	60	944	6	1086	47	2
CHR_2	275	141111249	159	2542	4	972	40	0
CHR_2	276	141619829	60	1039	4	1449	38	0
CHR_2	277	142108997	40	671	3	1611	50	2
CHR_2	278	142608688	34	571	7	1371	46	0
CHR_2	279	143109941	111	1618	2	900	50	2
CHR_2	280	143612415	48	699	3	1775	50	2
CHR_2	281	144111543	60	825	5	918	48	4
CHR_2	282	144608572	83	993	2	241	25	0
CHR_2	283	145119594	174	1795	1	164	NA	0
CHR_2	284	145618120	95	1198	5	1787	49	2
CHR_2	285	146111968	29	442	4	2015	50	2
CHR_2	286	146608749	77	1031	7	1266	49	4
CHR_2	287	147108688	123	1296	4	1807	43	0
CHR_2	288	147612734	205	2437	4	810	45	0
CHR_2	289	148114271	95	1272	6	1423	49	4
CHR_2	290	148609135	71	782	5	1998	48	2
CHR_2	291	149109069	34	443	5	1697	45	0
CHR_2	292	149618332	283	2349	4	1101	49	2
CHR_2	293	150110438	78	1211	4	1234	47	2
CHR_2	294	150608633	13	225	3	1732	42	0
CHR_2	295	151108563	139	1908	7	1318	47	2
CHR_2	296	151608765	39	564	3	1647	49	2
CHR_2	297	152110393	29	426	4	1789	47	2
CHR_2	298	152609432	131	1753	5	1482	49	2
CHR_2	299	153109199	27	369	4	2028	48	2
CHR_2	300	153615829	98	1361	6	1377	47	2
CHR_2	301	154109416	15	293	3	1816	46	0
CHR_2	302	154609331	54	728	6	1843	41	0
CHR_2	303	155109810	111	1496	0	0	NA	0
CHR_2	304	155609387	31	473	5	1316	45	0
CHR_2	305	156108537	171	2223	6	1270	43	0
CHR_2	306	156609130	74	938	4	1904	46	0
CHR_2	307	157109395	58	587	5	1454	44	0
CHR_2	308	157609325	69	885	3	1151	47	2
CHR_2	309	158108906	323	3968	2	344	9	0
CHR_2	310	158612482	153	1830	3	859	48	2
CHR_2	311	159108667	39	598	4	1159	49	2
CHR_2	312	159612431	63	996	4	1058	44	0
CHR_2	313	160108652	29	428	5	2012	50	2
CHR_2	314	160611808	27	384	6	1993	50	2
CHR_2	315	161114552	69	808	5	1825	50	2
CHR_2	316	161608676	35	547	4	1534	47	2
CHR_2	317	162114060	523	5603	4	699	44	0
CHR_2	318	162686443	85	1646	5	1872	50	4
CHR_2	319	163170908	251	3573	5	894	47	2
CHR_2	320	163638776	44	610	4	1796	50	2
CHR_2	321	164137742	162	2175	4	975	46	0
CHR_2	322	164637410	50	664	5	1479	50	2
CHR_2	323	165137705	50	663	3	1900	50	2
CHR_2	324	165636619	35	422	4	1919	45	0
CHR_2	325	166137083	53	697	5	1253	47	2
CHR_2	326	166637159	108	1457	5	1007	48	2
CHR_2	327	167137119	28	445	5	992	46	0
CHR_2	328	167636643	44	662	6	1906	50	2
CHR_2	329	168138372	223	3201	5	1286	49	2
CHR_2	330	168636999	38	616	4	1084	38	0
CHR_2	331	169137687	22	331	4	1781	46	0
CHR_2	332	169639371	58	857	4	886	38	0
CHR_2	333	170137190	30	448	1	129	NA	0
CHR_2	334	170636642	9	115	3	2060	50	2
CHR_2	335	171136695	15	240	3	1902	50	2
CHR_2	336	171638632	42	616	5	1504	42	0
CHR_2	337	172137079	80	997	5	961	45	0
CHR_2	338	172637600	46	513	4	1859	45	0
CHR_2	339	173139071	24	413	6	1501	43	0
CHR_2	340	173637369	52	708	6	1722	43	0
CHR_2	341	174136944	38	722	4	752	45	0
CHR_2	342	174654783	68	1125	4	583	39	0
CHR_2	343	175139194	68	841	4	845	36	0
CHR_2	344	175636801	34	463	2	721	50	2
CHR_2	345	176143133	115	1641	4	1853	50	2
CHR_2	346	176638588	45	701	5	1553	37	0
CHR_2	347	177140090	70	938	5	1891	49	2
CHR_2	348	177638710	44	671	4	1463	50	2
CHR_2	349	178138860	86	1207	3	843	39	0
CHR_2	350	178636698	23	325	4	1701	50	4
CHR_2	351	179141469	50	719	4	1537	43	0
CHR_2	352	179644855	59	867	5	1505	41	0
CHR_2	353	180139783	38	554	6	1134	44	0
CHR_2	354	180637410	64	815	5	1279	49	4
CHR_2	355	181136903	131	1897	7	1908	50	4
CHR_2	356	181637055	71	882	6	1271	45	0
CHR_2	357	182137689	18	255	3	1972	50	4
CHR_2	358	182639861	254	3092	3	341	28	0
CHR_2	359	183141347	48	651	4	1058	42	0
CHR_2	360	183636617	44	551	4	1878	50	2
CHR_2	361	184136627	112	1583	0	0	NA	0
CHR_2	362	184637631	46	658	4	1965	50	2
CHR_2	363	185137075	54	780	4	1824	42	0
CHR_2	364	185636617	114	1609	3	1991	50	2
CHR_2	365	186137132	21	314	3	2125	50	2
CHR_2	366	186637316	29	321	4	2077	50	2
CHR_2	367	187136708	34	397	4	2134	50	2
CHR_2	368	187638337	95	1354	4	1472	45	0
CHR_2	369	188137241	22	309	5	2028	50	2
CHR_2	370	188636921	26	396	4	1770	50	2
CHR_2	371	189137925	58	797	6	1806	50	2
CHR_2	372	189636947	115	1526	3	1557	46	0
CHR_2	373	190137197	130	1672	3	1776	50	2
CHR_2	374	190640475	132	1681	3	1733	50	2
CHR_2	375	191136731	25	359	3	1972	50	2
CHR_2	376	191637177	51	668	4	1824	50	2
CHR_2	377	192136726	25	356	2	1933	50	2
CHR_2	378	192636730	66	812	6	1222	49	4
CHR_2	379	193139442	199	2683	3	493	35	0
CHR_2	380	193636667	37	483	2	1925	50	2
CHR_2	381	194137944	53	706	3	1715	48	4
CHR_2	382	194637620	26	383	3	2133	50	2
CHR_2	383	195148075	208	2747	3	749	6	0
CHR_2	384	195651242	78	1340	5	1736	49	4
CHR_2	385	196140574	119	1664	3	1315	48	2
CHR_2	386	196636662	64	833	5	1775	50	2
CHR_2	387	197137561	103	1501	4	1449	49	2
CHR_2	388	197669189	235	3022	1	910	NA	0
CHR_2	389	198136642	32	423	4	936	46	0
CHR_2	390	198637433	76	896	4	2009	50	2
CHR_2	391	199144261	88	1236	2	1024	48	2
CHR_2	392	199637897	40	542	8	1441	44	0
CHR_2	393	200137608	123	1275	4	1576	47	2
CHR_2	394	200640997	57	702	6	1775	50	4
CHR_2	395	201137782	34	465	5	1851	48	2
CHR_2	396	201638151	52	559	7	1676	50	2
CHR_2	397	202138385	42	436	5	1992	50	2
CHR_2	398	202636911	62	721	3	1357	50	2
CHR_2	399	203138997	166	1803	4	1642	48	2
CHR_2	400	203637873	117	1212	5	1756	46	0
CHR_2	401	204136753	75	745	4	1683	50	2
CHR_2	402	204643999	65	934	5	1622	50	2
CHR_2	403	205138183	27	456	5	1498	50	4
CHR_2	404	205636870	144	1954	5	1287	49	4
CHR_2	405	206139804	42	588	5	1634	48	4
CHR_2	406	206641984	93	1393	1	159	NA	0
CHR_2	407	207136818	53	657	3	1912	50	2
CHR_2	408	207638580	65	823	5	1695	50	2
CHR_2	409	208141163	85	1166	5	1101	41	0
CHR_2	410	208641908	60	815	2	245	23	0
CHR_2	411	209157010	167	2287	5	1134	45	0
CHR_2	412	209638135	38	705	3	1151	49	2
CHR_2	413	210136870	28	431	5	1841	50	2
CHR_2	414	210641048	95	1225	5	1384	48	2
CHR_2	415	211137411	27	378	3	1787	50	2
CHR_2	416	211637186	71	1146	4	890	44	0
CHR_2	417	212137611	43	701	5	1788	45	0
CHR_2	418	212637593	75	1175	4	697	39	0
CHR_2	419	213136662	53	897	5	1515	48	2
CHR_2	420	213637050	78	1013	6	1184	43	0
CHR_2	421	214137759	136	1965	5	1861	47	2
CHR_2	422	214637044	52	628	4	1789	50	2
CHR_2	423	215136797	35	477	3	1735	46	0
CHR_2	424	215637319	56	905	4	1383	40	0
CHR_2	425	216136830	20	305	5	1117	48	4
CHR_2	426	216637127	76	968	5	1348	48	2
CHR_2	427	217137464	38	568	4	1403	43	0
CHR_2	428	217636736	40	559	4	1579	50	2
CHR_2	429	218141490	73	1112	4	939	33	0
CHR_2	430	218636696	54	781	4	782	50	2
CHR_2	431	219136888	24	326	4	1989	49	2
CHR_2	432	219636786	25	282	3	1806	50	2
CHR_2	433	220136836	72	948	5	1710	50	2
CHR_2	434	220638012	22	398	5	1807	45	0
CHR_2	435	221139131	24	420	5	1841	36	0
CHR_2	436	221637700	51	841	1	203	NA	0
CHR_2	437	222137893	47	761	6	1217	49	4
CHR_2	438	222640193	82	1163	3	714	34	0
CHR_2	439	223145477	82	1077	5	706	44	0
CHR_2	440	223636782	60	811	5	1312	49	4
CHR_2	441	224138827	68	985	4	880	46	0
CHR_2	442	224636838	28	424	5	973	40	0
CHR_2	443	225136760	25	386	5	1789	48	2
CHR_2	444	225639220	135	1650	5	1213	39	0
CHR_2	445	226136643	25	380	5	1937	46	0
CHR_2	446	226646938	53	829	3	620	15	0
CHR_2	447	227136814	40	532	5	1892	47	2
CHR_2	448	227650187	122	1715	5	1840	49	4
CHR_2	449	228139958	82	1126	5	1881	44	0
CHR_2	450	228638856	18	394	5	1669	50	4
CHR_2	451	229137908	60	864	7	1612	48	2
CHR_2	452	229637595	125	1729	5	1310	46	0
CHR_2	453	230137324	74	1199	4	1097	48	2
CHR_2	454	230637272	159	1763	4	1655	50	2
CHR_2	455	231144553	48	771	7	1640	50	4
CHR_2	456	231638140	94	1296	2	526	5	0
CHR_2	457	232137284	59	799	5	1082	48	2
CHR_2	458	232647754	96	1320	3	874	39	0
CHR_2	459	233138541	80	1062	3	1131	48	2
CHR_2	460	233636922	54	773	5	1845	47	2
CHR_2	461	234136959	22	385	4	932	45	0
CHR_2	462	234637015	31	499	3	1773	50	2
CHR_2	463	235138462	54	832	3	503	24	0
CHR_2	464	235637576	33	549	7	1734	43	0
CHR_2	465	236139040	43	778	5	1534	47	2
CHR_2	466	236641479	36	799	4	1871	48	2
CHR_2	467	237136849	118	1695	2	610	19	0
CHR_2	468	237637544	55	1044	3	927	50	2
CHR_2	469	238136761	33	534	4	1855	50	2
CHR_2	470	238637833	45	899	3	1490	48	2
CHR_2	471	239137672	85	1235	3	555	26	0
CHR_2	472	239636856	40	527	7	1465	47	4
CHR_2	473	240137886	47	692	3	1269	49	2
CHR_2	474	240636670	51	854	4	462	37	0
CHR_2	475	241137554	25	382	5	1280	41	0
CHR_2	476	241639845	54	731	0	0	NA	0
CHR_2	477	242138490	74	1162	3	330	41	0
CHR_2	478	242637088	27	403	4	1784	48	2
CHR_3	1	60596	38	833	5	1414	43	0
CHR_3	2	502432	31	587	3	1675	50	2
CHR_3	3	1002473	32	700	6	1749	50	8
CHR_3	4	1500827	11	306	3	1850	50	4
CHR_3	5	2001802	27	592	5	1716	48	4
CHR_3	6	2501259	68	1180	3	757	42	0
CHR_3	7	3000111	25	509	4	859	49	2
CHR_3	8	3500085	21	407	4	1333	48	2
CHR_3	9	4001203	22	374	4	1787	50	2
CHR_3	10	4502908	48	843	2	1687	50	2
CHR_3	11	5000010	44	665	2	577	28	0
CHR_3	12	5500076	26	546	7	1752	44	0
CHR_3	13	6000584	21	433	4	1350	50	4
CHR_3	14	6502477	99	1658	5	1597	48	6
CHR_3	15	7000074	53	937	0	0	NA	0
CHR_3	16	7500854	30	595	0	0	NA	0
CHR_3	17	8000608	66	997	4	748	43	0
CHR_3	18	8500321	36	521	5	1799	48	4
CHR_3	19	9000320	41	625	4	1128	48	2
CHR_3	20	9526630	44	999	4	1241	42	0
CHR_3	21	10000186	73	977	4	1896	49	4
CHR_3	22	10501498	24	410	6	1300	42	0
CHR_3	23	11000896	37	503	5	1060	46	0
CHR_3	24	11502552	95	1399	4	1216	47	2
CHR_3	25	12007733	78	1113	6	1405	49	2
CHR_3	26	12500065	34	519	4	1269	48	2
CHR_3	27	13001931	65	889	0	0	NA	0
CHR_3	28	13500400	41	558	4	775	46	0
CHR_3	29	14000032	36	458	4	1582	50	2
CHR_3	30	14500744	48	659	2	272	22	0
CHR_3	31	15007734	158	2097	3	1506	47	4
CHR_3	32	15500248	26	389	3	1852	50	2
CHR_3	33	16000038	11	177	3	1869	50	2
CHR_3	34	16510807	43	738	4	1416	48	2
CHR_3	35	17000228	39	514	4	1671	40	0
CHR_3	36	17502918	186	2250	3	1935	50	2
CHR_3	37	18005007	89	1120	4	1738	50	4
CHR_3	38	18501438	84	1085	5	1582	47	2
CHR_3	39	19001736	338	4330	3	658	7	0
CHR_3	40	19503254	292	3911	6	880	47	2
CHR_3	41	20001194	66	944	6	1538	45	0
CHR_3	42	20500104	14	278	5	2106	48	4
CHR_3	43	21003917	25	479	3	841	44	0
CHR_3	44	21500324	47	711	0	0	NA	0
CHR_3	45	22000066	7	169	5	2137	41	0
CHR_3	46	22500361	51	841	3	1228	43	0
CHR_3	47	23001493	31	496	5	1320	46	0
CHR_3	48	23500010	45	656	6	1767	44	0
CHR_3	49	24000297	50	709	4	1515	43	0
CHR_3	50	24500613	62	964	5	1436	50	4
CHR_3	51	25000265	28	532	4	1453	45	0
CHR_3	52	25504666	34	676	2	350	3	0
CHR_3	53	26005552	102	1529	3	1346	49	2
CHR_3	54	26500209	9	167	2	2070	50	2
CHR_3	55	27002945	63	1001	2	468	8	0
CHR_3	56	27501475	77	1035	6	1506	48	2
CHR_3	57	28000828	32	476	4	1270	45	0
CHR_3	58	28500818	98	1236	5	1906	48	4
CHR_3	59	29000509	18	268	4	1750	50	6
CHR_3	60	29500092	47	866	5	1391	49	2
CHR_3	61	30000507	59	913	4	1100	26	0
CHR_3	62	30503020	40	618	3	545	35	0
CHR_3	63	31001221	38	653	3	1800	42	0
CHR_3	64	31500241	47	681	4	1269	42	0
CHR_3	65	32001042	35	498	5	1539	45	0
CHR_3	66	32502187	62	946	4	1020	46	0
CHR_3	67	33005230	77	1129	3	527	30	0
CHR_3	68	33502743	38	478	4	1616	50	2
CHR_3	69	34001399	42	659	4	1481	45	0
CHR_3	70	34502246	43	667	6	1730	49	2
CHR_3	71	35000434	102	1338	8	1509	47	2
CHR_3	72	35504059	41	594	7	1269	49	4
CHR_3	73	36000418	29	341	4	1552	50	2
CHR_3	74	36511945	109	1654	5	1242	45	0
CHR_3	75	37001972	47	597	3	1836	50	2
CHR_3	76	37502452	35	541	2	336	34	0
CHR_3	77	38000885	93	1190	4	1697	48	4
CHR_3	78	38500189	41	504	4	2000	49	2
CHR_3	79	39003853	77	1111	4	1936	50	2
CHR_3	80	39500144	19	294	4	1459	38	0
CHR_3	81	40000067	64	905	5	1573	50	4
CHR_3	82	40503809	29	482	3	1770	50	2
CHR_3	83	41000650	52	689	4	532	43	0
CHR_3	84	41500211	28	419	4	1641	46	0
CHR_3	85	42000913	111	1551	5	1312	49	4
CHR_3	86	42500868	56	812	5	899	42	0
CHR_3	87	43005090	66	919	6	1613	49	6
CHR_3	88	43500901	109	1270	5	1739	49	2
CHR_3	89	44000361	39	485	3	2103	48	4
CHR_3	90	44502108	210	2320	3	1751	48	2
CHR_3	91	45002343	49	624	4	1565	50	4
CHR_3	92	45500950	72	910	3	1890	49	2
CHR_3	93	46001063	41	533	5	1844	47	2
CHR_3	94	46501213	47	592	6	1429	48	2
CHR_3	95	47000545	65	748	4	1799	48	2
CHR_3	96	47500662	82	806	5	1453	49	2
CHR_3	97	48002640	90	903	4	1946	49	4
CHR_3	98	48500286	317	3342	4	875	41	0
CHR_3	99	49004723	180	1668	3	1713	49	4
CHR_3	100	49502243	124	1223	4	1754	49	4
CHR_3	101	50002245	51	533	3	1724	48	2
CHR_3	102	50503170	155	1559	4	1476	50	4
CHR_3	103	51000142	223	2290	5	1519	48	8
CHR_3	104	51502362	414	4126	6	796	48	2
CHR_3	105	52045373	188	2519	3	1001	48	2
CHR_3	106	52507719	89	1171	5	1807	50	2
CHR_3	107	53000105	35	438	3	1675	47	2
CHR_3	108	53503039	69	851	6	974	45	0
CHR_3	109	54000250	73	1036	6	1528	39	0
CHR_3	110	54502988	58	983	3	1666	50	2
CHR_3	111	55000071	45	734	5	860	46	0
CHR_3	112	55500408	67	745	4	1025	44	0
CHR_3	113	56001720	31	445	4	1425	38	0
CHR_3	114	56500135	42	597	7	1471	50	4
CHR_3	115	57000950	47	753	5	1046	42	0
CHR_3	116	57501031	55	680	9	1642	48	4
CHR_3	117	58000664	52	702	4	1048	45	0
CHR_3	118	58502105	58	747	2	323	44	0
CHR_3	119	59021763	164	2207	5	1374	49	2
CHR_3	120	59500394	42	703	7	1416	39	0
CHR_3	121	60000536	28	633	4	752	47	4
CHR_3	122	60500273	40	759	5	592	39	0
CHR_3	123	61000320	39	697	4	1391	48	2
CHR_3	124	61500275	34	553	4	1090	46	0
CHR_3	125	62000476	19	360	5	1851	46	0
CHR_3	126	62501049	79	1231	4	991	49	2
CHR_3	127	63002362	46	869	4	1519	46	0
CHR_3	128	63503524	21	461	4	1566	49	2
CHR_3	129	64001925	86	1152	4	1049	38	0
CHR_3	130	64500051	34	629	4	1514	47	2
CHR_3	131	65003393	65	1233	3	800	36	0
CHR_3	132	65500823	41	626	4	1369	47	4
CHR_3	133	66000105	41	594	6	1239	45	0
CHR_3	134	66502981	150	2168	1	156	NA	0
CHR_3	135	67001284	101	1475	4	825	24	0
CHR_3	136	67501115	61	987	4	1324	48	6
CHR_3	137	68006876	84	1356	3	1079	49	2
CHR_3	138	68502507	40	620	4	1677	42	0
CHR_3	139	69002473	34	575	4	1125	41	0
CHR_3	140	69500235	17	319	6	1664	37	0
CHR_3	141	70002780	32	433	2	1800	50	2
CHR_3	142	70501939	60	991	5	1763	50	2
CHR_3	143	71002406	151	1876	3	852	44	0
CHR_3	144	71501895	88	1126	4	1764	49	2
CHR_3	145	72004247	27	539	6	1526	47	2
CHR_3	146	72501490	30	443	4	948	33	0
CHR_3	147	73000499	24	332	5	1949	46	0
CHR_3	148	73502551	48	797	2	799	43	0
CHR_3	149	74006320	81	1354	3	655	41	0
CHR_3	150	74500429	18	259	3	1954	47	2
CHR_3	151	75000023	33	382	4	2054	50	4
CHR_3	153	76000201	52	712	4	1881	41	0
CHR_3	154	76500144	33	474	4	1504	49	2
CHR_3	155	77000266	56	793	8	1471	50	6
CHR_3	156	77500848	43	650	6	1017	46	0
CHR_3	157	78000561	67	809	4	2061	50	2
CHR_3	158	78500847	46	685	5	1679	41	0
CHR_3	159	79001785	335	3904	4	735	46	0
CHR_3	160	79501430	41	629	5	1775	49	2
CHR_3	161	80001679	47	817	5	1776	49	4
CHR_3	162	80501994	47	630	3	1750	46	0
CHR_3	163	81001010	35	610	5	1730	45	0
CHR_3	164	81502116	46	573	4	1860	43	0
CHR_3	165	82000232	14	235	3	2043	44	0
CHR_3	166	82502539	36	566	5	1051	47	2
CHR_3	167	83000689	154	2308	5	1703	49	4
CHR_3	168	83519271	38	861	5	1524	50	2
CHR_3	169	84004695	90	1230	4	1518	50	2
CHR_3	170	84500847	66	1084	4	1424	45	0
CHR_3	171	85002871	85	1105	6	1656	48	2
CHR_3	172	85500389	35	512	4	1904	49	2
CHR_3	173	86002972	52	763	5	1959	49	2
CHR_3	174	86500059	25	329	5	1727	42	0
CHR_3	175	87001321	63	810	4	1767	50	2
CHR_3	176	87500691	21	321	4	2063	50	2
CHR_3	177	88000420	29	430	5	1611	50	2
CHR_3	178	88500022	24	444	4	2064	40	0
CHR_3	179	89000559	44	682	5	1767	50	2
CHR_3	180	89521693	464	7183	4	1429	49	2
CHR_3	181	90001588	328	4596	4	1718	50	2
CHR_3	182	90504645	3271	2876	5	1312	47	2
CHR_3	183	93784559	191	2219	4	1529	50	2
CHR_3	184	94275549	23	407	3	1927	50	2
CHR_3	185	94776301	13	241	3	1842	50	2
CHR_3	186	95275700	38	614	4	1938	50	2
CHR_3	187	95775992	33	578	4	1825	50	2
CHR_3	188	96289575	71	1440	2	558	3	0
CHR_3	189	96778926	149	2041	3	1583	49	2
CHR_3	190	97275606	89	1048	5	1630	50	4
CHR_3	191	97776285	10	178	5	1920	50	4
CHR_3	192	98277534	21	319	5	1415	49	2
CHR_3	193	98776404	41	661	5	1749	49	4
CHR_3	194	99275867	42	635	5	1747	50	2
CHR_3	195	99779264	136	1609	5	1607	50	4
CHR_3	196	100275924	46	708	4	1762	44	0
CHR_3	197	100775863	17	288	5	1892	50	2
CHR_3	198	101275902	58	707	5	2020	48	2
CHR_3	199	101775926	36	477	5	1591	49	2
CHR_3	200	102275521	69	956	4	1776	50	2
CHR_3	201	102776694	56	992	4	1797	50	2
CHR_3	202	103282081	20	336	4	2120	50	4
CHR_3	203	103775749	19	287	4	2067	50	2
CHR_3	204	104275678	31	452	4	2039	49	4
CHR_3	205	104775768	10	191	4	2093	50	4
CHR_3	206	105276595	66	1043	1	112	NA	0
CHR_3	207	105775757	120	1847	3	1327	46	0
CHR_3	208	106275857	45	774	4	1401	50	2
CHR_3	209	106777569	73	1031	4	1006	26	0
CHR_3	210	107277228	103	1145	6	1925	45	0
CHR_3	211	107777051	74	956	7	1626	50	2
CHR_3	212	108278062	118	1420	3	1906	37	0
CHR_3	213	108777018	95	1166	6	1790	47	2
CHR_3	214	109276345	25	340	3	1751	50	4
CHR_3	215	109775590	56	732	4	1321	49	2
CHR_3	216	110275956	26	371	3	1663	49	2
CHR_3	217	110775810	104	1230	4	1777	49	4
CHR_3	218	111275739	163	2010	2	526	40	0
CHR_3	219	111777068	77	1242	4	1014	44	0
CHR_3	220	112280218	64	934	5	1801	47	2
CHR_3	221	112779560	22	383	6	1711	48	2
CHR_3	222	113275624	25	400	4	1914	50	2
CHR_3	223	113776959	48	599	5	1770	48	2
CHR_3	224	114276350	175	1928	1	576	NA	0
CHR_3	225	114778005	160	1631	4	1468	47	2
CHR_3	226	115278983	65	993	2	213	29	0
CHR_3	227	115775675	117	1589	2	985	45	0
CHR_3	228	116275754	45	660	7	1357	44	0
CHR_3	229	116776767	27	516	7	1204	45	0
CHR_3	230	117278362	30	553	4	1675	50	2
CHR_3	231	117775639	27	379	3	1886	50	4
CHR_3	232	118275517	43	559	3	1262	49	2
CHR_3	233	118779055	70	1042	7	1715	48	2
CHR_3	234	119278848	50	815	5	1670	49	2
CHR_3	235	119776880	101	1341	5	1022	44	0
CHR_3	236	120275796	54	652	6	1783	50	2
CHR_3	237	120782246	82	1451	5	1963	50	4
CHR_3	238	121275732	27	340	6	1457	47	2
CHR_3	239	121777721	83	937	4	710	49	4
CHR_3	240	122275796	26	343	5	1112	47	2
CHR_3	241	122776487	64	856	5	748	43	0
CHR_3	242	123277819	37	564	4	1680	49	2
CHR_3	243	123776317	82	1013	4	1755	50	2
CHR_3	244	124281604	14	273	5	1846	39	0
CHR_3	245	124776845	39	554	3	905	45	0
CHR_3	246	125278095	111	1454	6	1697	50	2
CHR_3	247	125775818	24	350	3	2037	44	0
CHR_3	248	126275729	61	771	2	901	49	2
CHR_3	249	126779564	43	825	1	193	NA	0
CHR_3	250	127280969	149	1903	7	1398	48	2
CHR_3	251	127775788	215	2485	5	1849	49	2
CHR_3	252	128279648	35	570	5	1184	42	0
CHR_3	253	128776671	286	3535	2	231	3	0
CHR_3	254	129276329	57	827	5	1389	46	0
CHR_3	255	129775619	16	368	4	1374	47	2
CHR_3	256	130277221	81	1085	4	1502	48	2
CHR_3	257	130778343	148	1873	4	1869	49	4
CHR_3	258	131284527	66	1126	3	1869	50	4
CHR_3	259	131778754	35	532	5	1499	41	0
CHR_3	260	132280930	132	1711	4	1526	48	2
CHR_3	261	132776901	27	455	6	1744	45	0
CHR_3	262	133276202	79	1024	4	1116	40	0
CHR_3	263	133777728	43	678	7	1472	44	0
CHR_3	264	134275601	25	335	3	1870	48	2
CHR_3	265	134778492	76	1148	4	835	46	0
CHR_3	266	135275579	46	660	5	1226	46	0
CHR_3	267	135776528	165	2091	4	1009	48	2
CHR_3	268	136275528	129	1462	3	1894	43	0
CHR_3	269	136775710	64	793	6	1782	50	4
CHR_3	270	137275880	43	567	6	1292	47	2
CHR_3	271	137775563	26	398	3	1987	50	2
CHR_3	272	138275811	46	616	3	2011	50	2
CHR_3	273	138786204	71	1055	3	567	34	0
CHR_3	274	139278558	58	649	6	1509	46	0
CHR_3	275	139777158	81	1157	4	630	39	0
CHR_3	276	140276484	35	503	3	1313	49	2
CHR_3	277	140776298	77	1124	4	1200	48	2
CHR_3	278	141281228	67	964	4	614	47	2
CHR_3	279	141778711	116	1488	3	1134	36	0
CHR_3	280	142275962	61	813	3	1747	50	2
CHR_3	281	142776151	27	332	3	1711	40	0
CHR_3	282	143275865	76	1079	6	1464	48	2
CHR_3	283	143776096	61	721	4	1685	49	2
CHR_3	284	144276304	41	632	5	1759	49	4
CHR_3	285	144775845	28	426	4	1821	48	2
CHR_3	286	145276373	29	386	5	2064	50	2
CHR_3	287	145776673	42	544	3	1980	48	4
CHR_3	288	146275753	30	484	5	1498	49	4
CHR_3	289	146780121	81	1070	5	1653	47	2
CHR_3	290	147276535	77	944	7	1491	47	2
CHR_3	291	147776885	52	638	4	1780	50	4
CHR_3	292	148276294	18	221	5	2044	39	0
CHR_3	293	148776611	48	641	5	1888	50	2
CHR_3	294	149275619	87	1191	2	264	19	0
CHR_3	295	149775986	58	787	2	345	36	0
CHR_3	296	150275795	54	602	4	1868	40	0
CHR_3	297	150776582	51	646	5	911	49	2
CHR_3	298	151277866	57	792	4	980	44	0
CHR_3	299	151777414	66	826	8	1526	48	2
CHR_3	300	152276023	93	1355	3	983	49	2
CHR_3	301	152775602	30	360	4	1844	49	2
CHR_3	302	153275595	19	312	4	1635	48	2
CHR_3	303	153776006	30	464	4	1876	49	2
CHR_3	304	154292494	383	5703	8	1461	50	4
CHR_3	305	154779057	104	1373	2	341	24	0
CHR_3	306	155276811	52	743	2	1613	50	2
CHR_3	307	155778419	69	1122	4	1680	50	2
CHR_3	308	156278306	53	801	4	1505	49	2
CHR_3	309	156777127	38	585	4	792	47	2
CHR_3	310	157275793	55	819	7	1625	48	8
CHR_3	311	157775704	40	401	4	1954	50	2
CHR_3	312	158275921	29	379	6	1887	50	2
CHR_3	313	158775781	57	715	5	1537	38	0
CHR_3	314	159277496	185	2943	3	630	14	0
CHR_3	315	159776180	68	1107	5	1041	45	0
CHR_3	316	160275895	77	920	3	1455	49	2
CHR_3	317	160776341	66	897	3	1686	34	0
CHR_3	318	161278284	77	1021	4	1876	50	2
CHR_3	319	161775877	7	159	3	2043	43	0
CHR_3	320	162276129	49	734	5	1564	48	2
CHR_3	321	162776472	22	318	4	2166	50	2
CHR_3	322	163281927	61	942	5	1878	50	2
CHR_3	323	163775580	18	284	3	2125	50	2
CHR_3	324	164276021	81	1051	5	1735	49	2
CHR_3	325	164775855	18	245	2	1946	50	2
CHR_3	326	165275775	91	1247	5	1370	50	2
CHR_3	327	165775650	43	645	6	1605	47	4
CHR_3	328	166275578	89	1390	4	1570	45	0
CHR_3	329	166775745	88	1226	4	1380	48	2
CHR_3	330	167278798	124	1704	3	1190	45	0
CHR_3	331	167777755	118	1788	5	1442	50	4
CHR_3	332	168275993	81	975	2	479	8	0
CHR_3	333	168776031	62	909	5	1585	48	2
CHR_3	334	169276126	27	367	7	1583	48	4
CHR_3	335	169777563	30	407	3	1689	50	2
CHR_3	336	170275580	142	2015	4	955	42	0
CHR_3	337	170815901	99	1805	3	757	44	0
CHR_3	338	171275542	25	325	4	1472	50	4
CHR_3	339	171776090	29	383	3	1676	50	2
CHR_3	340	172276422	40	682	5	935	46	0
CHR_3	341	172777249	62	851	4	1608	49	2
CHR_3	342	173275893	46	688	5	1329	50	6
CHR_3	343	173777608	92	1256	5	1795	48	6
CHR_3	344	174276798	37	498	3	1691	50	2
CHR_3	345	174788812	30	745	5	1416	48	2
CHR_3	346	175275632	65	1145	3	1360	50	2
CHR_3	347	175784159	115	1954	6	1246	43	0
CHR_3	348	176279847	73	1118	6	1408	50	4
CHR_3	349	176778098	39	567	5	1902	50	2
CHR_3	350	177275952	22	290	4	1883	50	2
CHR_3	351	177778213	52	808	3	1253	46	0
CHR_3	352	178275967	45	630	6	1725	48	2
CHR_3	353	178775735	197	2194	3	799	47	2
CHR_3	354	179279381	101	1294	4	837	47	4
CHR_3	355	179776201	69	952	7	1418	50	2
CHR_3	356	180275791	146	1814	5	1755	50	4
CHR_3	357	180785697	206	2124	4	1591	50	2
CHR_3	358	181283743	81	985	5	1355	50	2
CHR_3	359	181795801	170	2231	3	819	27	0
CHR_3	360	182276681	53	672	5	1305	50	2
CHR_3	361	182775757	77	1009	4	1226	50	2
CHR_3	362	183282268	34	588	3	920	39	0
CHR_3	363	183777919	41	649	4	1559	50	4
CHR_3	364	184276158	52	722	3	514	12	0
CHR_3	365	184775615	11	196	3	1791	49	2
CHR_3	366	185277213	67	670	5	2009	50	4
CHR_3	367	185776820	72	868	3	926	41	0
CHR_3	368	186276393	22	333	4	2059	49	2
CHR_3	369	186775677	53	859	7	935	46	0
CHR_3	370	187275667	23	351	4	1836	50	2
CHR_3	371	187775599	99	1479	0	0	NA	0
CHR_3	372	188278848	49	674	0	0	NA	0
CHR_3	373	188792843	70	1145	4	1876	49	4
CHR_3	374	189277825	47	730	7	1623	47	2
CHR_3	375	189782997	54	1005	2	719	6	0
CHR_3	376	190275521	47	692	3	462	35	0
CHR_3	377	190775741	17	290	3	1696	50	2
CHR_3	378	191275556	15	266	6	2062	50	4
CHR_3	379	191775621	42	743	5	1280	49	2
CHR_3	380	192275595	41	629	5	559	47	2
CHR_3	381	192775890	25	391	6	1716	48	2
CHR_3	382	193276672	24	353	6	1877	50	2
CHR_3	383	193775609	32	487	0	0	NA	0
CHR_3	384	194277870	37	706	3	706	40	0
CHR_3	385	194775590	14	305	5	1073	46	0
CHR_3	386	195276584	50	848	2	371	44	0
CHR_3	387	195776017	35	582	6	2085	47	2
CHR_3	388	196276600	38	534	4	1603	50	2
CHR_3	389	196776450	65	908	5	1754	48	4
CHR_3	390	197277127	50	884	3	965	48	2
CHR_3	391	197775842	48	682	3	1600	50	2
CHR_4	1	17342	176	1837	4	1554	48	4
CHR_4	2	506268	223	3467	0	0	NA	0
CHR_4	3	1000138	46	678	2	221	16	0
CHR_4	4	1500033	19	354	6	1808	45	0
CHR_4	5	2000258	51	582	4	1295	48	4
CHR_4	6	2501315	73	1035	4	1026	41	0
CHR_4	7	3000317	38	601	4	1638	48	2
CHR_4	8	3500169	17	357	5	1941	40	0
CHR_4	9	4001820	25	572	6	986	39	0
CHR_4	10	4500129	77	1214	3	541	30	0
CHR_4	11	5003491	50	912	4	882	26	0
CHR_4	12	5503503	31	605	3	1525	48	2
CHR_4	13	6000107	51	859	2	504	43	0
CHR_4	14	6500457	35	551	3	675	43	0
CHR_4	15	7002038	45	715	5	1367	49	4
CHR_4	16	7500423	22	510	3	1169	36	0
CHR_4	17	8001515	48	893	2	226	25	0
CHR_4	18	8500023	31	531	3	1069	49	2
CHR_4	19	9001936	26	694	2	1560	50	2
CHR_4	20	9500857	20	680	3	1638	50	2
CHR_4	21	10001656	18	348	4	1883	43	0
CHR_4	22	10502334	57	938	1	283	NA	0
CHR_4	23	11000157	21	345	3	1673	50	2
CHR_4	24	11500166	12	247	7	1849	49	2
CHR_4	25	12000904	41	690	5	1536	50	4
CHR_4	26	12503694	41	725	3	2022	48	4
CHR_4	27	13002905	41	725	5	1117	50	4
CHR_4	28	13507118	101	1478	6	1264	49	2
CHR_4	29	14001886	34	572	2	1515	50	2
CHR_4	30	14500526	79	1255	4	1304	49	2
CHR_4	31	15005604	94	1272	4	1581	48	2
CHR_4	32	15501551	80	917	6	1445	43	0
CHR_4	33	16000392	63	993	2	259	6	0
CHR_4	34	16502931	66	961	4	579	25	0
CHR_4	35	17000162	46	712	5	1031	49	2
CHR_4	36	17502486	43	710	5	951	44	0
CHR_4	37	18004090	51	712	6	1524	49	4
CHR_4	38	18501208	25	406	4	1938	49	2
CHR_4	39	19000101	88	1166	5	1093	49	4
CHR_4	40	19502341	39	667	3	2136	45	0
CHR_4	41	20004442	60	873	5	1229	46	0
CHR_4	42	20500558	44	673	6	847	44	0
CHR_4	43	21000867	70	1238	5	897	49	2
CHR_4	44	21500684	38	675	6	1383	44	0
CHR_4	45	22000355	42	610	4	1862	50	2
CHR_4	46	22500140	39	654	6	1008	50	4
CHR_4	47	23001098	36	514	3	1885	50	2
CHR_4	48	23501089	87	1386	3	332	43	0
CHR_4	49	24002450	45	717	5	1434	46	0
CHR_4	50	24504766	71	1016	5	1296	49	4
CHR_4	51	25000053	20	325	7	1541	49	2
CHR_4	52	25500247	37	524	4	1720	50	2
CHR_4	53	26003902	36	635	4	1143	39	0
CHR_4	54	26500772	87	1326	4	1087	48	2
CHR_4	55	27000995	60	763	6	1034	47	2
CHR_4	56	27500309	9	153	3	2058	39	0
CHR_4	57	28000781	37	602	5	1844	47	2
CHR_4	58	28500038	37	567	4	1857	45	0
CHR_4	59	29000748	53	859	4	1709	47	2
CHR_4	60	29500646	19	290	4	2088	50	2
CHR_4	61	30004497	158	2758	3	944	49	2
CHR_4	62	30500998	48	811	5	1793	45	0
CHR_4	63	31001067	47	717	7	1460	48	6
CHR_4	64	31500717	58	924	5	1684	50	2
CHR_4	65	32000752	44	565	5	1409	48	2
CHR_4	66	32500053	22	395	3	1980	50	2
CHR_4	67	33002071	41	674	4	1888	50	2
CHR_4	68	33581520	105	2440	5	1928	50	8
CHR_4	69	34008408	324	4406	3	1671	50	2
CHR_4	70	34503002	180	2654	4	1392	50	4
CHR_4	71	35000184	44	705	6	1417	50	2
CHR_4	72	35500110	6	140	3	2170	50	2
CHR_4	73	36001527	29	493	4	1043	42	0
CHR_4	74	36500243	34	581	7	1881	49	2
CHR_4	75	37000333	19	319	4	1721	49	2
CHR_4	76	37503658	13	260	4	1334	49	2
CHR_4	77	38000344	50	702	4	899	46	0
CHR_4	78	38500318	28	481	4	869	40	0
CHR_4	79	39000143	22	319	4	586	47	2
CHR_4	80	39500244	25	339	6	1828	47	2
CHR_4	81	40001248	21	306	7	1820	48	4
CHR_4	82	40502327	46	736	3	702	41	0
CHR_4	83	41000824	63	1088	5	1578	47	2
CHR_4	84	41500034	58	735	2	1155	50	2
CHR_4	85	42000488	18	283	2	1992	50	2
CHR_4	86	42500835	76	1050	7	1535	48	2
CHR_4	87	43003061	77	1413	4	1433	43	0
CHR_4	88	43501297	64	1040	4	1563	50	4
CHR_4	89	44009927	140	2164	4	1651	47	2
CHR_4	90	44500593	22	398	6	1467	45	0
CHR_4	91	45000296	14	258	4	1923	43	0
CHR_4	92	45525885	268	4337	2	436	47	2
CHR_4	93	46000300	39	585	3	1918	50	2
CHR_4	94	46504523	243	3532	4	1189	48	2
CHR_4	95	47002378	43	605	5	1398	50	2
CHR_4	96	47503661	39	632	5	1670	40	0
CHR_4	97	48000788	32	417	4	1685	42	0
CHR_4	98	48505173	92	1015	4	1888	50	4
CHR_4	99	49000850	57	707	2	2001	50	2
CHR_4	100	49500051	67	375	2	396	48	2
CHR_4	101	52660974	55	475	2	1789	50	2
CHR_4	102	52727094	73	967	2	1931	50	2
CHR_4	103	53216589	38	568	3	1935	47	2
CHR_4	104	53718375	104	1369	6	1459	47	2
CHR_4	105	54216119	65	893	4	1942	50	2
CHR_4	106	54721518	29	555	6	1410	49	2
CHR_4	107	55216596	47	741	4	1209	48	2
CHR_4	108	55716268	28	462	2	1694	50	2
CHR_4	109	56220994	54	822	4	1467	43	0
CHR_4	110	56718473	114	1409	6	1126	46	0
CHR_4	111	57216932	32	439	5	1967	49	2
CHR_4	112	57716886	27	429	7	1761	48	2
CHR_4	113	58216696	52	842	4	1138	41	0
CHR_4	114	58716082	20	384	3	1826	50	2
CHR_4	115	59217187	64	1365	3	1649	50	2
CHR_4	116	59716343	90	610	4	1777	48	4
CHR_4	117	60216804	16	291	4	2078	50	2
CHR_4	118	60716825	35	575	7	1589	48	8
CHR_4	119	61216054	73	1186	3	1376	48	2
CHR_4	120	61718150	42	636	5	1630	37	0
CHR_4	121	62216995	55	760	3	599	45	0
CHR_4	122	62716294	50	651	4	520	47	2
CHR_4	123	63223986	36	676	6	1736	47	2
CHR_4	124	63716180	33	672	5	1269	39	0
CHR_4	125	64217799	48	872	4	1976	50	2
CHR_4	126	64716052	54	918	5	1747	48	2
CHR_4	127	65216080	29	537	3	1555	50	2
CHR_4	128	65717062	37	533	5	1868	48	4
CHR_4	129	66216083	58	913	5	787	45	0
CHR_4	130	66716116	14	260	4	2013	50	2
CHR_4	131	67216245	60	999	4	1668	50	2
CHR_4	132	67716110	86	1250	4	1439	48	2
CHR_4	133	68216148	27	476	5	1747	46	0
CHR_4	134	68717162	50	672	7	1468	42	0
CHR_4	135	69216264	37	507	3	1579	49	2
CHR_4	136	69716160	73	1191	7	1786	47	2
CHR_4	137	70216105	46	837	4	1245	43	0
CHR_4	138	70722532	85	1262	5	1400	39	0
CHR_4	139	71216069	28	418	6	1900	47	2
CHR_4	140	71733453	196	2677	2	391	36	0
CHR_4	141	72223753	132	1869	5	1746	46	0
CHR_4	143	73227724	57	895	6	1419	49	4
CHR_4	144	73716164	29	507	4	1711	38	0
CHR_4	145	74218542	67	919	3	1852	50	2
CHR_4	146	74718101	42	679	5	1725	50	8
CHR_4	147	75216222	56	905	5	735	49	2
CHR_4	148	75717119	33	598	5	1154	50	8
CHR_4	149	76216648	11	271	3	1826	50	2
CHR_4	150	76717471	39	514	7	1656	48	4
CHR_4	151	77217812	72	973	4	1798	45	0
CHR_4	152	77718535	69	1085	0	0	NA	0
CHR_4	153	78216192	8	209	3	2122	50	4
CHR_4	154	78716152	90	1082	4	1852	50	4
CHR_4	155	79216346	38	559	4	1165	48	2
CHR_4	156	79750698	156	2396	6	1379	48	2
CHR_4	157	80217597	65	765	6	1623	50	4
CHR_4	158	80716477	29	429	5	1964	49	2
CHR_4	159	81221136	87	1256	4	1650	49	4
CHR_4	160	81717214	111	1633	3	1316	49	2
CHR_4	161	82217532	55	680	5	1905	50	2
CHR_4	162	82716312	26	344	4	1726	37	0
CHR_4	163	83216827	57	704	4	1769	40	0
CHR_4	164	83717292	43	507	3	1769	49	2
CHR_4	165	84216845	83	1180	0	0	NA	0
CHR_4	166	84717613	60	920	8	1604	50	4
CHR_4	167	85218846	80	1197	4	1689	41	0
CHR_4	168	85718948	130	1434	4	1727	50	2
CHR_4	169	86216319	34	512	5	1974	50	4
CHR_4	170	86718850	56	849	5	1167	38	0
CHR_4	171	87216407	29	408	3	1844	39	0
CHR_4	172	87716447	98	1106	4	1397	39	0
CHR_4	173	88217223	71	1052	6	1317	47	2
CHR_4	174	88716043	57	793	4	718	36	0
CHR_4	175	89222827	43	674	5	850	40	0
CHR_4	176	89716933	25	301	3	1900	50	2
CHR_4	177	90216747	48	651	5	910	45	0
CHR_4	178	90722871	41	712	5	2014	47	2
CHR_4	179	91217924	36	503	4	1747	40	0
CHR_4	180	91716269	7	160	4	2090	50	6
CHR_4	181	92217608	57	784	4	1053	43	0
CHR_4	182	92719816	224	2889	4	961	49	2
CHR_4	183	93226772	110	1492	4	1267	45	0
CHR_4	184	93723034	139	1951	4	1377	50	2
CHR_4	185	94216430	33	490	5	803	41	0
CHR_4	186	94717163	24	387	4	1876	49	2
CHR_4	187	95216780	41	679	4	1858	50	2
CHR_4	188	95716473	30	416	6	1843	47	2
CHR_4	189	96216322	45	577	4	1936	49	2
CHR_4	190	96716298	14	254	5	1644	43	0
CHR_4	191	97218139	37	432	4	2059	50	2
CHR_4	192	97716017	61	783	5	1431	44	0
CHR_4	193	98216190	51	805	4	1741	49	2
CHR_4	194	98716357	60	738	3	2077	50	2
CHR_4	195	99218108	212	2623	3	540	29	0
CHR_4	196	99717970	62	844	6	1642	44	0
CHR_4	197	100216151	78	1052	6	1383	46	0
CHR_4	198	100717751	29	456	7	1691	49	6
CHR_4	199	101216393	43	637	3	355	13	0
CHR_4	200	101722485	182	2918	3	506	10	0
CHR_4	201	102216212	69	1022	3	1698	49	2
CHR_4	202	102716514	54	753	6	1562	50	2
CHR_4	203	103216782	77	932	6	1171	48	4
CHR_4	204	103719434	31	484	3	2077	50	4
CHR_4	205	104216658	72	1018	3	1633	50	2
CHR_4	206	104716114	45	537	4	1842	44	0
CHR_4	207	105216655	55	778	5	1973	50	4
CHR_4	208	105719096	58	736	4	1401	50	2
CHR_4	209	106216205	69	1005	5	1347	49	2
CHR_4	210	106716046	104	1233	4	1893	50	2
CHR_4	211	107233188	74	1137	5	1221	47	2
CHR_4	212	107754728	144	1944	5	1213	41	0
CHR_4	213	108217353	33	487	5	1635	49	6
CHR_4	214	108716425	80	975	3	1055	42	0
CHR_4	215	109216452	72	1009	3	1575	50	2
CHR_4	216	109716023	9	142	4	1844	40	0
CHR_4	217	110216881	91	1160	3	1849	47	2
CHR_4	218	110718312	47	746	4	1407	50	4
CHR_4	219	111216329	33	557	5	959	40	0
CHR_4	220	111718067	56	690	5	546	34	0
CHR_4	221	112216750	29	456	6	1529	37	0
CHR_4	222	112716363	36	411	3	1770	50	2
CHR_4	223	113220802	44	630	2	358	25	0
CHR_4	224	113716044	21	286	5	1949	38	0
CHR_4	225	114216425	102	1281	5	972	34	0
CHR_4	226	114717163	40	610	7	1729	43	0
CHR_4	227	115216554	40	599	5	1316	46	0
CHR_4	228	115719703	115	1777	3	1444	47	2
CHR_4	229	116216151	19	289	4	2147	38	0
CHR_4	230	116720143	82	1281	4	1838	44	0
CHR_4	231	117217153	58	842	4	1768	50	2
CHR_4	232	117716133	44	642	4	1672	42	0
CHR_4	233	118217638	83	1135	3	481	26	0
CHR_4	234	118716488	37	553	3	1813	50	2
CHR_4	235	119216054	89	1107	4	1162	48	2
CHR_4	236	119716513	52	804	5	1817	49	2
CHR_4	237	120217365	22	306	4	1767	39	0
CHR_4	238	120716861	21	324	3	1791	37	0
CHR_4	239	121216297	50	623	3	1653	48	2
CHR_4	240	121717091	30	493	4	1940	50	2
CHR_4	241	122219233	38	628	6	1249	49	4
CHR_4	242	122716826	94	1010	6	1800	44	0
CHR_4	243	123226383	157	1867	6	1901	50	2
CHR_4	244	123724239	100	1561	2	915	26	0
CHR_4	245	124216461	26	341	3	1938	50	2
CHR_4	246	124720587	76	1042	5	1338	46	0
CHR_4	247	125216711	116	1781	6	1215	43	0
CHR_4	248	125717983	62	958	5	1330	46	0
CHR_4	249	126216015	32	417	7	1628	48	2
CHR_4	250	126716345	26	372	4	701	47	2
CHR_4	251	127219302	38	642	6	1613	49	4
CHR_4	252	127716119	35	511	5	1695	35	0
CHR_4	253	128219261	130	1614	5	1371	50	2
CHR_4	254	128720761	220	2386	4	1502	49	4
CHR_4	255	129216662	120	1457	4	960	50	2
CHR_4	256	129716314	98	1288	4	1474	49	2
CHR_4	257	130222259	31	584	6	1652	37	0
CHR_4	258	130716391	52	755	4	1580	36	0
CHR_4	259	131220657	33	499	5	1574	48	2
CHR_4	260	131716047	84	1498	5	1776	48	4
CHR_4	261	132227405	66	1055	5	1642	43	0
CHR_4	262	132720165	85	957	5	1105	48	2
CHR_4	263	133216564	52	749	5	1447	49	2
CHR_4	264	133718372	46	699	7	1626	50	4
CHR_4	265	134216175	102	1321	4	1526	50	2
CHR_4	266	134716372	64	812	6	1823	49	2
CHR_4	267	135220344	49	707	5	2007	50	4
CHR_4	268	135730982	35	798	6	1859	50	4
CHR_4	269	136216199	117	1650	6	1575	48	4
CHR_4	270	136716868	64	1073	5	1116	28	0
CHR_4	271	137221962	74	984	5	1006	46	0
CHR_4	272	137716662	24	389	4	1422	48	2
CHR_4	273	138217077	29	425	5	1043	48	4
CHR_4	274	138716793	61	825	6	1816	47	2
CHR_4	275	139219262	47	755	4	712	47	2
CHR_4	276	139716027	34	487	3	996	48	2
CHR_4	277	140225539	222	2746	5	1268	45	0
CHR_4	278	140719642	52	750	4	1206	50	4
CHR_4	279	141216374	98	1201	4	1150	49	2
CHR_4	280	141716419	91	1270	2	236	3	0
CHR_4	281	142217552	50	717	3	1764	50	2
CHR_4	282	142718222	31	509	6	1667	46	0
CHR_4	283	143216769	40	620	4	904	36	0
CHR_4	284	143716975	53	753	2	1507	50	2
CHR_4	285	144219492	62	851	3	1691	50	2
CHR_4	286	144716541	66	1163	5	1679	50	4
CHR_4	287	145216087	44	572	7	1901	50	6
CHR_4	288	145717480	59	685	3	1999	49	4
CHR_4	289	146216161	63	805	2	261	22	0
CHR_4	290	146717554	54	697	4	933	41	0
CHR_4	291	147217343	77	930	4	1842	48	4
CHR_4	292	147724244	64	832	6	1786	50	2
CHR_4	293	148229662	49	801	4	1562	50	2
CHR_4	294	148718824	84	1128	4	1248	49	4
CHR_4	295	149225901	30	551	4	1966	47	2
CHR_4	296	149718446	44	618	3	468	43	0
CHR_4	297	150216611	60	765	4	2072	50	2
CHR_4	298	150716592	118	1654	7	1423	48	2
CHR_4	299	151218296	100	1170	6	1491	43	0
CHR_4	300	151724226	261	2856	3	994	47	2
CHR_4	301	152217226	22	314	6	1661	50	2
CHR_4	302	152716136	41	548	4	1497	50	2
CHR_4	303	153241627	186	2228	3	1744	50	4
CHR_4	304	153716517	64	835	3	1610	45	0
CHR_4	305	154216710	86	1216	4	1190	40	0
CHR_4	306	154716471	22	360	5	1976	43	0
CHR_4	307	155218028	35	557	5	1903	48	2
CHR_4	308	155720274	45	594	4	1436	47	2
CHR_4	309	156216726	47	707	6	2029	48	2
CHR_4	310	156716113	86	1354	1	511	NA	0
CHR_4	311	157218442	62	937	5	1607	49	2
CHR_4	312	157718848	118	1728	4	1472	49	2
CHR_4	313	158221234	95	1143	3	1354	49	2
CHR_4	314	158717796	68	889	3	769	18	0
CHR_4	315	159219672	131	1772	5	1390	48	2
CHR_4	316	159726345	129	1472	4	1701	50	4
CHR_4	317	160216068	83	1096	3	1383	49	2
CHR_4	318	160725677	174	2672	2	391	4	0
CHR_4	319	161216347	43	574	5	1100	37	0
CHR_4	320	161726811	88	1769	3	621	13	0
CHR_4	321	162216202	14	317	6	1904	50	4
CHR_4	322	162716030	35	495	7	1574	48	4
CHR_4	323	163216057	15	308	8	1845	45	0
CHR_4	324	163720320	80	1201	3	742	16	0
CHR_4	325	164216739	46	613	6	1882	50	6
CHR_4	326	164717729	83	1214	2	396	38	0
CHR_4	327	165216639	48	694	4	804	45	0
CHR_4	328	165716176	13	245	5	1725	50	2
CHR_4	329	166220038	51	762	3	1128	39	0
CHR_4	330	166716974	73	1131	5	1186	46	0
CHR_4	331	167216117	8	159	3	2061	50	2
CHR_4	332	167716388	48	614	3	1691	45	0
CHR_4	333	168222125	51	874	4	1527	45	0
CHR_4	334	168718658	30	429	3	1945	50	2
CHR_4	335	169218218	51	709	2	1349	50	2
CHR_4	336	169718522	29	514	4	1331	47	2
CHR_4	337	170216331	55	692	4	1836	49	2
CHR_4	338	170717008	84	1152	3	674	43	0
CHR_4	339	171216564	28	475	2	1660	50	2
CHR_4	340	171718098	114	1703	4	1284	50	2
CHR_4	341	172216095	63	913	4	1623	46	0
CHR_4	342	172719845	38	640	5	1898	43	0
CHR_4	343	173216889	70	972	5	1726	47	2
CHR_4	344	173723986	69	1034	6	1566	50	4
CHR_4	345	174235624	119	1674	3	771	47	2
CHR_4	346	174719918	83	1196	5	959	45	0
CHR_4	347	175216683	90	1201	3	944	35	0
CHR_4	348	175716626	48	746	6	1783	44	0
CHR_4	349	176221980	300	4492	3	474	40	0
CHR_4	350	176717470	50	679	4	1392	49	2
CHR_4	351	177217090	14	285	5	1311	49	2
CHR_4	352	177716318	45	592	4	1655	50	4
CHR_4	353	178216112	57	869	3	377	45	0
CHR_4	354	178716887	23	363	4	1421	37	0
CHR_4	355	179217375	43	663	8	1824	49	2
CHR_4	356	179729425	173	3149	4	1474	49	2
CHR_4	357	180217806	39	691	6	1622	50	2
CHR_4	358	180716739	29	501	4	1713	48	4
CHR_4	359	181217177	32	565	6	1783	42	0
CHR_4	360	181716305	70	1237	1	126	NA	0
CHR_4	361	182216904	48	811	4	682	44	0
CHR_4	362	182716357	45	719	0	0	NA	0
CHR_4	363	183229703	26	699	6	1014	42	0
CHR_4	364	183717028	49	872	1	103	NA	0
CHR_4	365	184216032	54	828	5	1368	44	0
CHR_4	366	184719252	62	1022	2	283	3	0
CHR_4	367	185216684	42	689	3	967	50	2
CHR_4	368	185716076	39	660	4	848	40	0
CHR_4	369	186216136	56	821	5	1468	49	2
CHR_4	370	186716984	26	448	4	876	44	0
CHR_4	371	187218723	53	835	2	297	29	0
CHR_4	372	187716010	27	339	5	854	47	2
CHR_4	373	188216615	60	903	3	752	46	0
CHR_4	374	188717372	50	678	3	905	39	0
CHR_4	375	189216338	28	624	4	466	35	0
CHR_4	376	189717973	39	646	4	797	43	0
CHR_4	377	190216154	24	392	4	869	37	0
CHR_4	378	190718574	11	224	5	1714	50	4
CHR_5	1	12225	152	2421	4	799	11	0
CHR_5	2	500583	44	719	3	422	39	0
CHR_5	3	1002620	38	649	3	835	42	0
CHR_5	4	1500116	46	743	3	660	40	0
CHR_5	5	2000076	16	309	5	1695	47	4
CHR_5	6	2501555	28	567	4	1349	47	2
CHR_5	7	3000227	17	390	2	453	20	0
CHR_5	8	3501528	37	627	3	1725	39	0
CHR_5	9	4000067	17	316	5	1769	49	4
CHR_5	10	4502031	107	1535	1	139	NA	0
CHR_5	11	5001666	48	985	4	1586	50	4
CHR_5	12	5500738	29	428	4	1789	50	4
CHR_5	13	6000282	16	300	3	2078	50	2
CHR_5	14	6510118	22	585	5	1494	47	2
CHR_5	15	7000756	51	747	5	765	47	2
CHR_5	16	7501178	39	586	7	1592	42	0
CHR_5	17	8000249	16	305	4	1414	46	0
CHR_5	18	8500156	26	506	4	1791	49	2
CHR_5	19	9001202	78	1229	4	1671	47	2
CHR_5	20	9501955	27	455	7	1465	47	2
CHR_5	21	10000817	53	1000	0	0	NA	0
CHR_5	22	10501076	49	738	1	163	NA	0
CHR_5	23	11002126	67	944	5	1125	36	0
CHR_5	24	11500251	39	601	5	1138	50	4
CHR_5	25	12000818	24	389	4	1647	48	2
CHR_5	26	12500383	42	568	4	1978	50	2
CHR_5	27	13001459	22	454	5	1933	49	2
CHR_5	28	13500217	72	1084	3	1370	46	0
CHR_5	29	14000553	14	260	4	1847	36	0
CHR_5	30	14500552	82	1143	2	228	14	0
CHR_5	31	15006445	143	2366	5	1475	46	0
CHR_5	32	15505187	88	1169	3	1712	50	2
CHR_5	33	16000639	44	625	6	1249	50	6
CHR_5	34	16500026	29	471	5	1354	46	0
CHR_5	35	17000364	47	833	4	748	48	2
CHR_5	36	17500149	185	1716	4	1266	49	4
CHR_5	37	18003075	70	1077	5	789	49	2
CHR_5	38	18500595	41	729	4	775	49	2
CHR_5	39	19001039	27	462	5	1766	45	0
CHR_5	40	19501970	38	608	4	1804	50	2
CHR_5	41	20004403	147	1909	5	1263	47	2
CHR_5	42	20500004	20	327	3	1738	50	4
CHR_5	43	21000299	23	381	4	1933	50	2
CHR_5	44	21501164	110	845	4	771	41	0
CHR_5	45	22001726	69	1113	3	1776	50	2
CHR_5	46	22500592	98	1327	4	1629	46	0
CHR_5	47	23000050	42	760	5	1856	50	2
CHR_5	48	23501271	72	907	6	1591	49	4
CHR_5	49	24000909	27	375	6	1966	50	4
CHR_5	50	24500645	16	321	3	1679	48	2
CHR_5	51	25000559	36	469	4	1529	50	4
CHR_5	52	25502324	52	763	4	1222	48	4
CHR_5	53	26000725	36	585	7	1570	46	0
CHR_5	54	26500460	65	1025	5	1887	49	4
CHR_5	55	27000320	50	670	3	1921	50	2
CHR_5	56	27500724	45	726	3	1863	36	0
CHR_5	57	28000456	32	507	4	1965	47	2
CHR_5	58	28500261	22	287	3	2144	46	0
CHR_5	59	29001455	30	544	5	1543	48	2
CHR_5	60	29500305	29	514	7	1362	41	0
CHR_5	61	30000044	31	570	6	1774	43	0
CHR_5	62	30500264	10	191	3	2005	50	4
CHR_5	63	31000285	32	474	5	1658	43	0
CHR_5	64	31501582	24	354	4	1689	50	2
CHR_5	65	32000483	31	487	5	1367	46	0
CHR_5	66	32500089	34	514	5	1366	46	0
CHR_5	67	33000910	56	812	5	1401	48	4
CHR_5	68	33500988	38	625	3	1489	46	0
CHR_5	69	34004707	31	464	3	1608	50	2
CHR_5	70	34500013	20	353	6	1843	50	6
CHR_5	71	35000312	34	500	6	1413	42	0
CHR_5	72	35503887	70	1056	4	1588	47	2
CHR_5	73	36001766	56	894	5	1065	47	2
CHR_5	74	36500211	39	636	3	1508	50	4
CHR_5	75	37005105	225	2551	5	1744	50	6
CHR_5	76	37502031	38	531	4	1922	49	2
CHR_5	77	38005971	18	429	4	1877	50	4
CHR_5	78	38501907	70	982	4	1701	50	2
CHR_5	79	39002500	82	1078	3	1496	48	2
CHR_5	80	39500168	55	838	4	1577	48	2
CHR_5	81	40000779	40	696	5	1931	46	0
CHR_5	82	40502932	28	472	4	1893	50	4
CHR_5	83	41000152	21	348	6	1769	49	4
CHR_5	84	41503110	77	1435	6	1244	50	6
CHR_5	85	42003193	57	886	2	1744	49	2
CHR_5	86	42502875	59	786	3	1797	50	2
CHR_5	87	43001318	31	457	4	1976	49	2
CHR_5	88	43502947	38	479	4	1671	48	4
CHR_5	89	44015714	98	1685	4	1705	49	2
CHR_5	90	44503164	74	1034	5	1990	50	4
CHR_5	91	45009269	370	5109	4	913	17	0
CHR_5	92	45506818	91	1048	3	1789	50	2
CHR_5	96	49958605	150	1973	5	1758	47	2
CHR_5	97	50455636	65	897	4	1633	50	4
CHR_5	98	50958721	48	718	3	1623	37	0
CHR_5	99	51459347	45	619	5	1508	50	2
CHR_5	100	51955589	58	809	5	1254	47	2
CHR_5	101	52455655	53	899	5	1762	48	2
CHR_5	102	52956229	38	576	4	1783	44	0
CHR_5	103	53455589	42	507	5	1550	46	0
CHR_5	104	53956044	60	964	5	837	43	0
CHR_5	105	54458763	35	523	4	1853	48	2
CHR_5	106	54955556	9	137	2	1872	50	2
CHR_5	107	55457919	52	716	5	1432	48	2
CHR_5	108	55957824	40	592	3	486	35	0
CHR_5	109	56455639	107	1363	4	1780	49	2
CHR_5	110	56957896	33	533	4	2105	50	4
CHR_5	111	57455734	62	907	5	1551	49	2
CHR_5	112	57956072	45	568	4	1828	50	2
CHR_5	113	58456716	48	671	4	834	42	0
CHR_5	114	58957641	66	885	4	1599	50	2
CHR_5	115	59456978	94	1089	3	1240	50	2
CHR_5	116	59955716	49	533	4	1363	49	4
CHR_5	117	60457634	65	805	5	1641	49	2
CHR_5	118	60956627	33	486	5	1577	46	0
CHR_5	119	61456981	60	726	6	1846	47	2
CHR_5	120	61955971	70	977	4	968	47	2
CHR_5	121	62456005	33	492	4	1618	49	2
CHR_5	122	62955619	35	497	4	1480	36	0
CHR_5	123	63461976	124	1635	4	1969	47	2
CHR_5	124	63955477	39	532	5	816	49	2
CHR_5	125	64455558	56	631	6	1552	49	2
CHR_5	126	64956366	60	681	4	1389	43	0
CHR_5	127	65459360	82	1162	4	954	47	2
CHR_5	128	65955941	29	467	3	1589	38	0
CHR_5	129	66465433	64	1080	4	831	44	0
CHR_5	130	66955666	18	292	3	2075	50	2
CHR_5	131	67456530	73	1074	2	1038	49	2
CHR_5	132	67955475	48	805	4	1563	49	4
CHR_5	133	68455582	28	372	4	1668	50	2
CHR_5	134	69078505	1623	830	0	0	NA	0
CHR_5	135	70701185	62	568	3	1671	49	2
CHR_5	136	71204261	59	933	4	489	40	0
CHR_5	137	71701720	53	786	6	1700	47	2
CHR_5	138	72204024	132	1487	3	1704	49	2
CHR_5	139	72703541	59	732	3	1649	50	2
CHR_5	140	73201252	33	523	0	0	NA	0
CHR_5	141	73701707	74	1175	7	915	44	0
CHR_5	142	74201235	61	802	2	460	18	0
CHR_5	143	74705636	174	2291	4	1760	50	2
CHR_5	144	75202811	33	614	4	1477	49	2
CHR_5	145	75701344	22	312	3	1857	50	2
CHR_5	146	76201961	34	557	5	983	50	6
CHR_5	147	76701739	37	636	5	869	38	0
CHR_5	148	77201272	52	860	3	445	35	0
CHR_5	149	77701319	33	456	4	1994	39	0
CHR_5	150	78201833	37	551	4	1391	44	0
CHR_5	151	78701518	43	567	7	1819	48	2
CHR_5	152	79201338	54	715	5	653	49	2
CHR_5	153	79703252	144	1988	6	1197	36	0
CHR_5	154	80203678	54	807	5	934	42	0
CHR_5	155	80701572	56	642	4	1363	50	2
CHR_5	156	81201383	18	293	4	2008	50	2
CHR_5	157	81701193	30	396	5	1242	50	2
CHR_5	158	82201234	57	906	3	410	29	0
CHR_5	159	82712948	58	819	5	973	39	0
CHR_5	160	83201240	23	338	3	1631	50	2
CHR_5	161	83702304	283	3457	2	270	14	0
CHR_5	162	84202313	33	545	5	1855	48	2
CHR_5	163	84703081	69	1030	5	1633	44	0
CHR_5	164	85201443	19	302	5	1851	50	2
CHR_5	165	85701522	69	1014	7	953	50	2
CHR_5	166	86204545	82	1210	6	1242	45	0
CHR_5	167	86712641	145	1691	4	1715	50	4
CHR_5	168	87201468	52	630	3	2040	50	2
CHR_5	169	87701223	153	1795	7	1574	47	4
CHR_5	170	88205498	108	1233	4	1219	50	2
CHR_5	171	88705201	56	676	5	1397	48	2
CHR_5	172	89204392	124	1479	6	1346	44	0
CHR_5	173	89705390	73	812	5	1635	49	4
CHR_5	174	90201999	44	553	6	1783	44	0
CHR_5	175	90701347	43	496	4	2028	47	4
CHR_5	176	91204374	167	2087	3	1241	46	0
CHR_5	177	91706780	49	662	4	1670	48	2
CHR_5	178	92205593	115	1373	6	1175	50	2
CHR_5	179	92702340	523	5141	3	380	27	0
CHR_5	180	93257240	422	4406	4	663	27	0
CHR_5	181	93725821	183	2077	3	647	21	0
CHR_5	182	94225877	63	832	1	300	NA	0
CHR_5	183	94726161	120	1611	3	404	17	0
CHR_5	184	95226655	25	316	2	1840	50	2
CHR_5	185	95725613	48	676	7	1503	39	0
CHR_5	186	96225522	9	156	5	1685	50	4
CHR_5	187	96726832	38	618	3	1461	50	2
CHR_5	188	97230050	103	1844	4	931	14	0
CHR_5	189	97731463	40	606	4	1500	49	2
CHR_5	190	98225757	100	1254	4	1820	49	2
CHR_5	191	98726889	34	340	3	1071	49	2
CHR_5	192	99225545	26	417	4	1614	49	2
CHR_5	193	99725706	120	1527	5	1658	49	2
CHR_5	194	100225625	121	1556	4	1663	47	2
CHR_5	195	100737061	69	1183	5	1707	43	0
CHR_5	196	101225807	48	710	6	1491	47	2
CHR_5	197	101725555	22	282	4	1921	49	2
CHR_5	198	102241341	64	932	2	1919	49	2
CHR_5	199	102751132	70	1314	2	1733	49	2
CHR_5	200	103225753	44	630	5	1197	43	0
CHR_5	201	103728978	63	858	5	1621	50	2
CHR_5	202	104225872	49	708	7	1666	40	0
CHR_5	203	104725920	61	859	5	1857	50	4
CHR_5	204	105227065	86	1132	5	1520	43	0
CHR_5	205	105726339	67	952	3	1806	50	2
CHR_5	206	106225790	15	219	4	1297	49	2
CHR_5	207	106727006	44	610	6	1586	42	0
CHR_5	208	107227755	57	801	3	365	27	0
CHR_5	209	107725755	56	855	6	1592	48	2
CHR_5	210	108228509	209	3268	1	797	NA	0
CHR_5	211	108727185	35	590	4	1955	50	2
CHR_5	212	109226017	133	2338	0	0	NA	0
CHR_5	213	109725551	41	653	2	1896	50	2
CHR_5	214	110227833	157	2521	4	1489	50	4
CHR_5	215	110725598	40	597	6	1656	49	2
CHR_5	216	111225963	29	519	4	2021	50	2
CHR_5	217	111737338	95	1810	6	1922	50	4
CHR_5	218	112226192	23	359	3	1670	50	2
CHR_5	219	112725759	28	433	4	2050	50	2
CHR_5	220	113225729	55	862	5	931	36	0
CHR_5	221	113727112	74	1035	4	970	44	0
CHR_5	222	114226445	51	1147	3	1597	48	4
CHR_5	223	114729764	44	846	2	287	27	0
CHR_5	224	115228342	51	857	7	1327	46	0
CHR_5	225	115725791	35	624	6	1476	48	2
CHR_5	226	116225708	45	846	5	938	41	0
CHR_5	227	116727172	19	381	4	1594	50	2
CHR_5	228	117227611	65	1153	5	1324	50	2
CHR_5	229	117726694	108	2242	2	756	42	0
CHR_5	230	118225565	233	3420	3	603	41	0
CHR_5	231	118726662	53	980	4	1588	45	0
CHR_5	232	119226408	45	738	5	1720	47	2
CHR_5	233	119725946	133	2115	4	1457	50	2
CHR_5	234	120225757	113	1931	6	1150	46	0
CHR_5	235	120725906	38	592	4	1431	48	2
CHR_5	236	121226849	33	548	2	1626	50	2
CHR_5	237	121737457	75	1069	5	1117	43	0
CHR_5	238	122227596	126	1663	5	1730	44	0
CHR_5	239	122727026	15	246	3	1876	50	2
CHR_5	240	123226027	61	892	8	1534	44	0
CHR_5	241	123725725	33	529	4	909	45	0
CHR_5	242	124228322	66	1004	4	1375	48	2
CHR_5	243	124726392	83	1141	3	911	50	2
CHR_5	244	125225989	27	481	4	1730	47	2
CHR_5	245	125734100	54	862	3	430	34	0
CHR_5	246	126228944	131	1661	3	1767	50	2
CHR_5	247	126725568	112	1678	3	1372	50	2
CHR_5	248	127225607	51	616	5	1451	43	0
CHR_5	249	127740576	88	1271	7	1837	48	2
CHR_5	250	128225947	32	515	5	1882	50	2
CHR_5	251	128726060	127	1870	2	293	17	0
CHR_5	252	129225851	39	471	4	1728	50	4
CHR_5	253	129728996	147	1922	4	1750	49	2
CHR_5	254	130227298	134	1778	4	1521	50	4
CHR_5	255	130726142	71	883	4	1925	49	2
CHR_5	256	131227713	60	825	4	1944	50	2
CHR_5	257	131728712	65	867	7	1672	42	0
CHR_5	258	132225840	92	1156	6	1533	49	4
CHR_5	259	132726198	46	641	5	821	45	0
CHR_5	260	133225626	87	1169	3	471	27	0
CHR_5	261	133741881	69	924	4	1604	50	2
CHR_5	262	134235613	114	1416	5	1186	48	4
CHR_5	263	134752401	39	965	3	826	32	0
CHR_5	264	135230253	62	1012	5	1193	50	2
CHR_5	265	135727158	48	728	5	1634	39	0
CHR_5	266	136227992	46	668	5	1626	48	2
CHR_5	267	136726751	72	987	5	1537	49	2
CHR_5	268	137242459	171	1948	4	1778	46	0
CHR_5	269	137728774	38	448	4	1923	47	2
CHR_5	270	138226038	68	837	3	1894	50	2
CHR_5	271	138728533	115	599	3	1529	50	2
CHR_5	272	139236962	175	2125	3	476	49	2
CHR_5	273	139726641	144	1408	3	1061	49	2
CHR_5	274	140225956	60	821	3	1565	50	2
CHR_5	275	140725828	136	1632	3	1881	49	2
CHR_5	276	141229640	64	825	4	1355	50	6
CHR_5	277	141726941	63	870	4	777	43	0
CHR_5	278	142228026	56	828	6	1336	50	2
CHR_5	279	142727193	109	1422	6	893	42	0
CHR_5	280	143225966	40	595	4	1661	46	0
CHR_5	281	143725715	129	1734	3	1709	49	2
CHR_5	282	144226944	40	630	5	1928	47	2
CHR_5	283	144726896	55	784	4	1630	46	0
CHR_5	284	145227205	45	714	4	602	47	2
CHR_5	285	145727378	51	781	4	1349	48	4
CHR_5	286	146226196	45	643	3	1861	48	2
CHR_5	287	146729164	51	757	5	1510	46	0
CHR_5	288	147228891	57	1093	3	516	29	0
CHR_5	289	147725630	72	868	3	1645	50	2
CHR_5	290	148228496	57	886	4	1168	46	0
CHR_5	291	148725821	51	623	3	1716	49	2
CHR_5	292	149228648	64	1002	0	0	NA	0
CHR_5	293	149731071	102	1452	3	718	49	2
CHR_5	294	150225587	29	475	3	2048	50	2
CHR_5	295	150725572	35	537	6	1998	48	2
CHR_5	296	151226184	35	473	2	1798	49	2
CHR_5	297	151727891	25	396	4	2080	50	2
CHR_5	298	152227075	61	773	5	1753	50	2
CHR_5	299	152726771	77	978	5	892	49	2
CHR_5	300	153225884	45	586	4	1674	50	2
CHR_5	301	153727937	56	781	1	188	NA	0
CHR_5	302	154247297	156	2271	4	1258	48	2
CHR_5	303	154727025	47	722	4	804	48	4
CHR_5	304	155226756	50	766	7	1921	50	2
[truncated: 3,364 more rows]

## Sheet: MY WORKSHEET
CHR	Segment	Starting Position	Length (KB)	# SNPs inside Segment	# Common Haplotypes	Occurrence of Common Haplotypes	Max Diff between Common haplotypes	# Yin - Yang		FORMULA Column for MAX DIFF		VALUES Column for MAX DIFF
CHR_1	1	30923	771	1382	1	166	0	0		NA		NA
CHR_1	2	808223	44	649	1	348	0	0		NA		NA
CHR_1	3	1302106	19	298	3	1847	47	2		47		47
CHR_1	4	1806647	53	719	4	1499	48	2		48		48
CHR_1	5	2302471	49	780	4	702	47	2		47		47
CHR_1	6	2802348	36	743	6	1308	43	0		43		43
CHR_1	7	3302745	24	439	5	1419	46	0		46		46
CHR_1	8	3803755	202	1022	1	121	0	0		NA		NA
CHR_1	9	4302585	51	874	5	1595	49	2		49		49
CHR_1	10	4802513	28	511	6	1478	47	2		47		47
CHR_1	11	5302118	6	145	4	1692	46	0		46		46
CHR_1	12	5802376	79	1344	4	897	30	0		30		30
CHR_1	13	6302510	60	785	3	1278	49	2		49		49
CHR_1	14	6802171	24	332	4	1731	48	2		48		48
CHR_1	15	7302754	22	385	4	1492	43	0		43		43
CHR_1	16	7803891	52	731	7	1286	48	2		48		48
CHR_1	17	8304607	47	784	4	1411	49	4		49		49
CHR_1	18	8808185	119	1394	5	1592	47	2		47		47
CHR_1	19	9302942	34	664	5	1252	40	0		40		40
CHR_1	20	9814964	173	2423	3	703	10	0		10		10
CHR_1	21	10302596	28	422	4	1910	50	2		50		50
CHR_1	22	10802468	43	666	3	573	35	0		35		35
CHR_1	23	11304242	86	1164	3	1369	50	2		50		50
CHR_1	24	11802434	31	463	4	1084	46	0		46		46
CHR_1	25	12305286	306	3688	1	124	0	0		NA		NA
CHR_1	26	12802174	52	777	4	1210	47	2		47		47
CHR_1	27	13339210	453	393	0	0	NA	0		NA		NA
CHR_1	28	13802224	29	515	1	111	0	0		NA		NA
CHR_1	29	14302321	57	1034	5	1098	48	2		48		48
CHR_1	30	14805215	40	590	4	1168	48	2		48		48
CHR_1	31	15303115	22	391	1	554	0	0		NA		NA
CHR_1	32	15802284	29	472	3	1744	50	2		50		50
CHR_1	33	16302982	42	702	5	1830	49	2		49		49
CHR_1	34	16802890	82	753	2	378	48	2		48		48
CHR_1	35	17303589	38	507	3	1508	48	2		48		48
CHR_1	36	17802228	46	673	3	1263	49	2		49		49
CHR_1	37	18302321	47	778	4	676	37	0		37		37
CHR_1	38	18802387	11	200	4	1553	36	0		36		36
CHR_1	39	19302972	20	331	5	1695	49	2		49		49
CHR_1	40	19805997	32	535	2	334	46	0		46		46
CHR_1	41	20305887	50	812	6	1403	44	0		44		44
CHR_1	42	20803771	93	1290	3	501	39	0		39		39
CHR_1	43	21305596	56	744	5	1766	50	4		50		50
CHR_1	44	21802122	20	283	2	473	46	0		46		46
CHR_1	45	22302427	20	424	4	767	38	0		38		38
CHR_1	46	22803195	63	810	5	1675	49	2		49		49
CHR_1	47	23302403	50	592	3	1673	42	0		42		42
CHR_1	48	23803138	65	776	6	1221	45	0		45		45
CHR_1	49	24321935	62	373	5	1622	47	2		47		47
CHR_1	50	24803736	52	644	4	1304	46	0		46		46
CHR_1	51	25302495	26	416	1	117	0	0		NA		NA
CHR_1	52	25803095	54	578	4	1916	50	2		50		50
CHR_1	53	26303550	54	673	3	1990	50	2		50		50
CHR_1	54	26802548	47	524	3	1568	50	4		50		50
CHR_1	55	27303822	223	2549	5	822	45	0		45		45
CHR_1	56	27804421	409	4603	0	0	NA	0		NA		NA
CHR_1	57	28302852	124	1414	5	1347	50	2		50		50
CHR_1	58	28803958	184	2107	3	1318	49	2		49		49
CHR_1	59	29307056	91	959	5	1895	49	2		49		49
CHR_1	60	29802885	61	918	4	1712	49	4		49		49
CHR_1	61	30305280	59	963	5	889	40	0		40		40
CHR_1	62	30802398	28	492	3	1466	50	2		50		50
CHR_1	63	31304625	38	666	0	0	NA	0		NA		NA
CHR_1	64	31802227	48	554	4	2119	47	2		47		47
CHR_1	65	32302108	67	858	5	1325	44	0		44		44
CHR_1	66	32919326	315	5123	3	437	16	0		16		16
CHR_1	67	33313902	142	1755	3	759	50	2		50		50
CHR_1	68	33802351	50	592	5	1999	50	4		50		50
CHR_1	69	34302673	56	768	3	949	41	0		41		41
CHR_1	70	34802637	32	503	6	1542	48	2		48		48
CHR_1	71	35303208	61	701	1	404	0	0		NA		NA
CHR_1	72	35802276	150	1684	5	1478	50	4		50		50
CHR_1	73	36307897	84	947	3	1656	50	2		50		50
CHR_1	74	36813909	55	856	6	1570	49	4		49		49
CHR_1	75	37324683	154	2582	2	228	6	0		6		6
CHR_1	76	37806513	56	868	5	1418	49	4		49		49
CHR_1	77	38302836	74	766	5	1858	44	0		44		44
CHR_1	78	38803172	48	692	6	1471	46	0		46		46
CHR_1	79	39302880	49	603	4	1842	50	2		50		50
CHR_1	80	39803567	119	1437	4	1817	50	4		50		50
CHR_1	81	40303103	111	1434	6	1308	48	4		48		48
CHR_1	82	40802261	62	791	4	644	40	0		40		40
CHR_1	83	41306571	50	773	2	285	42	0		42		42
CHR_1	84	41803803	54	672	5	913	47	2		47		47
CHR_1	85	42304600	57	811	5	1511	48	2		48		48
CHR_1	86	42802209	54	706	5	1430	49	4		49		49
CHR_1	87	43302971	68	912	8	1263	45	0		45		45
CHR_1	88	43803120	76	827	4	1966	47	2		47		47
CHR_1	89	44303266	79	922	5	1745	48	2		48		48
CHR_1	90	44802225	110	1305	0	0	NA	0		NA		NA
CHR_1	91	45305110	131	1517	4	1742	49	2		49		49
CHR_1	92	45802670	62	728	3	1802	50	2		50		50
CHR_1	93	46304177	34	412	3	1962	49	2		49		49
CHR_1	94	46802608	83	1180	4	1656	38	0		38		38
CHR_1	95	47303504	89	1107	3	1043	49	2		49		49
CHR_1	96	47802547	33	456	5	2074	49	2		49		49
CHR_1	97	48304425	49	694	5	2006	47	2		47		47
CHR_1	98	48804124	156	1981	6	1301	44	0		44		44
CHR_1	99	49302391	55	654	3	1890	50	2		50		50
CHR_1	100	49813813	131	1272	4	1551	50	2		50		50
CHR_1	101	50306257	124	1187	4	1809	50	2		50		50
CHR_1	102	50802855	20	323	3	1978	50	2		50		50
CHR_1	103	51314018	325	3788	5	1609	49	2		49		49
CHR_1	104	51804731	514	6217	2	558	22	0		22		22
CHR_1	105	52320559	98	1325	3	1364	50	4		50		50
CHR_1	106	52835556	182	2386	4	1933	50	2		50		50
CHR_1	107	53319562	25	340	4	1770	50	2		50		50
CHR_1	108	53819026	50	712	6	1194	50	6		50		50
CHR_1	109	54320383	28	411	3	2014	50	2		50		50
CHR_1	110	54820315	60	874	7	1298	47	4		47		47
CHR_1	111	55319008	25	407	5	1597	50	2		50		50
CHR_1	112	55819875	50	797	3	1076	48	2		48		48
CHR_1	113	56319740	77	1217	5	1594	39	0		39		39
CHR_1	114	56819023	50	696	7	1216	48	8		48		48
CHR_1	115	57318918	59	860	6	1374	40	0		40		40
CHR_1	116	57819203	32	471	4	1974	50	2		50		50
CHR_1	117	58319278	63	872	4	1033	47	2		47		47
CHR_1	118	58819227	40	562	6	1637	45	0		45		45
CHR_1	119	59319003	62	883	6	902	48	6		48		48
CHR_1	120	59819772	82	1294	5	1142	49	4		49		49
CHR_1	121	60340174	127	2000	5	814	34	0		34		34
CHR_1	122	60821173	84	1214	4	568	34	0		34		34
CHR_1	123	61322088	111	1619	0	0	NA	0		NA		NA
CHR_1	124	61821819	64	1030	1	133	0	0		NA		NA
CHR_1	125	62324742	39	597	6	1485	49	2		49		49
CHR_1	126	62820001	78	991	4	726	48	2		48		48
CHR_1	127	63320166	23	266	4	2073	50	2		50		50
CHR_1	128	63819985	76	917	5	1610	49	2		49		49
CHR_1	129	64319223	104	1323	6	1734	50	4		50		50
CHR_1	130	64818929	22	289	7	1801	50	8		50		50
CHR_1	131	65319411	73	825	6	1550	46	0		46		46
CHR_1	132	65827844	16	298	5	1761	47	2		47		47
CHR_1	133	66319371	71	825	4	905	49	4		49		49
CHR_1	134	66819623	119	1755	3	1179	48	2		48		48
CHR_1	135	67319525	154	1846	6	1303	49	2		49		49
CHR_1	136	67822377	31	412	4	2012	50	2		50		50
CHR_1	137	68319540	39	554	3	1787	45	0		45		45
CHR_1	138	68821539	27	451	5	1896	46	0		46		46
CHR_1	139	69324595	226	2970	3	399	27	0		27		27
CHR_1	140	69820211	36	481	4	1973	50	4		50		50
CHR_1	141	70318957	33	377	4	1930	50	2		50		50
CHR_1	142	70823756	106	1350	6	1333	44	0		44		44
CHR_1	143	71320836	49	706	8	1811	41	0		41		41
CHR_1	144	71823940	96	1115	4	1502	49	2		49		49
CHR_1	145	72320076	65	774	5	1562	50	6		50		50
CHR_1	146	72819612	82	1065	2	1680	50	2		50		50
CHR_1	147	73318910	52	644	4	1600	47	2		47		47
CHR_1	148	73819848	26	343	3	1953	50	2		50		50
CHR_1	149	74321238	19	353	6	1112	40	0		40		40
CHR_1	150	74823548	118	1745	4	987	50	2		50		50
CHR_1	151	75319612	66	938	4	1955	50	2		50		50
CHR_1	152	75820793	38	436	5	1453	49	2		49		49
CHR_1	153	76319241	46	637	4	1397	39	0		39		39
CHR_1	154	76822376	29	482	6	1935	49	2		49		49
CHR_1	155	77321319	56	800	5	1341	47	2		47		47
CHR_1	156	77819015	51	697	6	1227	41	0		41		41
CHR_1	157	78322780	201	2078	5	1248	47	2		47		47
CHR_1	158	78819945	72	912	3	1728	49	2		49		49
CHR_1	159	79319800	33	716	6	1835	43	0		43		43
CHR_1	160	79819055	29	481	3	1768	50	2		50		50
CHR_1	161	80318974	34	503	4	1117	35	0		35		35
CHR_1	162	80821065	44	776	5	1743	50	2		50		50
CHR_1	163	81320955	42	809	2	255	30	0		30		30
CHR_1	164	81820593	24	467	6	1947	50	4		50		50
CHR_1	165	82321473	71	967	5	1173	44	0		44		44
CHR_1	166	82820376	62	924	7	1414	49	2		49		49
CHR_1	167	83324040	90	1319	5	1919	50	4		50		50
CHR_1	168	83819034	31	332	1	126	0	0		NA		NA
CHR_1	169	84321694	56	698	3	1715	50	2		50		50
CHR_1	170	84835699	39	764	6	1108	44	0		44		44
CHR_1	171	85325762	29	521	2	329	34	0		34		34
CHR_1	172	85820209	51	615	4	1896	49	4		49		49
CHR_1	173	86320033	24	407	4	2040	46	0		46		46
CHR_1	174	86819157	30	364	3	1868	38	0		38		38
CHR_1	175	87322891	158	1934	4	2034	49	4		49		49
CHR_1	176	87825385	64	1014	6	1155	39	0		39		39
CHR_1	177	88319920	93	1303	3	774	50	4		50		50
CHR_1	178	88819475	37	489	4	1646	49	4		49		49
CHR_1	179	89323727	83	1278	3	1447	50	2		50		50
CHR_1	180	89820492	111	1491	5	825	37	0		37		37
CHR_1	181	90320159	180	2156	2	841	26	0		26		26
CHR_1	182	90819000	54	645	6	1677	50	4		50		50
CHR_1	183	91321687	184	2210	5	1365	49	2		49		49
CHR_1	184	91821503	83	1049	4	747	49	2		49		49
CHR_1	185	92323809	50	691	4	1588	48	2		48		48
CHR_1	186	92827407	144	1646	5	1629	50	6		50		50
CHR_1	187	93320402	61	630	2	1711	50	2		50		50
CHR_1	188	93820575	62	742	4	1769	49	2		49		49
CHR_1	189	94319185	14	226	4	1731	50	2		50		50
CHR_1	190	94819727	58	761	4	1518	50	2		50		50
CHR_1	191	95320281	54	846	3	552	29	0		29		29
CHR_1	192	95819015	44	593	7	1673	47	2		47		47
CHR_1	193	96319182	64	864	5	1804	49	2		49		49
CHR_1	194	96819473	23	342	3	1989	50	2		50		50
CHR_1	195	97322121	173	2305	8	1386	43	0		43		43
CHR_1	196	97819405	42	714	5	1769	48	2		48		48
CHR_1	197	98336823	260	3479	4	740	44	0		44		44
CHR_1	198	98819537	57	768	4	1375	46	0		46		46
CHR_1	199	99319008	60	834	5	1461	47	2		47		47
CHR_1	200	99835240	128	2086	5	1037	43	0		43		43
CHR_1	201	100321878	21	336	4	1572	45	0		45		45
CHR_1	202	100822776	95	1220	5	1801	40	0		40		40
CHR_1	203	101319255	334	4119	4	745	44	0		44		44
CHR_1	204	101819577	38	604	4	573	49	2		49		49
CHR_1	205	102319387	38	557	7	1762	50	6		50		50
CHR_1	206	102822051	70	1257	5	1804	48	2		48		48
CHR_1	207	103318973	49	826	6	1723	49	2		49		49
CHR_1	208	103916755	203	1367	5	1834	50	4		50		50
CHR_1	209	104319480	65	730	3	1777	50	2		50		50
CHR_1	210	104819248	30	520	5	1728	49	2		49		49
CHR_1	211	105318984	46	666	3	1943	49	4		49		49
CHR_1	212	105819041	39	665	5	1795	41	0		41		41
CHR_1	213	106319131	86	1297	5	1528	49	4		49		49
CHR_1	214	106818955	17	268	6	2027	50	4		50		50
CHR_1	215	107320503	133	1791	6	1215	43	0		43		43
CHR_1	216	107822769	49	709	3	1015	48	2		48		48
CHR_1	217	108319079	89	1298	6	1348	46	0		46		46
CHR_1	218	108854166	209	1457	5	1008	48	4		48		48
CHR_1	219	109320390	20	243	3	2115	50	2		50		50
CHR_1	220	109819296	61	788	5	1284	42	0		42		42
CHR_1	221	110319838	46	749	4	723	46	0		46		46
CHR_1	222	110819062	19	263	4	1939	44	0		44		44
CHR_1	223	111319655	103	1495	5	883	40	0		40		40
CHR_1	224	111821777	14	297	4	1867	49	2		49		49
CHR_1	225	112320846	57	868	2	395	42	0		42		42
CHR_1	226	112820711	62	914	3	928	20	0		20		20
CHR_1	227	113319561	27	384	3	1426	38	0		38		38
CHR_1	228	113819412	69	840	5	1060	45	0		45		45
CHR_1	229	114319233	73	724	4	1692	50	2		50		50
CHR_1	230	114818994	81	1274	0	0	NA	0		NA		NA
CHR_1	231	115330070	62	911	4	1632	48	2		48		48
CHR_1	232	115820598	42	632	6	965	49	2		49		49
CHR_1	233	116319088	32	527	4	1186	43	0		43		43
CHR_1	234	116820816	37	531	3	1654	48	2		48		48
CHR_1	235	117319616	153	2106	4	1104	30	0		30		30
CHR_1	236	117820117	55	772	6	1665	45	0		45		45
CHR_1	237	118319990	28	405	4	1851	48	2		48		48
CHR_1	238	118820123	42	563	3	417	46	0		46		46
CHR_1	239	119319805	58	957	6	1613	40	0		40		40
CHR_1	240	119823046	115	1750	1	433	0	0		NA		NA
CHR_1	241	120319784	16	235	4	2026	50	4		50		50
CHR_1	242	120819209	353	561	3	479	47	2		47		47
CHR_1	243	121319235	110	755	0	0	NA	0		NA		NA
CHR_1	244	142564434	329	431	1	220	0	0		NA		NA
CHR_1	245	143123062	147	675	3	605	9	0		9		9
CHR_1	246	143397662	266	301	1	107	0	0		NA		NA
CHR_1	247	143922447	672	516	0	0	NA	0		NA		NA
CHR_1	248	144594087	272	409	0	0	NA	0		NA		NA
CHR_1	249	145094584	333	824	0	0	NA	0		NA		NA
CHR_1	250	145594799	92	922	3	1495	47	2		47		47
CHR_1	251	146222291	280	574	0	0	NA	0		NA		NA
CHR_1	252	146596210	53	708	3	1864	43	0		43		43
CHR_1	253	147095064	61	776	5	1498	42	0		42		42
CHR_1	254	147631090	176	1323	5	861	47	2		47		47
CHR_1	255	148187646	902	1609	0	0	NA	0		NA		NA
CHR_1	257	149594163	314	1355	0	0	NA	0		NA		NA
CHR_1	258	150127104	80	1462	5	1622	49	4		49		49
CHR_1	259	150591732	49	529	3	1748	49	2		49		49
CHR_1	260	151092086	114	1350	5	1321	50	4		50		50
CHR_1	261	151592988	80	998	4	1724	48	2		48		48
CHR_1	262	152106853	62	936	5	1070	50	2		50		50
CHR_1	263	152590187	9	154	3	1999	49	2		49		49
CHR_1	264	153092124	42	682	5	1651	50	2		50		50
CHR_1	265	153590254	33	425	3	1668	49	2		49		49
CHR_1	266	154091017	56	562	4	1903	47	2		47		47
CHR_1	267	154589965	61	731	5	1439	49	2		49		49
CHR_1	268	155090105	43	462	4	1499	49	4		49		49
CHR_1	269	155601731	126	1316	4	1812	49	2		49		49
CHR_1	270	156112422	56	891	5	1334	42	0		42		42
CHR_1	271	156590696	65	825	2	393	12	0		12		12
CHR_1	272	157090760	43	505	5	1648	50	2		50		50
CHR_1	273	157589994	15	241	4	1985	50	2		50		50
CHR_1	274	158091417	13	200	3	2133	46	0		46		46
CHR_1	275	158590983	27	449	4	2014	45	0		45		45
CHR_1	276	159096902	91	1206	3	388	35	0		35		35
CHR_1	277	159590667	75	977	5	993	22	0		22		22
CHR_1	278	160090681	51	843	2	386	45	0		45		45
CHR_1	279	160590765	82	1262	1	120	0	0		NA		NA
CHR_1	280	161094834	83	945	4	1821	47	2		47		47
CHR_1	281	161589974	16	265	5	1435	48	4		48		48
CHR_1	282	162090349	17	247	3	2128	45	0		45		45
CHR_1	283	162590088	75	1022	4	1232	41	0		41		41
CHR_1	284	163090858	55	749	6	1151	48	2		48		48
CHR_1	285	163590197	56	764	4	1940	50	2		50		50
CHR_1	286	164090474	7	178	3	1986	50	2		50		50
CHR_1	287	164590212	69	987	0	0	NA	0		NA		NA
CHR_1	288	165091285	49	926	2	684	46	0		46		46
CHR_1	289	165590321	33	546	6	1262	40	0		40		40
CHR_1	290	166093039	81	1208	4	1644	50	2		50		50
CHR_1	291	166591043	30	587	5	1837	47	2		47		47
CHR_1	292	167091859	31	572	3	671	44	0		44		44
CHR_1	293	167590001	44	746	6	967	42	0		42		42
CHR_1	294	168089984	42	502	5	1793	49	2		49		49
CHR_1	295	168589988	29	471	5	1175	47	2		47		47
CHR_1	296	169090712	15	219	5	1867	37	0		37		37
CHR_1	297	169590298	44	659	5	1839	49	2		49		49
CHR_1	298	170090512	47	610	5	1921	48	2		48		48
CHR_1	299	170590567	29	447	4	1955	46	0		46		46
CHR_1	300	171091875	48	691	6	1436	50	2		50		50
CHR_1	301	171591827	48	795	5	1178	44	0		44		44
CHR_1	302	172090738	48	622	5	1514	49	2		49		49
CHR_1	303	172591228	28	455	5	1710	50	2		50		50
CHR_1	304	173090839	51	678	4	774	37	0		37		37
CHR_1	305	173590112	184	1868	5	1890	49	2		49		49
CHR_1	306	174093837	128	1442	5	1888	44	0		44		44
CHR_1	307	174590409	58	701	3	1877	50	2		50		50
CHR_1	308	175090094	18	324	4	1563	37	0		37		37
CHR_1	309	175590161	37	613	5	1641	50	4		50		50
CHR_1	310	176090578	66	921	4	2055	50	2		50		50
CHR_1	311	176591291	158	1790	3	1249	50	4		50		50
CHR_1	312	177091092	87	1114	5	1497	46	0		46		46
CHR_1	313	177590435	39	480	5	1553	49	4		49		49
CHR_1	314	178096922	136	1623	4	1992	49	4		49		49
CHR_1	315	178590394	43	535	5	1256	45	0		45		45
CHR_1	316	179091951	48	639	3	1813	50	2		50		50
CHR_1	317	179592270	32	443	3	1774	49	2		49		49
CHR_1	318	180090359	36	525	3	1303	45	0		45		45
CHR_1	319	180596196	102	1495	3	1338	47	2		47		47
CHR_1	320	181090269	38	568	4	917	48	2		48		48
CHR_1	321	181597203	139	1955	4	1142	46	0		46		46
CHR_1	322	182091344	56	798	7	1233	50	4		50		50
CHR_1	323	182589991	88	1268	4	1067	38	0		38		38
CHR_1	324	183090011	9	136	2	1950	50	2		50		50
CHR_1	325	183590912	86	1296	3	1922	50	2		50		50
CHR_1	326	184093820	73	947	4	1192	46	0		46		46
CHR_1	327	184596806	70	1033	7	1231	49	4		49		49
CHR_1	328	185091351	93	1145	4	1564	50	2		50		50
CHR_1	329	185621895	251	4001	3	1410	49	2		49		49
CHR_1	330	186090370	29	425	3	1739	50	4		50		50
CHR_1	331	186592058	234	3323	2	227	33	0		33		33
CHR_1	332	187090584	50	696	5	1898	49	2		49		49
CHR_1	333	187591689	23	447	5	1302	44	0		44		44
CHR_1	334	188090665	97	1453	6	1576	47	2		47		47
CHR_1	335	188590924	43	661	7	1068	47	2		47		47
CHR_1	336	189090155	34	593	3	1828	50	2		50		50
CHR_1	337	189593725	26	482	3	1898	50	2		50		50
CHR_1	338	190090137	68	839	5	1473	46	0		46		46
CHR_1	339	190591676	53	758	6	1616	45	0		45		45
CHR_1	340	191090355	28	334	4	1873	50	4		50		50
CHR_1	341	191590362	74	910	5	1227	42	0		42		42
CHR_1	342	192090802	47	575	5	1838	49	4		49		49
CHR_1	343	192590363	26	404	3	1013	50	2		50		50
CHR_1	344	193090029	50	605	3	1741	49	4		49		49
CHR_1	345	193590275	30	456	4	2071	49	4		49		49
CHR_1	346	194090974	164	2551	2	569	3	0		3		3
CHR_1	347	194590401	55	911	5	1852	42	0		42		42
CHR_1	348	195090016	8	166	4	2117	50	2		50		50
CHR_1	349	195592954	41	659	4	1905	50	2		50		50
CHR_1	350	196090268	215	2935	3	377	9	0		9		9
CHR_1	351	196598327	68	1074	6	1570	47	2		47		47
CHR_1	352	197095840	106	1532	5	1352	45	0		45		45
CHR_1	353	197590190	235	2914	3	1161	43	0		43		43
CHR_1	354	198095354	59	740	5	1777	41	0		41		41
CHR_1	355	198596234	96	1441	7	1633	48	4		48		48
CHR_1	356	199091244	32	423	3	1687	50	2		50		50
CHR_1	357	199593842	96	1453	4	1345	40	0		40		40
CHR_1	358	200090219	41	568	5	1338	48	2		48		48
CHR_1	359	200590852	9	159	3	1934	40	0		40		40
CHR_1	360	201091041	27	444	6	1226	44	0		44		44
CHR_1	361	201596186	41	643	5	980	43	0		43		43
CHR_1	362	202090641	55	775	1	116	0	0		NA		NA
CHR_1	363	202590813	35	483	4	903	48	2		48		48
CHR_1	364	203091274	62	868	5	738	37	0		37		37
CHR_1	365	203590045	54	733	4	695	20	0		20		20
CHR_1	366	204097502	60	944	1	246	0	0		NA		NA
CHR_1	367	204590044	28	367	6	1654	46	0		46		46
CHR_1	368	205096895	50	705	3	1821	49	2		49		49
CHR_1	369	205597321	42	679	5	1325	45	0		45		45
CHR_1	370	206099447	497	2716	0	0	NA	0		NA		NA
CHR_1	371	206598126	48	657	4	1355	50	2		50		50
CHR_1	372	207097071	65	888	5	1557	49	2		49		49
CHR_1	373	207598290	49	622	5	1976	50	4		50		50
CHR_1	374	208098018	79	1218	5	866	48	2		48		48
CHR_1	375	208598450	64	991	1	127	0	0		NA		NA
CHR_1	376	209097788	26	471	5	1883	48	2		48		48
CHR_1	377	209602381	32	600	4	1185	42	0		42		42
CHR_1	378	210097197	55	696	3	1805	50	2		50		50
CHR_1	379	210597950	25	395	6	1900	46	0		46		46
CHR_1	380	211097125	58	763	7	1826	42	0		42		42
CHR_1	381	211596975	85	1135	4	1149	42	0		42		42
CHR_1	382	212097748	95	1241	6	1725	50	4		50		50
CHR_1	383	212601099	48	703	4	973	47	2		47		47
CHR_1	384	213096950	38	597	5	1363	50	4		50		50
CHR_1	385	213597841	67	916	4	834	41	0		41		41
CHR_1	386	214097482	40	534	3	1447	46	0		46		46
CHR_1	387	214597279	39	573	6	1691	45	0		45		45
CHR_1	388	215097287	40	540	5	1404	49	2		49		49
CHR_1	389	215597605	252	3109	2	552	47	2		47		47
CHR_1	390	216096960	85	1332	3	895	42	0		42		42
CHR_1	391	216597759	57	918	3	488	37	0		37		37
CHR_1	392	217098438	33	548	5	1223	48	2		48		48
CHR_1	393	217598848	108	1378	5	1068	43	0		43		43
CHR_1	394	218097105	35	625	6	1279	48	2		48		48
CHR_1	395	218597044	48	620	5	1853	49	4		49		49
CHR_1	396	219097398	59	897	6	1583	50	2		50		50
CHR_1	397	219598894	29	450	5	1361	47	2		47		47
CHR_1	398	220097352	37	493	7	1638	49	6		49		49
CHR_1	399	220598028	112	1532	3	1227	49	4		49		49
CHR_1	400	221111780	45	814	5	1366	50	6		50		50
CHR_1	401	221600769	61	879	4	1153	47	2		47		47
CHR_1	402	222097042	58	967	5	1341	46	0		46		46
CHR_1	403	222601843	46	713	4	1119	43	0		43		43
CHR_1	404	223097150	33	455	6	1250	49	2		49		49
CHR_1	405	223605017	36	702	6	1705	49	8		49		49
CHR_1	407	224602569	105	1249	6	1418	47	2		47		47
CHR_1	408	225099442	104	1404	4	1995	48	4		48		48
CHR_1	409	225598309	63	853	5	1087	43	0		43		43
CHR_1	410	226104491	120	1558	4	871	49	2		49		49
CHR_1	411	226597341	17	267	3	1673	49	2		49		49
CHR_1	412	227097039	72	988	4	679	41	0		41		41
CHR_1	413	227597415	78	1068	7	1242	41	0		41		41
CHR_1	414	228097342	27	400	6	1020	46	0		46		46
CHR_1	415	228599952	102	1369	4	717	45	0		45		45
CHR_1	416	229098232	30	526	3	366	45	0		45		45
CHR_1	417	229597627	135	1714	4	669	46	0		46		46
CHR_1	418	230101916	90	1427	3	1573	50	2		50		50
CHR_1	419	230597736	68	959	4	573	35	0		35		35
CHR_1	420	231097856	23	345	5	1686	45	0		45		45
CHR_1	421	231597198	92	1141	3	1827	46	0		46		46
CHR_1	422	232099726	50	796	6	1645	50	6		50		50
CHR_1	423	232597542	80	1221	6	1247	48	2		48		48
CHR_1	424	233096931	76	953	7	1487	50	6		50		50
CHR_1	425	233597637	35	679	4	720	44	0		44		44
CHR_1	426	234096935	30	478	4	1212	41	0		41		41
CHR_1	427	234600919	28	595	6	1360	39	0		39		39
CHR_1	428	235097172	55	845	3	573	13	0		13		13
CHR_1	429	235597252	51	680	5	1951	48	2		48		48
CHR_1	430	236097742	41	682	2	1061	47	2		47		47
CHR_1	431	236598984	26	447	3	463	41	0		41		41
CHR_1	432	237098896	40	696	2	263	50	2		50		50
CHR_1	433	237597163	19	321	4	1423	50	2		50		50
CHR_1	434	238097039	16	289	5	1503	50	4		50		50
CHR_1	435	238597020	36	566	3	1372	48	2		48		48
CHR_1	436	239098012	75	1085	4	1046	40	0		40		40
CHR_1	437	239597165	91	1208	3	1381	46	0		46		46
CHR_1	438	240097079	11	205	4	1853	49	4		49		49
CHR_1	439	240597826	21	415	4	726	40	0		40		40
CHR_1	440	241100122	37	607	3	1284	49	2		49		49
CHR_1	441	241596981	42	702	5	1410	37	0		37		37
CHR_1	442	242098415	16	288	6	1756	49	2		49		49
CHR_1	443	242597898	22	381	5	1455	40	0		40		40
CHR_1	444	243098453	24	337	5	1399	46	0		46		46
CHR_1	445	243598234	136	1564	4	901	20	0		20		20
CHR_1	446	244098047	63	873	6	728	44	0		44		44
CHR_1	447	244598815	78	959	5	913	45	0		45		45
CHR_1	448	245097076	38	576	3	466	31	0		31		31
CHR_1	449	245597371	51	760	2	296	25	0		25		25
CHR_1	450	246097003	21	333	3	1422	47	2		47		47
CHR_1	451	246599746	43	606	6	1302	45	0		45		45
CHR_1	452	247097513	15	236	4	1479	48	4		48		48
CHR_1	453	247597258	25	525	3	528	41	0		41		41
CHR_1	454	248099054	25	481	4	1130	43	0		43		43
CHR_1	455	248597670	36	549	1	129	0	0		NA		NA
CHR_1	456	249100143	58	818	5	1494	49	4		49		49
CHR_2	1	23368	108	2001	4	1066	47	2		47		47
CHR_2	2	504473	59	924	4	906	42	0		42		42
CHR_2	3	1000029	27	398	4	1512	39	0		39		39
CHR_2	4	1500665	28	471	4	1175	49	2		49		49
CHR_2	5	2004564	224	3306	3	354	18	0		18		18
CHR_2	6	2500041	38	734	2	374	5	0		5		5
CHR_2	7	3001092	35	505	6	966	45	0		45		45
CHR_2	8	3502035	13	246	4	1799	50	2		50		50
CHR_2	9	4000051	71	1123	1	376	0	0		NA		NA
CHR_2	10	4502845	91	1484	2	418	48	2		48		48
CHR_2	11	5000802	185	1323	5	1393	48	2		48		48
CHR_2	12	5500302	64	1075	2	296	47	2		47		47
CHR_2	13	6000502	38	660	4	1187	48	2		48		48
CHR_2	14	6500101	32	559	4	1732	50	2		50		50
CHR_2	15	7025350	38	828	6	1201	47	2		47		47
CHR_2	16	7503442	34	523	5	738	46	0		46		46
CHR_2	17	8000500	29	480	2	1516	50	2		50		50
CHR_2	18	8501473	31	501	5	1562	49	2		49		49
CHR_2	19	9017034	217	2807	3	927	46	0		46		46
CHR_2	20	9509130	71	1056	4	1184	44	0		44		44
CHR_2	21	10004460	42	643	5	1815	48	4		48		48
CHR_2	22	10500030	20	293	6	1513	37	0		37		37
CHR_2	23	11000883	19	383	3	441	15	0		15		15
CHR_2	24	11500058	9	158	4	1391	50	4		50		50
CHR_2	25	12002685	74	1358	2	357	31	0		31		31
CHR_2	26	12515915	61	1009	5	1067	43	0		43		43
CHR_2	27	13000040	50	605	3	1853	50	2		50		50
CHR_2	28	13501633	112	1812	4	1311	42	0		42		42
CHR_2	29	14000698	33	467	8	1858	45	0		45		45
CHR_2	30	14501066	37	679	5	1749	49	2		49		49
CHR_2	31	15000022	48	763	5	1328	49	2		49		49
CHR_2	32	15500939	18	326	2	1824	50	2		50		50
CHR_2	33	16000384	54	782	3	1304	41	0		41		41
CHR_2	34	16501368	54	849	9	1532	50	6		50		50
CHR_2	35	17000899	40	592	5	1743	50	2		50		50
CHR_2	36	17509264	79	1071	3	1294	49	2		49		49
CHR_2	37	18002459	21	343	5	1813	49	4		49		49
CHR_2	38	18501368	36	585	5	1378	49	2		49		49
CHR_2	39	19000112	64	861	5	1154	46	0		46		46
CHR_2	40	19500098	14	186	4	1823	41	0		41		41
CHR_2	41	20000909	47	804	4	1879	46	0		46		46
CHR_2	42	20501496	85	1128	5	1743	48	4		48		48
CHR_2	43	21005576	120	1751	1	197	0	0		NA		NA
CHR_2	44	21501344	79	1143	2	554	28	0		28		28
CHR_2	45	22007094	26	443	2	1789	50	2		50		50
CHR_2	46	22500090	55	880	3	1148	46	0		46		46
CHR_2	47	23000619	41	616	4	1297	49	2		49		49
CHR_2	48	23500116	43	651	6	1365	49	2		49		49
CHR_2	49	24009163	155	1944	5	1608	47	2		47		47
CHR_2	50	24502305	139	1724	3	1275	48	2		48		48
CHR_2	51	25000739	46	590	5	1494	47	2		47		47
CHR_2	52	25500289	69	733	5	1176	49	2		49		49
CHR_2	53	26000344	81	949	3	1944	43	0		43		43
CHR_2	54	26503438	58	804	4	1196	37	0		37		37
CHR_2	55	27000276	31	356	4	1690	42	0		42		42
CHR_2	56	27500381	106	1140	3	1625	50	2		50		50
CHR_2	57	28000724	40	426	3	1684	50	2		50		50
CHR_2	58	28516271	56	946	3	1308	50	2		50		50
CHR_2	59	29000287	43	572	3	1890	50	2		50		50
CHR_2	60	29501720	67	1100	2	523	3	0		3		3
CHR_2	61	30000198	51	797	3	763	36	0		36		36
CHR_2	62	30500663	49	880	2	470	14	0		14		14
CHR_2	63	31001167	29	532	5	643	44	0		44		44
CHR_2	64	31500259	50	849	3	487	46	0		46		46
CHR_2	65	32001135	207	2507	4	1277	48	2		48		48
CHR_2	66	32501475	137	1718	3	1166	49	2		49		49
CHR_2	67	33001100	48	692	4	1735	50	2		50		50
CHR_2	68	33501627	43	823	5	1688	49	2		49		49
CHR_2	69	34000178	14	303	4	1915	50	2		50		50
CHR_2	70	34501404	43	865	5	1409	41	0		41		41
CHR_2	71	35000012	27	531	4	1525	39	0		39		39
CHR_2	72	35501812	60	989	6	1464	47	2		47		47
CHR_2	73	36000680	16	326	4	1868	50	2		50		50
CHR_2	74	36500649	60	1089	6	1414	49	2		49		49
CHR_2	75	37000797	45	879	3	1247	49	4		49		49
CHR_2	76	37507828	54	996	3	1572	49	2		49		49
CHR_2	77	38001579	45	852	1	141	0	0		NA		NA
CHR_2	78	38501204	26	512	5	1555	47	2		47		47
CHR_2	79	39002142	40	583	3	1829	50	2		50		50
CHR_2	80	39500677	70	969	3	1883	50	4		50		50
CHR_2	81	40000487	27	490	3	1591	50	2		50		50
CHR_2	82	40500488	53	988	5	1204	49	2		49		49
CHR_2	83	41000351	36	586	5	1823	49	2		49		49
CHR_2	84	41501626	56	1007	5	1088	45	0		45		45
CHR_2	85	42001452	21	429	2	352	12	0		12		12
CHR_2	86	42500076	26	408	4	1591	45	0		45		45
CHR_2	87	43001926	44	665	7	1382	43	0		43		43
CHR_2	88	43501802	132	1872	5	1335	43	0		43		43
CHR_2	89	44000365	56	1041	5	1384	46	0		46		46
CHR_2	90	44500536	39	628	3	1371	50	4		50		50
CHR_2	91	45006838	57	833	5	1444	47	4		47		47
CHR_2	92	45500248	37	702	2	485	4	0		4		4
CHR_2	93	46000408	51	848	0	0	NA	0		NA		NA
CHR_2	94	46501969	49	803	4	832	50	4		50		50
CHR_2	95	47000154	31	490	4	1081	43	0		43		43
CHR_2	96	47500816	30	505	4	947	48	2		48		48
CHR_2	97	48011021	172	2767	3	553	36	0		36		36
CHR_2	98	48500988	64	954	4	1783	50	2		50		50
CHR_2	99	49000425	32	549	3	352	42	0		42		42
CHR_2	100	49501172	22	390	5	1727	50	4		50		50
CHR_2	101	50001979	105	1520	3	810	23	0		23		23
CHR_2	102	50500361	29	472	4	1422	47	2		47		47
CHR_2	103	51002606	106	1440	5	1249	43	0		43		43
CHR_2	104	51500802	45	846	6	1426	42	0		42		42
CHR_2	105	52004166	50	950	3	602	44	0		44		44
CHR_2	106	52501350	58	1015	6	1577	48	2		48		48
CHR_2	107	53000123	24	472	6	1513	41	0		41		41
CHR_2	108	53500604	41	814	2	498	30	0		30		30
CHR_2	109	54003777	80	1089	5	1658	49	4		49		49
CHR_2	110	54500756	38	595	5	1493	45	0		45		45
CHR_2	111	55003244	65	1217	7	1246	42	0		42		42
CHR_2	112	55502898	65	960	5	1747	46	0		46		46
CHR_2	113	56000183	25	378	4	1482	50	2		50		50
CHR_2	114	56500641	63	1122	4	981	39	0		39		39
CHR_2	115	57000871	21	365	3	1848	50	2		50		50
CHR_2	116	57502555	109	1872	4	953	49	2		49		49
CHR_2	117	58002818	44	555	3	1923	50	4		50		50
CHR_2	118	58500141	116	1575	5	1234	48	2		48		48
CHR_2	119	59013114	83	1200	5	1058	39	0		39		39
CHR_2	120	59500072	45	608	6	1658	49	4		49		49
CHR_2	121	60000136	35	537	4	1563	50	2		50		50
CHR_2	122	60500144	31	519	5	1352	46	0		46		46
CHR_2	123	61004578	88	1133	7	1572	48	4		48		48
CHR_2	124	61500322	52	739	4	1956	50	2		50		50
CHR_2	125	62002108	73	1005	7	1364	49	4		49		49
CHR_2	126	62500939	50	731	5	791	37	0		37		37
CHR_2	127	63001335	165	1589	4	1713	50	2		50		50
CHR_2	128	63502155	100	1147	3	1806	47	2		47		47
CHR_2	129	64008672	178	2217	5	1555	50	2		50		50
CHR_2	130	64501675	25	368	5	1113	49	2		49		49
CHR_2	131	65005540	80	1260	1	105	0	0		NA		NA
CHR_2	132	65501090	62	878	2	507	48	2		48		48
CHR_2	133	66000264	69	1050	5	1383	50	4		50		50
CHR_2	134	66520753	45	866	5	1723	50	4		50		50
CHR_2	135	67001625	66	1021	5	849	47	2		47		47
CHR_2	136	67501511	54	814	5	1185	39	0		39		39
CHR_2	137	68005177	26	552	5	1283	43	0		43		43
CHR_2	138	68500578	59	756	3	571	39	0		39		39
CHR_2	139	69001011	24	402	6	1537	47	2		47		47
CHR_2	140	69500459	38	500	3	1184	50	2		50		50
CHR_2	141	70003164	31	469	5	1762	48	2		48		48
CHR_2	142	70501479	47	599	6	1695	49	4		49		49
CHR_2	143	71000600	24	372	5	1813	47	2		47		47
CHR_2	144	71505482	54	732	6	1695	47	2		47		47
CHR_2	145	72000635	31	467	6	1089	49	4		49		49
CHR_2	146	72500816	65	679	2	1872	50	2		50		50
CHR_2	147	73003486	76	784	4	2088	50	2		50		50
CHR_2	148	73500128	74	878	4	1310	48	2		48		48
CHR_2	149	74000701	114	1180	3	1177	47	2		47		47
CHR_2	150	74501125	111	1449	3	1532	46	0		46		46
CHR_2	151	75001088	21	298	4	1932	50	2		50		50
CHR_2	152	75501720	50	876	5	1542	49	2		49		49
CHR_2	153	76001222	69	1134	4	1470	35	0		35		35
CHR_2	154	76500077	66	1024	4	1489	46	0		46		46
CHR_2	155	77000944	40	816	5	960	41	0		41		41
CHR_2	156	77509705	69	1194	4	1282	49	2		49		49
CHR_2	157	78000438	27	492	4	1506	49	2		49		49
CHR_2	158	78504149	63	947	4	1926	50	2		50		50
CHR_2	159	79002981	73	1186	3	521	4	0		4		4
CHR_2	160	79502057	48	768	4	1241	49	2		49		49
CHR_2	161	80000400	42	784	5	1504	46	0		46		46
CHR_2	162	80500349	75	1087	5	885	46	0		46		46
CHR_2	163	81000427	58	947	4	1815	49	2		49		49
CHR_2	164	81501417	51	765	4	2076	42	0		42		42
CHR_2	165	82000377	23	310	4	1832	49	2		49		49
CHR_2	166	82503651	162	2253	3	1829	49	4		49		49
CHR_2	167	83000227	122	1878	3	1537	50	2		50		50
CHR_2	168	83500455	31	394	4	1988	50	2		50		50
CHR_2	169	84006899	66	1049	3	1631	49	2		49		49
CHR_2	170	84501322	47	761	2	1712	50	2		50		50
CHR_2	171	85071551	241	3887	2	210	13	0		13		13
CHR_2	172	85500278	21	341	5	1319	41	0		41		41
CHR_2	173	86000500	49	749	1	296	0	0		NA		NA
CHR_2	174	86501553	40	585	4	1908	49	2		49		49
CHR_2	175	87002229	80	964	4	872	37	0		37		37
CHR_2	176	87500918	74	530	3	834	47	2		47		47
CHR_2	177	88091353	267	1334	4	736	45	0		45		45
CHR_2	178	88500337	42	565	5	1423	46	0		46		46
CHR_2	179	89001005	111	1073	4	1577	49	2		49		49
CHR_2	180	89500468	532	1521	3	819	49	2		49		49
CHR_2	182	91635180	393	870	0	0	NA	0		NA		NA
CHR_2	183	92029622	3475	3574	1	134	0	0		NA		NA
CHR_2	184	95513630	42	504	4	1650	50	4		50		50
CHR_2	185	96006995	212	1313	6	1676	50	2		50		50
CHR_2	186	96505552	120	630	4	1515	49	4		49		49
CHR_2	187	97011362	92	1076	4	1616	44	0		44		44
CHR_2	188	97506872	61	723	2	1272	44	0		44		44
CHR_2	189	98013814	154	452	3	866	45	0		45		45
CHR_2	190	98505730	49	585	3	1917	38	0		38		38
CHR_2	191	99005601	97	1242	2	1985	49	2		49		49
CHR_2	192	99505699	31	393	2	1629	50	2		50		50
CHR_2	193	100005318	58	657	3	2052	50	2		50		50
CHR_2	194	100506342	215	2510	5	1163	49	2		49		49
CHR_2	195	101005145	48	757	6	1502	47	4		47		47
CHR_2	196	101506002	60	888	1	134	0	0		NA		NA
CHR_2	197	102005485	46	621	5	1300	49	4		49		49
CHR_2	198	102506786	64	832	6	1960	49	2		49		49
CHR_2	199	103005330	24	334	3	2052	42	0		42		42
CHR_2	200	103505482	151	1955	5	708	44	0		44		44
CHR_2	201	104043664	49	1154	4	1891	50	4		50		50
CHR_2	202	104505778	92	1251	7	1262	46	0		46		46
CHR_2	203	105008638	86	1243	3	996	44	0		44		44
CHR_2	204	105507500	56	809	5	1799	37	0		37		37
CHR_2	205	106005977	35	534	7	1070	48	4		48		48
CHR_2	206	106505478	55	759	2	290	5	0		5		5
CHR_2	207	107005744	126	764	2	368	34	0		34		34
CHR_2	208	107505530	64	956	6	1844	49	4		49		49
CHR_2	209	108007886	64	872	4	1515	50	4		50		50
CHR_2	210	108505257	54	497	3	1249	46	0		46		46
CHR_2	211	109006665	43	588	5	1550	49	2		49		49
CHR_2	212	109505388	61	871	3	1249	36	0		36		36
CHR_2	213	110005208	35	572	3	1367	48	2		48		48
CHR_2	214	110524226	377	676	3	504	40	0		40		40
CHR_2	215	111007370	601	2513	0	0	NA	0		NA		NA
CHR_2	216	111609385	24	349	3	1728	47	2		47		47
CHR_2	217	112109525	161	919	0	0	NA	0		NA		NA
CHR_2	218	112608992	18	250	5	1833	50	4		50		50
CHR_2	219	113109669	193	1338	4	866	50	4		50		50
CHR_2	220	113608823	70	889	6	1750	44	0		44		44
CHR_2	221	114109379	35	516	7	1304	47	2		47		47
CHR_2	222	114608712	50	694	6	1936	50	4		50		50
CHR_2	223	115112328	92	1335	3	604	47	2		47		47
CHR_2	224	115609409	43	602	4	1426	48	2		48		48
CHR_2	225	116108918	33	477	3	1688	50	2		50		50
CHR_2	226	116608834	31	444	4	1913	50	2		50		50
CHR_2	227	117109821	40	574	3	1453	50	2		50		50
CHR_2	228	117608611	36	541	2	1915	50	2		50		50
CHR_2	229	118109448	37	564	3	1883	50	4		50		50
CHR_2	230	118611585	31	500	5	1577	45	0		45		45
CHR_2	231	119108916	77	1057	3	1681	49	2		49		49
CHR_2	232	119608582	34	519	4	496	42	0		42		42
CHR_2	233	120109351	50	751	4	1630	50	4		50		50
CHR_2	234	120610058	77	885	3	1842	50	2		50		50
CHR_2	235	121111260	20	385	4	1312	38	0		38		38
CHR_2	236	121610053	57	784	3	703	50	2		50		50
CHR_2	237	122110861	164	1970	4	1950	49	2		49		49
CHR_2	238	122608702	40	594	5	1678	49	4		49		49
CHR_2	239	123109468	41	492	6	1770	45	0		45		45
CHR_2	240	123608935	86	1324	4	1523	50	4		50		50
CHR_2	241	124109213	30	551	5	1575	47	2		47		47
CHR_2	242	124610172	80	1120	4	1799	50	2		50		50
CHR_2	243	125108573	53	810	4	1069	44	0		44		44
CHR_2	244	125631408	91	1628	3	1843	50	4		50		50
CHR_2	245	126110949	29	485	4	1917	50	4		50		50
CHR_2	246	126609012	61	906	3	803	45	0		45		45
CHR_2	247	127112677	153	2613	5	1647	49	2		49		49
CHR_2	248	127611805	126	2089	4	973	14	0		14		14
CHR_2	249	128110801	69	953	4	1591	44	0		44		44
CHR_2	250	128609600	72	932	4	1175	50	2		50		50
CHR_2	251	129109100	43	579	4	864	50	2		50		50
CHR_2	252	129615246	53	774	5	1626	46	0		46		46
CHR_2	253	130109151	32	540	5	1565	50	4		50		50
CHR_2	254	130613050	32	564	3	1610	50	2		50		50
CHR_2	255	131110097	439	2433	0	0	NA	0		NA		NA
CHR_2	256	131609539	81	1108	3	1230	49	2		49		49
CHR_2	257	132111121	40	547	3	1374	50	2		50		50
CHR_2	258	132608552	57	653	2	508	14	0		14		14
CHR_2	259	133110362	50	559	7	1342	47	2		47		47
CHR_2	260	133608548	21	339	6	1894	47	2		47		47
CHR_2	261	134110924	110	1533	4	743	14	0		14		14
CHR_2	262	134609163	46	709	2	312	29	0		29		29
CHR_2	263	135110745	58	915	4	818	49	4		49		49
CHR_2	264	135608801	35	421	5	1928	49	2		49		49
CHR_2	265	136110129	110	1288	2	1960	50	2		50		50
CHR_2	266	136609975	87	1082	5	1883	48	2		48		48
CHR_2	267	137110670	20	369	4	1848	49	2		49		49
CHR_2	268	137616877	32	671	4	873	49	2		49		49
CHR_2	269	138108552	73	1043	5	1790	50	2		50		50
CHR_2	270	138609128	39	648	5	1799	44	0		44		44
CHR_2	271	139109728	57	812	4	2000	50	4		50		50
CHR_2	272	139608622	25	379	4	1971	39	0		39		39
CHR_2	273	140109945	67	1096	4	1758	50	2		50		50
CHR_2	274	140609621	60	944	6	1086	47	2		47		47
CHR_2	275	141111249	159	2542	4	972	40	0		40		40
CHR_2	276	141619829	60	1039	4	1449	38	0		38		38
CHR_2	277	142108997	40	671	3	1611	50	2		50		50
CHR_2	278	142608688	34	571	7	1371	46	0		46		46
CHR_2	279	143109941	111	1618	2	900	50	2		50		50
CHR_2	280	143612415	48	699	3	1775	50	2		50		50
CHR_2	281	144111543	60	825	5	918	48	4		48		48
CHR_2	282	144608572	83	993	2	241	25	0		25		25
CHR_2	283	145119594	174	1795	1	164	0	0		NA		NA
CHR_2	284	145618120	95	1198	5	1787	49	2		49		49
CHR_2	285	146111968	29	442	4	2015	50	2		50		50
CHR_2	286	146608749	77	1031	7	1266	49	4		49		49
CHR_2	287	147108688	123	1296	4	1807	43	0		43		43
CHR_2	288	147612734	205	2437	4	810	45	0		45		45
CHR_2	289	148114271	95	1272	6	1423	49	4		49		49
CHR_2	290	148609135	71	782	5	1998	48	2		48		48
CHR_2	291	149109069	34	443	5	1697	45	0		45		45
CHR_2	292	149618332	283	2349	4	1101	49	2		49		49
CHR_2	293	150110438	78	1211	4	1234	47	2		47		47
CHR_2	294	150608633	13	225	3	1732	42	0		42		42
CHR_2	295	151108563	139	1908	7	1318	47	2		47		47
CHR_2	296	151608765	39	564	3	1647	49	2		49		49
CHR_2	297	152110393	29	426	4	1789	47	2		47		47
CHR_2	298	152609432	131	1753	5	1482	49	2		49		49
CHR_2	299	153109199	27	369	4	2028	48	2		48		48
CHR_2	300	153615829	98	1361	6	1377	47	2		47		47
CHR_2	301	154109416	15	293	3	1816	46	0		46		46
CHR_2	302	154609331	54	728	6	1843	41	0		41		41
CHR_2	303	155109810	111	1496	0	0	NA	0		NA		NA
CHR_2	304	155609387	31	473	5	1316	45	0		45		45
CHR_2	305	156108537	171	2223	6	1270	43	0		43		43
CHR_2	306	156609130	74	938	4	1904	46	0		46		46
CHR_2	307	157109395	58	587	5	1454	44	0		44		44
CHR_2	308	157609325	69	885	3	1151	47	2		47		47
CHR_2	309	158108906	323	3968	2	344	9	0		9		9
CHR_2	310	158612482	153	1830	3	859	48	2		48		48
CHR_2	311	159108667	39	598	4	1159	49	2		49		49
CHR_2	312	159612431	63	996	4	1058	44	0		44		44
CHR_2	313	160108652	29	428	5	2012	50	2		50		50
CHR_2	314	160611808	27	384	6	1993	50	2		50		50
CHR_2	315	161114552	69	808	5	1825	50	2		50		50
CHR_2	316	161608676	35	547	4	1534	47	2		47		47
CHR_2	317	162114060	523	5603	4	699	44	0		44		44
CHR_2	318	162686443	85	1646	5	1872	50	4		50		50
CHR_2	319	163170908	251	3573	5	894	47	2		47		47
CHR_2	320	163638776	44	610	4	1796	50	2		50		50
CHR_2	321	164137742	162	2175	4	975	46	0		46		46
CHR_2	322	164637410	50	664	5	1479	50	2		50		50
CHR_2	323	165137705	50	663	3	1900	50	2		50		50
CHR_2	324	165636619	35	422	4	1919	45	0		45		45
CHR_2	325	166137083	53	697	5	1253	47	2		47		47
CHR_2	326	166637159	108	1457	5	1007	48	2		48		48
CHR_2	327	167137119	28	445	5	992	46	0		46		46
CHR_2	328	167636643	44	662	6	1906	50	2		50		50
CHR_2	329	168138372	223	3201	5	1286	49	2		49		49
CHR_2	330	168636999	38	616	4	1084	38	0		38		38
CHR_2	331	169137687	22	331	4	1781	46	0		46		46
CHR_2	332	169639371	58	857	4	886	38	0		38		38
CHR_2	333	170137190	30	448	1	129	0	0		NA		NA
CHR_2	334	170636642	9	115	3	2060	50	2		50		50
CHR_2	335	171136695	15	240	3	1902	50	2		50		50
CHR_2	336	171638632	42	616	5	1504	42	0		42		42
CHR_2	337	172137079	80	997	5	961	45	0		45		45
CHR_2	338	172637600	46	513	4	1859	45	0		45		45
CHR_2	339	173139071	24	413	6	1501	43	0		43		43
CHR_2	340	173637369	52	708	6	1722	43	0		43		43
CHR_2	341	174136944	38	722	4	752	45	0		45		45
CHR_2	342	174654783	68	1125	4	583	39	0		39		39
CHR_2	343	175139194	68	841	4	845	36	0		36		36
CHR_2	344	175636801	34	463	2	721	50	2		50		50
CHR_2	345	176143133	115	1641	4	1853	50	2		50		50
CHR_2	346	176638588	45	701	5	1553	37	0		37		37
CHR_2	347	177140090	70	938	5	1891	49	2		49		49
CHR_2	348	177638710	44	671	4	1463	50	2		50		50
CHR_2	349	178138860	86	1207	3	843	39	0		39		39
CHR_2	350	178636698	23	325	4	1701	50	4		50		50
CHR_2	351	179141469	50	719	4	1537	43	0		43		43
CHR_2	352	179644855	59	867	5	1505	41	0		41		41
CHR_2	353	180139783	38	554	6	1134	44	0		44		44
CHR_2	354	180637410	64	815	5	1279	49	4		49		49
CHR_2	355	181136903	131	1897	7	1908	50	4		50		50
CHR_2	356	181637055	71	882	6	1271	45	0		45		45
CHR_2	357	182137689	18	255	3	1972	50	4		50		50
CHR_2	358	182639861	254	3092	3	341	28	0		28		28
CHR_2	359	183141347	48	651	4	1058	42	0		42		42
CHR_2	360	183636617	44	551	4	1878	50	2		50		50
CHR_2	361	184136627	112	1583	0	0	NA	0		NA		NA
CHR_2	362	184637631	46	658	4	1965	50	2		50		50
CHR_2	363	185137075	54	780	4	1824	42	0		42		42
CHR_2	364	185636617	114	1609	3	1991	50	2		50		50
CHR_2	365	186137132	21	314	3	2125	50	2		50		50
CHR_2	366	186637316	29	321	4	2077	50	2		50		50
CHR_2	367	187136708	34	397	4	2134	50	2		50		50
CHR_2	368	187638337	95	1354	4	1472	45	0		45		45
CHR_2	369	188137241	22	309	5	2028	50	2		50		50
CHR_2	370	188636921	26	396	4	1770	50	2		50		50
CHR_2	371	189137925	58	797	6	1806	50	2		50		50
CHR_2	372	189636947	115	1526	3	1557	46	0		46		46
CHR_2	373	190137197	130	1672	3	1776	50	2		50		50
CHR_2	374	190640475	132	1681	3	1733	50	2		50		50
CHR_2	375	191136731	25	359	3	1972	50	2		50		50
CHR_2	376	191637177	51	668	4	1824	50	2		50		50
CHR_2	377	192136726	25	356	2	1933	50	2		50		50
CHR_2	378	192636730	66	812	6	1222	49	4		49		49
CHR_2	379	193139442	199	2683	3	493	35	0		35		35
CHR_2	380	193636667	37	483	2	1925	50	2		50		50
CHR_2	381	194137944	53	706	3	1715	48	4		48		48
CHR_2	382	194637620	26	383	3	2133	50	2		50		50
CHR_2	383	195148075	208	2747	3	749	6	0		6		6
CHR_2	384	195651242	78	1340	5	1736	49	4		49		49
CHR_2	385	196140574	119	1664	3	1315	48	2		48		48
CHR_2	386	196636662	64	833	5	1775	50	2		50		50
CHR_2	387	197137561	103	1501	4	1449	49	2		49		49
CHR_2	388	197669189	235	3022	1	910	0	0		NA		NA
CHR_2	389	198136642	32	423	4	936	46	0		46		46
CHR_2	390	198637433	76	896	4	2009	50	2		50		50
CHR_2	391	199144261	88	1236	2	1024	48	2		48		48
CHR_2	392	199637897	40	542	8	1441	44	0		44		44
CHR_2	393	200137608	123	1275	4	1576	47	2		47		47
CHR_2	394	200640997	57	702	6	1775	50	4		50		50
CHR_2	395	201137782	34	465	5	1851	48	2		48		48
CHR_2	396	201638151	52	559	7	1676	50	2		50		50
CHR_2	397	202138385	42	436	5	1992	50	2		50		50
CHR_2	398	202636911	62	721	3	1357	50	2		50		50
CHR_2	399	203138997	166	1803	4	1642	48	2		48		48
CHR_2	400	203637873	117	1212	5	1756	46	0		46		46
CHR_2	401	204136753	75	745	4	1683	50	2		50		50
CHR_2	402	204643999	65	934	5	1622	50	2		50		50
CHR_2	403	205138183	27	456	5	1498	50	4		50		50
CHR_2	404	205636870	144	1954	5	1287	49	4		49		49
CHR_2	405	206139804	42	588	5	1634	48	4		48		48
CHR_2	406	206641984	93	1393	1	159	0	0		NA		NA
CHR_2	407	207136818	53	657	3	1912	50	2		50		50
CHR_2	408	207638580	65	823	5	1695	50	2		50		50
CHR_2	409	208141163	85	1166	5	1101	41	0		41		41
CHR_2	410	208641908	60	815	2	245	23	0		23		23
CHR_2	411	209157010	167	2287	5	1134	45	0		45		45
CHR_2	412	209638135	38	705	3	1151	49	2		49		49
CHR_2	413	210136870	28	431	5	1841	50	2		50		50
CHR_2	414	210641048	95	1225	5	1384	48	2		48		48
CHR_2	415	211137411	27	378	3	1787	50	2		50		50
CHR_2	416	211637186	71	1146	4	890	44	0		44		44
CHR_2	417	212137611	43	701	5	1788	45	0		45		45
CHR_2	418	212637593	75	1175	4	697	39	0		39		39
CHR_2	419	213136662	53	897	5	1515	48	2		48		48
CHR_2	420	213637050	78	1013	6	1184	43	0		43		43
CHR_2	421	214137759	136	1965	5	1861	47	2		47		47
CHR_2	422	214637044	52	628	4	1789	50	2		50		50
CHR_2	423	215136797	35	477	3	1735	46	0		46		46
CHR_2	424	215637319	56	905	4	1383	40	0		40		40
CHR_2	425	216136830	20	305	5	1117	48	4		48		48
CHR_2	426	216637127	76	968	5	1348	48	2		48		48
CHR_2	427	217137464	38	568	4	1403	43	0		43		43
CHR_2	428	217636736	40	559	4	1579	50	2		50		50
CHR_2	429	218141490	73	1112	4	939	33	0		33		33
CHR_2	430	218636696	54	781	4	782	50	2		50		50
CHR_2	431	219136888	24	326	4	1989	49	2		49		49
CHR_2	432	219636786	25	282	3	1806	50	2		50		50
CHR_2	433	220136836	72	948	5	1710	50	2		50		50
CHR_2	434	220638012	22	398	5	1807	45	0		45		45
CHR_2	435	221139131	24	420	5	1841	36	0		36		36
CHR_2	436	221637700	51	841	1	203	0	0		NA		NA
CHR_2	437	222137893	47	761	6	1217	49	4		49		49
CHR_2	438	222640193	82	1163	3	714	34	0		34		34
CHR_2	439	223145477	82	1077	5	706	44	0		44		44
CHR_2	440	223636782	60	811	5	1312	49	4		49		49
CHR_2	441	224138827	68	985	4	880	46	0		46		46
CHR_2	442	224636838	28	424	5	973	40	0		40		40
CHR_2	443	225136760	25	386	5	1789	48	2		48		48
CHR_2	444	225639220	135	1650	5	1213	39	0		39		39
CHR_2	445	226136643	25	380	5	1937	46	0		46		46
CHR_2	446	226646938	53	829	3	620	15	0		15		15
CHR_2	447	227136814	40	532	5	1892	47	2		47		47
CHR_2	448	227650187	122	1715	5	1840	49	4		49		49
CHR_2	449	228139958	82	1126	5	1881	44	0		44		44
CHR_2	450	228638856	18	394	5	1669	50	4		50		50
CHR_2	451	229137908	60	864	7	1612	48	2		48		48
CHR_2	452	229637595	125	1729	5	1310	46	0		46		46
CHR_2	453	230137324	74	1199	4	1097	48	2		48		48
CHR_2	454	230637272	159	1763	4	1655	50	2		50		50
CHR_2	455	231144553	48	771	7	1640	50	4		50		50
CHR_2	456	231638140	94	1296	2	526	5	0		5		5
CHR_2	457	232137284	59	799	5	1082	48	2		48		48
CHR_2	458	232647754	96	1320	3	874	39	0		39		39
CHR_2	459	233138541	80	1062	3	1131	48	2		48		48
CHR_2	460	233636922	54	773	5	1845	47	2		47		47
CHR_2	461	234136959	22	385	4	932	45	0		45		45
CHR_2	462	234637015	31	499	3	1773	50	2		50		50
CHR_2	463	235138462	54	832	3	503	24	0		24		24
CHR_2	464	235637576	33	549	7	1734	43	0		43		43
CHR_2	465	236139040	43	778	5	1534	47	2		47		47
CHR_2	466	236641479	36	799	4	1871	48	2		48		48
CHR_2	467	237136849	118	1695	2	610	19	0		19		19
CHR_2	468	237637544	55	1044	3	927	50	2		50		50
CHR_2	469	238136761	33	534	4	1855	50	2		50		50
CHR_2	470	238637833	45	899	3	1490	48	2		48		48
CHR_2	471	239137672	85	1235	3	555	26	0		26		26
CHR_2	472	239636856	40	527	7	1465	47	4		47		47
CHR_2	473	240137886	47	692	3	1269	49	2		49		49
CHR_2	474	240636670	51	854	4	462	37	0		37		37
CHR_2	475	241137554	25	382	5	1280	41	0		41		41
CHR_2	476	241639845	54	731	0	0	NA	0		NA		NA
CHR_2	477	242138490	74	1162	3	330	41	0		41		41
CHR_2	478	242637088	27	403	4	1784	48	2		48		48
CHR_3	1	60596	38	833	5	1414	43	0		43		43
CHR_3	2	502432	31	587	3	1675	50	2		50		50
CHR_3	3	1002473	32	700	6	1749	50	8		50		50
CHR_3	4	1500827	11	306	3	1850	50	4		50		50
CHR_3	5	2001802	27	592	5	1716	48	4		48		48
CHR_3	6	2501259	68	1180	3	757	42	0		42		42
CHR_3	7	3000111	25	509	4	859	49	2		49		49
CHR_3	8	3500085	21	407	4	1333	48	2		48		48
CHR_3	9	4001203	22	374	4	1787	50	2		50		50
CHR_3	10	4502908	48	843	2	1687	50	2		50		50
CHR_3	11	5000010	44	665	2	577	28	0		28		28
CHR_3	12	5500076	26	546	7	1752	44	0		44		44
CHR_3	13	6000584	21	433	4	1350	50	4		50		50
CHR_3	14	6502477	99	1658	5	1597	48	6		48		48
CHR_3	15	7000074	53	937	0	0	NA	0		NA		NA
CHR_3	16	7500854	30	595	0	0	NA	0		NA		NA
CHR_3	17	8000608	66	997	4	748	43	0		43		43
CHR_3	18	8500321	36	521	5	1799	48	4		48		48
CHR_3	19	9000320	41	625	4	1128	48	2		48		48
CHR_3	20	9526630	44	999	4	1241	42	0		42		42
CHR_3	21	10000186	73	977	4	1896	49	4		49		49
CHR_3	22	10501498	24	410	6	1300	42	0		42		42
CHR_3	23	11000896	37	503	5	1060	46	0		46		46
CHR_3	24	11502552	95	1399	4	1216	47	2		47		47
CHR_3	25	12007733	78	1113	6	1405	49	2		49		49
CHR_3	26	12500065	34	519	4	1269	48	2		48		48
CHR_3	27	13001931	65	889	0	0	NA	0		NA		NA
CHR_3	28	13500400	41	558	4	775	46	0		46		46
CHR_3	29	14000032	36	458	4	1582	50	2		50		50
CHR_3	30	14500744	48	659	2	272	22	0		22		22
CHR_3	31	15007734	158	2097	3	1506	47	4		47		47
CHR_3	32	15500248	26	389	3	1852	50	2		50		50
CHR_3	33	16000038	11	177	3	1869	50	2		50		50
CHR_3	34	16510807	43	738	4	1416	48	2		48		48
CHR_3	35	17000228	39	514	4	1671	40	0		40		40
CHR_3	36	17502918	186	2250	3	1935	50	2		50		50
CHR_3	37	18005007	89	1120	4	1738	50	4		50		50
CHR_3	38	18501438	84	1085	5	1582	47	2		47		47
CHR_3	39	19001736	338	4330	3	658	7	0		7		7
CHR_3	40	19503254	292	3911	6	880	47	2		47		47
CHR_3	41	20001194	66	944	6	1538	45	0		45		45
CHR_3	42	20500104	14	278	5	2106	48	4		48		48
CHR_3	43	21003917	25	479	3	841	44	0		44		44
CHR_3	44	21500324	47	711	0	0	NA	0		NA		NA
CHR_3	45	22000066	7	169	5	2137	41	0		41		41
CHR_3	46	22500361	51	841	3	1228	43	0		43		43
CHR_3	47	23001493	31	496	5	1320	46	0		46		46
CHR_3	48	23500010	45	656	6	1767	44	0		44		44
CHR_3	49	24000297	50	709	4	1515	43	0		43		43
CHR_3	50	24500613	62	964	5	1436	50	4		50		50
CHR_3	51	25000265	28	532	4	1453	45	0		45		45
CHR_3	52	25504666	34	676	2	350	3	0		3		3
CHR_3	53	26005552	102	1529	3	1346	49	2		49		49
CHR_3	54	26500209	9	167	2	2070	50	2		50		50
CHR_3	55	27002945	63	1001	2	468	8	0		8		8
CHR_3	56	27501475	77	1035	6	1506	48	2		48		48
CHR_3	57	28000828	32	476	4	1270	45	0		45		45
CHR_3	58	28500818	98	1236	5	1906	48	4		48		48
CHR_3	59	29000509	18	268	4	1750	50	6		50		50
CHR_3	60	29500092	47	866	5	1391	49	2		49		49
CHR_3	61	30000507	59	913	4	1100	26	0		26		26
CHR_3	62	30503020	40	618	3	545	35	0		35		35
CHR_3	63	31001221	38	653	3	1800	42	0		42		42
CHR_3	64	31500241	47	681	4	1269	42	0		42		42
CHR_3	65	32001042	35	498	5	1539	45	0		45		45
CHR_3	66	32502187	62	946	4	1020	46	0		46		46
CHR_3	67	33005230	77	1129	3	527	30	0		30		30
CHR_3	68	33502743	38	478	4	1616	50	2		50		50
CHR_3	69	34001399	42	659	4	1481	45	0		45		45
CHR_3	70	34502246	43	667	6	1730	49	2		49		49
CHR_3	71	35000434	102	1338	8	1509	47	2		47		47
CHR_3	72	35504059	41	594	7	1269	49	4		49		49
CHR_3	73	36000418	29	341	4	1552	50	2		50		50
CHR_3	74	36511945	109	1654	5	1242	45	0		45		45
CHR_3	75	37001972	47	597	3	1836	50	2		50		50
CHR_3	76	37502452	35	541	2	336	34	0		34		34
CHR_3	77	38000885	93	1190	4	1697	48	4		48		48
CHR_3	78	38500189	41	504	4	2000	49	2		49		49
CHR_3	79	39003853	77	1111	4	1936	50	2		50		50
CHR_3	80	39500144	19	294	4	1459	38	0		38		38
CHR_3	81	40000067	64	905	5	1573	50	4		50		50
CHR_3	82	40503809	29	482	3	1770	50	2		50		50
CHR_3	83	41000650	52	689	4	532	43	0		43		43
CHR_3	84	41500211	28	419	4	1641	46	0		46		46
CHR_3	85	42000913	111	1551	5	1312	49	4		49		49
CHR_3	86	42500868	56	812	5	899	42	0		42		42
CHR_3	87	43005090	66	919	6	1613	49	6		49		49
CHR_3	88	43500901	109	1270	5	1739	49	2		49		49
CHR_3	89	44000361	39	485	3	2103	48	4		48		48
CHR_3	90	44502108	210	2320	3	1751	48	2		48		48
CHR_3	91	45002343	49	624	4	1565	50	4		50		50
CHR_3	92	45500950	72	910	3	1890	49	2		49		49
CHR_3	93	46001063	41	533	5	1844	47	2		47		47
CHR_3	94	46501213	47	592	6	1429	48	2		48		48
CHR_3	95	47000545	65	748	4	1799	48	2		48		48
CHR_3	96	47500662	82	806	5	1453	49	2		49		49
CHR_3	97	48002640	90	903	4	1946	49	4		49		49
CHR_3	98	48500286	317	3342	4	875	41	0		41		41
CHR_3	99	49004723	180	1668	3	1713	49	4		49		49
CHR_3	100	49502243	124	1223	4	1754	49	4		49		49
CHR_3	101	50002245	51	533	3	1724	48	2		48		48
CHR_3	102	50503170	155	1559	4	1476	50	4		50		50
CHR_3	103	51000142	223	2290	5	1519	48	8		48		48
CHR_3	104	51502362	414	4126	6	796	48	2		48		48
CHR_3	105	52045373	188	2519	3	1001	48	2		48		48
CHR_3	106	52507719	89	1171	5	1807	50	2		50		50
CHR_3	107	53000105	35	438	3	1675	47	2		47		47
CHR_3	108	53503039	69	851	6	974	45	0		45		45
CHR_3	109	54000250	73	1036	6	1528	39	0		39		39
CHR_3	110	54502988	58	983	3	1666	50	2		50		50
CHR_3	111	55000071	45	734	5	860	46	0		46		46
CHR_3	112	55500408	67	745	4	1025	44	0		44		44
CHR_3	113	56001720	31	445	4	1425	38	0		38		38
CHR_3	114	56500135	42	597	7	1471	50	4		50		50
CHR_3	115	57000950	47	753	5	1046	42	0		42		42
CHR_3	116	57501031	55	680	9	1642	48	4		48		48
CHR_3	117	58000664	52	702	4	1048	45	0		45		45
CHR_3	118	58502105	58	747	2	323	44	0		44		44
CHR_3	119	59021763	164	2207	5	1374	49	2		49		49
CHR_3	120	59500394	42	703	7	1416	39	0		39		39
CHR_3	121	60000536	28	633	4	752	47	4		47		47
CHR_3	122	60500273	40	759	5	592	39	0		39		39
CHR_3	123	61000320	39	697	4	1391	48	2		48		48
CHR_3	124	61500275	34	553	4	1090	46	0		46		46
CHR_3	125	62000476	19	360	5	1851	46	0		46		46
CHR_3	126	62501049	79	1231	4	991	49	2		49		49
CHR_3	127	63002362	46	869	4	1519	46	0		46		46
CHR_3	128	63503524	21	461	4	1566	49	2		49		49
CHR_3	129	64001925	86	1152	4	1049	38	0		38		38
CHR_3	130	64500051	34	629	4	1514	47	2		47		47
CHR_3	131	65003393	65	1233	3	800	36	0		36		36
CHR_3	132	65500823	41	626	4	1369	47	4		47		47
CHR_3	133	66000105	41	594	6	1239	45	0		45		45
CHR_3	134	66502981	150	2168	1	156	0	0		NA		NA
CHR_3	135	67001284	101	1475	4	825	24	0		24		24
CHR_3	136	67501115	61	987	4	1324	48	6		48		48
CHR_3	137	68006876	84	1356	3	1079	49	2		49		49
CHR_3	138	68502507	40	620	4	1677	42	0		42		42
CHR_3	139	69002473	34	575	4	1125	41	0		41		41
CHR_3	140	69500235	17	319	6	1664	37	0		37		37
CHR_3	141	70002780	32	433	2	1800	50	2		50		50
CHR_3	142	70501939	60	991	5	1763	50	2		50		50
CHR_3	143	71002406	151	1876	3	852	44	0		44		44
CHR_3	144	71501895	88	1126	4	1764	49	2		49		49
CHR_3	145	72004247	27	539	6	1526	47	2		47		47
CHR_3	146	72501490	30	443	4	948	33	0		33		33
CHR_3	147	73000499	24	332	5	1949	46	0		46		46
CHR_3	148	73502551	48	797	2	799	43	0		43		43
CHR_3	149	74006320	81	1354	3	655	41	0		41		41
CHR_3	150	74500429	18	259	3	1954	47	2		47		47
CHR_3	151	75000023	33	382	4	2054	50	4		50		50
CHR_3	153	76000201	52	712	4	1881	41	0		41		41
CHR_3	154	76500144	33	474	4	1504	49	2		49		49
CHR_3	155	77000266	56	793	8	1471	50	6		50		50
CHR_3	156	77500848	43	650	6	1017	46	0		46		46
CHR_3	157	78000561	67	809	4	2061	50	2		50		50
CHR_3	158	78500847	46	685	5	1679	41	0		41		41
CHR_3	159	79001785	335	3904	4	735	46	0		46		46
CHR_3	160	79501430	41	629	5	1775	49	2		49		49
CHR_3	161	80001679	47	817	5	1776	49	4		49		49
CHR_3	162	80501994	47	630	3	1750	46	0		46		46
CHR_3	163	81001010	35	610	5	1730	45	0		45		45
CHR_3	164	81502116	46	573	4	1860	43	0		43		43
CHR_3	165	82000232	14	235	3	2043	44	0		44		44
CHR_3	166	82502539	36	566	5	1051	47	2		47		47
CHR_3	167	83000689	154	2308	5	1703	49	4		49		49
CHR_3	168	83519271	38	861	5	1524	50	2		50		50
CHR_3	169	84004695	90	1230	4	1518	50	2		50		50
CHR_3	170	84500847	66	1084	4	1424	45	0		45		45
CHR_3	171	85002871	85	1105	6	1656	48	2		48		48
CHR_3	172	85500389	35	512	4	1904	49	2		49		49
CHR_3	173	86002972	52	763	5	1959	49	2		49		49
CHR_3	174	86500059	25	329	5	1727	42	0		42		42
CHR_3	175	87001321	63	810	4	1767	50	2		50		50
CHR_3	176	87500691	21	321	4	2063	50	2		50		50
CHR_3	177	88000420	29	430	5	1611	50	2		50		50
CHR_3	178	88500022	24	444	4	2064	40	0		40		40
CHR_3	179	89000559	44	682	5	1767	50	2		50		50
CHR_3	180	89521693	464	7183	4	1429	49	2		49		49
CHR_3	181	90001588	328	4596	4	1718	50	2		50		50
CHR_3	182	90504645	3271	2876	5	1312	47	2		47		47
CHR_3	183	93784559	191	2219	4	1529	50	2		50		50
CHR_3	184	94275549	23	407	3	1927	50	2		50		50
CHR_3	185	94776301	13	241	3	1842	50	2		50		50
CHR_3	186	95275700	38	614	4	1938	50	2		50		50
CHR_3	187	95775992	33	578	4	1825	50	2		50		50
CHR_3	188	96289575	71	1440	2	558	3	0		3		3
CHR_3	189	96778926	149	2041	3	1583	49	2		49		49
CHR_3	190	97275606	89	1048	5	1630	50	4		50		50
CHR_3	191	97776285	10	178	5	1920	50	4		50		50
CHR_3	192	98277534	21	319	5	1415	49	2		49		49
CHR_3	193	98776404	41	661	5	1749	49	4		49		49
CHR_3	194	99275867	42	635	5	1747	50	2		50		50
CHR_3	195	99779264	136	1609	5	1607	50	4		50		50
CHR_3	196	100275924	46	708	4	1762	44	0		44		44
CHR_3	197	100775863	17	288	5	1892	50	2		50		50
CHR_3	198	101275902	58	707	5	2020	48	2		48		48
CHR_3	199	101775926	36	477	5	1591	49	2		49		49
CHR_3	200	102275521	69	956	4	1776	50	2		50		50
CHR_3	201	102776694	56	992	4	1797	50	2		50		50
CHR_3	202	103282081	20	336	4	2120	50	4		50		50
CHR_3	203	103775749	19	287	4	2067	50	2		50		50
CHR_3	204	104275678	31	452	4	2039	49	4		49		49
CHR_3	205	104775768	10	191	4	2093	50	4		50		50
CHR_3	206	105276595	66	1043	1	112	0	0		NA		NA
CHR_3	207	105775757	120	1847	3	1327	46	0		46		46
CHR_3	208	106275857	45	774	4	1401	50	2		50		50
CHR_3	209	106777569	73	1031	4	1006	26	0		26		26
CHR_3	210	107277228	103	1145	6	1925	45	0		45		45
CHR_3	211	107777051	74	956	7	1626	50	2		50		50
CHR_3	212	108278062	118	1420	3	1906	37	0		37		37
CHR_3	213	108777018	95	1166	6	1790	47	2		47		47
CHR_3	214	109276345	25	340	3	1751	50	4		50		50
CHR_3	215	109775590	56	732	4	1321	49	2		49		49
CHR_3	216	110275956	26	371	3	1663	49	2		49		49
CHR_3	217	110775810	104	1230	4	1777	49	4		49		49
CHR_3	218	111275739	163	2010	2	526	40	0		40		40
CHR_3	219	111777068	77	1242	4	1014	44	0		44		44
CHR_3	220	112280218	64	934	5	1801	47	2		47		47
CHR_3	221	112779560	22	383	6	1711	48	2		48		48
CHR_3	222	113275624	25	400	4	1914	50	2		50		50
CHR_3	223	113776959	48	599	5	1770	48	2		48		48
CHR_3	224	114276350	175	1928	1	576	0	0		NA		NA
CHR_3	225	114778005	160	1631	4	1468	47	2		47		47
CHR_3	226	115278983	65	993	2	213	29	0		29		29
CHR_3	227	115775675	117	1589	2	985	45	0		45		45
CHR_3	228	116275754	45	660	7	1357	44	0		44		44
CHR_3	229	116776767	27	516	7	1204	45	0		45		45
CHR_3	230	117278362	30	553	4	1675	50	2		50		50
CHR_3	231	117775639	27	379	3	1886	50	4		50		50
CHR_3	232	118275517	43	559	3	1262	49	2		49		49
CHR_3	233	118779055	70	1042	7	1715	48	2		48		48
CHR_3	234	119278848	50	815	5	1670	49	2		49		49
CHR_3	235	119776880	101	1341	5	1022	44	0		44		44
CHR_3	236	120275796	54	652	6	1783	50	2		50		50
CHR_3	237	120782246	82	1451	5	1963	50	4		50		50
CHR_3	238	121275732	27	340	6	1457	47	2		47		47
CHR_3	239	121777721	83	937	4	710	49	4		49		49
CHR_3	240	122275796	26	343	5	1112	47	2		47		47
CHR_3	241	122776487	64	856	5	748	43	0		43		43
CHR_3	242	123277819	37	564	4	1680	49	2		49		49
CHR_3	243	123776317	82	1013	4	1755	50	2		50		50
CHR_3	244	124281604	14	273	5	1846	39	0		39		39
CHR_3	245	124776845	39	554	3	905	45	0		45		45
CHR_3	246	125278095	111	1454	6	1697	50	2		50		50
CHR_3	247	125775818	24	350	3	2037	44	0		44		44
CHR_3	248	126275729	61	771	2	901	49	2		49		49
CHR_3	249	126779564	43	825	1	193	0	0		NA		NA
CHR_3	250	127280969	149	1903	7	1398	48	2		48		48
CHR_3	251	127775788	215	2485	5	1849	49	2		49		49
CHR_3	252	128279648	35	570	5	1184	42	0		42		42
CHR_3	253	128776671	286	3535	2	231	3	0		3		3
CHR_3	254	129276329	57	827	5	1389	46	0		46		46
CHR_3	255	129775619	16	368	4	1374	47	2		47		47
CHR_3	256	130277221	81	1085	4	1502	48	2		48		48
CHR_3	257	130778343	148	1873	4	1869	49	4		49		49
CHR_3	258	131284527	66	1126	3	1869	50	4		50		50
CHR_3	259	131778754	35	532	5	1499	41	0		41		41
CHR_3	260	132280930	132	1711	4	1526	48	2		48		48
CHR_3	261	132776901	27	455	6	1744	45	0		45		45
CHR_3	262	133276202	79	1024	4	1116	40	0		40		40
CHR_3	263	133777728	43	678	7	1472	44	0		44		44
CHR_3	264	134275601	25	335	3	1870	48	2		48		48
CHR_3	265	134778492	76	1148	4	835	46	0		46		46
CHR_3	266	135275579	46	660	5	1226	46	0		46		46
CHR_3	267	135776528	165	2091	4	1009	48	2		48		48
CHR_3	268	136275528	129	1462	3	1894	43	0		43		43
CHR_3	269	136775710	64	793	6	1782	50	4		50		50
CHR_3	270	137275880	43	567	6	1292	47	2		47		47
CHR_3	271	137775563	26	398	3	1987	50	2		50		50
CHR_3	272	138275811	46	616	3	2011	50	2		50		50
CHR_3	273	138786204	71	1055	3	567	34	0		34		34
CHR_3	274	139278558	58	649	6	1509	46	0		46		46
CHR_3	275	139777158	81	1157	4	630	39	0		39		39
CHR_3	276	140276484	35	503	3	1313	49	2		49		49
CHR_3	277	140776298	77	1124	4	1200	48	2		48		48
CHR_3	278	141281228	67	964	4	614	47	2		47		47
CHR_3	279	141778711	116	1488	3	1134	36	0		36		36
CHR_3	280	142275962	61	813	3	1747	50	2		50		50
CHR_3	281	142776151	27	332	3	1711	40	0		40		40
CHR_3	282	143275865	76	1079	6	1464	48	2		48		48
CHR_3	283	143776096	61	721	4	1685	49	2		49		49
CHR_3	284	144276304	41	632	5	1759	49	4		49		49
CHR_3	285	144775845	28	426	4	1821	48	2		48		48
CHR_3	286	145276373	29	386	5	2064	50	2		50		50
CHR_3	287	145776673	42	544	3	1980	48	4		48		48
CHR_3	288	146275753	30	484	5	1498	49	4		49		49
CHR_3	289	146780121	81	1070	5	1653	47	2		47		47
CHR_3	290	147276535	77	944	7	1491	47	2		47		47
CHR_3	291	147776885	52	638	4	1780	50	4		50		50
CHR_3	292	148276294	18	221	5	2044	39	0		39		39
CHR_3	293	148776611	48	641	5	1888	50	2		50		50
CHR_3	294	149275619	87	1191	2	264	19	0		19		19
CHR_3	295	149775986	58	787	2	345	36	0		36		36
CHR_3	296	150275795	54	602	4	1868	40	0		40		40
CHR_3	297	150776582	51	646	5	911	49	2		49		49
CHR_3	298	151277866	57	792	4	980	44	0		44		44
CHR_3	299	151777414	66	826	8	1526	48	2		48		48
CHR_3	300	152276023	93	1355	3	983	49	2		49		49
CHR_3	301	152775602	30	360	4	1844	49	2		49		49
CHR_3	302	153275595	19	312	4	1635	48	2		48		48
CHR_3	303	153776006	30	464	4	1876	49	2		49		49
CHR_3	304	154292494	383	5703	8	1461	50	4		50		50
CHR_3	305	154779057	104	1373	2	341	24	0		24		24
CHR_3	306	155276811	52	743	2	1613	50	2		50		50
CHR_3	307	155778419	69	1122	4	1680	50	2		50		50
CHR_3	308	156278306	53	801	4	1505	49	2		49		49
CHR_3	309	156777127	38	585	4	792	47	2		47		47
CHR_3	310	157275793	55	819	7	1625	48	8		48		48
CHR_3	311	157775704	40	401	4	1954	50	2		50		50
CHR_3	312	158275921	29	379	6	1887	50	2		50		50
CHR_3	313	158775781	57	715	5	1537	38	0		38		38
CHR_3	314	159277496	185	2943	3	630	14	0		14		14
CHR_3	315	159776180	68	1107	5	1041	45	0		45		45
CHR_3	316	160275895	77	920	3	1455	49	2		49		49
CHR_3	317	160776341	66	897	3	1686	34	0		34		34
CHR_3	318	161278284	77	1021	4	1876	50	2		50		50
CHR_3	319	161775877	7	159	3	2043	43	0		43		43
CHR_3	320	162276129	49	734	5	1564	48	2		48		48
CHR_3	321	162776472	22	318	4	2166	50	2		50		50
CHR_3	322	163281927	61	942	5	1878	50	2		50		50
CHR_3	323	163775580	18	284	3	2125	50	2		50		50
CHR_3	324	164276021	81	1051	5	1735	49	2		49		49
CHR_3	325	164775855	18	245	2	1946	50	2		50		50
CHR_3	326	165275775	91	1247	5	1370	50	2		50		50
CHR_3	327	165775650	43	645	6	1605	47	4		47		47
CHR_3	328	166275578	89	1390	4	1570	45	0		45		45
CHR_3	329	166775745	88	1226	4	1380	48	2		48		48
CHR_3	330	167278798	124	1704	3	1190	45	0		45		45
CHR_3	331	167777755	118	1788	5	1442	50	4		50		50
CHR_3	332	168275993	81	975	2	479	8	0		8		8
CHR_3	333	168776031	62	909	5	1585	48	2		48		48
CHR_3	334	169276126	27	367	7	1583	48	4		48		48
CHR_3	335	169777563	30	407	3	1689	50	2		50		50
CHR_3	336	170275580	142	2015	4	955	42	0		42		42
CHR_3	337	170815901	99	1805	3	757	44	0		44		44
CHR_3	338	171275542	25	325	4	1472	50	4		50		50
CHR_3	339	171776090	29	383	3	1676	50	2		50		50
CHR_3	340	172276422	40	682	5	935	46	0		46		46
CHR_3	341	172777249	62	851	4	1608	49	2		49		49
CHR_3	342	173275893	46	688	5	1329	50	6		50		50
CHR_3	343	173777608	92	1256	5	1795	48	6		48		48
CHR_3	344	174276798	37	498	3	1691	50	2		50		50
CHR_3	345	174788812	30	745	5	1416	48	2		48		48
CHR_3	346	175275632	65	1145	3	1360	50	2		50		50
CHR_3	347	175784159	115	1954	6	1246	43	0		43		43
CHR_3	348	176279847	73	1118	6	1408	50	4		50		50
CHR_3	349	176778098	39	567	5	1902	50	2		50		50
CHR_3	350	177275952	22	290	4	1883	50	2		50		50
CHR_3	351	177778213	52	808	3	1253	46	0		46		46
CHR_3	352	178275967	45	630	6	1725	48	2		48		48
CHR_3	353	178775735	197	2194	3	799	47	2		47		47
CHR_3	354	179279381	101	1294	4	837	47	4		47		47
CHR_3	355	179776201	69	952	7	1418	50	2		50		50
CHR_3	356	180275791	146	1814	5	1755	50	4		50		50
CHR_3	357	180785697	206	2124	4	1591	50	2		50		50
CHR_3	358	181283743	81	985	5	1355	50	2		50		50
CHR_3	359	181795801	170	2231	3	819	27	0		27		27
CHR_3	360	182276681	53	672	5	1305	50	2		50		50
CHR_3	361	182775757	77	1009	4	1226	50	2		50		50
CHR_3	362	183282268	34	588	3	920	39	0		39		39
CHR_3	363	183777919	41	649	4	1559	50	4		50		50
CHR_3	364	184276158	52	722	3	514	12	0		12		12
CHR_3	365	184775615	11	196	3	1791	49	2		49		49
CHR_3	366	185277213	67	670	5	2009	50	4		50		50
CHR_3	367	185776820	72	868	3	926	41	0		41		41
CHR_3	368	186276393	22	333	4	2059	49	2		49		49
CHR_3	369	186775677	53	859	7	935	46	0		46		46
CHR_3	370	187275667	23	351	4	1836	50	2		50		50
CHR_3	371	187775599	99	1479	0	0	NA	0		NA		NA
CHR_3	372	188278848	49	674	0	0	NA	0		NA		NA
CHR_3	373	188792843	70	1145	4	1876	49	4		49		49
CHR_3	374	189277825	47	730	7	1623	47	2		47		47
CHR_3	375	189782997	54	1005	2	719	6	0		6		6
CHR_3	376	190275521	47	692	3	462	35	0		35		35
CHR_3	377	190775741	17	290	3	1696	50	2		50		50
CHR_3	378	191275556	15	266	6	2062	50	4		50		50
CHR_3	379	191775621	42	743	5	1280	49	2		49		49
CHR_3	380	192275595	41	629	5	559	47	2		47		47
CHR_3	381	192775890	25	391	6	1716	48	2		48		48
CHR_3	382	193276672	24	353	6	1877	50	2		50		50
CHR_3	383	193775609	32	487	0	0	NA	0		NA		NA
CHR_3	384	194277870	37	706	3	706	40	0		40		40
CHR_3	385	194775590	14	305	5	1073	46	0		46		46
CHR_3	386	195276584	50	848	2	371	44	0		44		44
CHR_3	387	195776017	35	582	6	2085	47	2		47		47
CHR_3	388	196276600	38	534	4	1603	50	2		50		50
CHR_3	389	196776450	65	908	5	1754	48	4		48		48
CHR_3	390	197277127	50	884	3	965	48	2		48		48
CHR_3	391	197775842	48	682	3	1600	50	2		50		50
CHR_4	1	17342	176	1837	4	1554	48	4		48		48
CHR_4	2	506268	223	3467	0	0	NA	0		NA		NA
CHR_4	3	1000138	46	678	2	221	16	0		16		16
CHR_4	4	1500033	19	354	6	1808	45	0		45		45
CHR_4	5	2000258	51	582	4	1295	48	4		48		48
CHR_4	6	2501315	73	1035	4	1026	41	0		41		41
CHR_4	7	3000317	38	601	4	1638	48	2		48		48
CHR_4	8	3500169	17	357	5	1941	40	0		40		40
CHR_4	9	4001820	25	572	6	986	39	0		39		39
CHR_4	10	4500129	77	1214	3	541	30	0		30		30
CHR_4	11	5003491	50	912	4	882	26	0		26		26
CHR_4	12	5503503	31	605	3	1525	48	2		48		48
CHR_4	13	6000107	51	859	2	504	43	0		43		43
CHR_4	14	6500457	35	551	3	675	43	0		43		43
CHR_4	15	7002038	45	715	5	1367	49	4		49		49
CHR_4	16	7500423	22	510	3	1169	36	0		36		36
CHR_4	17	8001515	48	893	2	226	25	0		25		25
CHR_4	18	8500023	31	531	3	1069	49	2		49		49
CHR_4	19	9001936	26	694	2	1560	50	2		50		50
CHR_4	20	9500857	20	680	3	1638	50	2		50		50
CHR_4	21	10001656	18	348	4	1883	43	0		43		43
CHR_4	22	10502334	57	938	1	283	0	0		NA		NA
CHR_4	23	11000157	21	345	3	1673	50	2		50		50
CHR_4	24	11500166	12	247	7	1849	49	2		49		49
CHR_4	25	12000904	41	690	5	1536	50	4		50		50
CHR_4	26	12503694	41	725	3	2022	48	4		48		48
CHR_4	27	13002905	41	725	5	1117	50	4		50		50
CHR_4	28	13507118	101	1478	6	1264	49	2		49		49
CHR_4	29	14001886	34	572	2	1515	50	2		50		50
CHR_4	30	14500526	79	1255	4	1304	49	2		49		49
CHR_4	31	15005604	94	1272	4	1581	48	2		48		48
CHR_4	32	15501551	80	917	6	1445	43	0		43		43
CHR_4	33	16000392	63	993	2	259	6	0		6		6
CHR_4	34	16502931	66	961	4	579	25	0		25		25
CHR_4	35	17000162	46	712	5	1031	49	2		49		49
CHR_4	36	17502486	43	710	5	951	44	0		44		44
CHR_4	37	18004090	51	712	6	1524	49	4		49		49
CHR_4	38	18501208	25	406	4	1938	49	2		49		49
CHR_4	39	19000101	88	1166	5	1093	49	4		49		49
CHR_4	40	19502341	39	667	3	2136	45	0		45		45
CHR_4	41	20004442	60	873	5	1229	46	0		46		46
CHR_4	42	20500558	44	673	6	847	44	0		44		44
CHR_4	43	21000867	70	1238	5	897	49	2		49		49
CHR_4	44	21500684	38	675	6	1383	44	0		44		44
CHR_4	45	22000355	42	610	4	1862	50	2		50		50
CHR_4	46	22500140	39	654	6	1008	50	4		50		50
CHR_4	47	23001098	36	514	3	1885	50	2		50		50
CHR_4	48	23501089	87	1386	3	332	43	0		43		43
CHR_4	49	24002450	45	717	5	1434	46	0		46		46
CHR_4	50	24504766	71	1016	5	1296	49	4		49		49
CHR_4	51	25000053	20	325	7	1541	49	2		49		49
CHR_4	52	25500247	37	524	4	1720	50	2		50		50
CHR_4	53	26003902	36	635	4	1143	39	0		39		39
CHR_4	54	26500772	87	1326	4	1087	48	2		48		48
CHR_4	55	27000995	60	763	6	1034	47	2		47		47
CHR_4	56	27500309	9	153	3	2058	39	0		39		39
CHR_4	57	28000781	37	602	5	1844	47	2		47		47
CHR_4	58	28500038	37	567	4	1857	45	0		45		45
CHR_4	59	29000748	53	859	4	1709	47	2		47		47
CHR_4	60	29500646	19	290	4	2088	50	2		50		50
CHR_4	61	30004497	158	2758	3	944	49	2		49		49
CHR_4	62	30500998	48	811	5	1793	45	0		45		45
CHR_4	63	31001067	47	717	7	1460	48	6		48		48
CHR_4	64	31500717	58	924	5	1684	50	2		50		50
CHR_4	65	32000752	44	565	5	1409	48	2		48		48
CHR_4	66	32500053	22	395	3	1980	50	2		50		50
CHR_4	67	33002071	41	674	4	1888	50	2		50		50
CHR_4	68	33581520	105	2440	5	1928	50	8		50		50
CHR_4	69	34008408	324	4406	3	1671	50	2		50		50
CHR_4	70	34503002	180	2654	4	1392	50	4		50		50
CHR_4	71	35000184	44	705	6	1417	50	2		50		50
CHR_4	72	35500110	6	140	3	2170	50	2		50		50
CHR_4	73	36001527	29	493	4	1043	42	0		42		42
CHR_4	74	36500243	34	581	7	1881	49	2		49		49
CHR_4	75	37000333	19	319	4	1721	49	2		49		49
CHR_4	76	37503658	13	260	4	1334	49	2		49		49
CHR_4	77	38000344	50	702	4	899	46	0		46		46
CHR_4	78	38500318	28	481	4	869	40	0		40		40
CHR_4	79	39000143	22	319	4	586	47	2		47		47
CHR_4	80	39500244	25	339	6	1828	47	2		47		47
CHR_4	81	40001248	21	306	7	1820	48	4		48		48
CHR_4	82	40502327	46	736	3	702	41	0		41		41
CHR_4	83	41000824	63	1088	5	1578	47	2		47		47
CHR_4	84	41500034	58	735	2	1155	50	2		50		50
CHR_4	85	42000488	18	283	2	1992	50	2		50		50
CHR_4	86	42500835	76	1050	7	1535	48	2		48		48
CHR_4	87	43003061	77	1413	4	1433	43	0		43		43
CHR_4	88	43501297	64	1040	4	1563	50	4		50		50
CHR_4	89	44009927	140	2164	4	1651	47	2		47		47
CHR_4	90	44500593	22	398	6	1467	45	0		45		45
CHR_4	91	45000296	14	258	4	1923	43	0		43		43
CHR_4	92	45525885	268	4337	2	436	47	2		47		47
CHR_4	93	46000300	39	585	3	1918	50	2		50		50
CHR_4	94	46504523	243	3532	4	1189	48	2		48		48
CHR_4	95	47002378	43	605	5	1398	50	2		50		50
CHR_4	96	47503661	39	632	5	1670	40	0		40		40
CHR_4	97	48000788	32	417	4	1685	42	0		42		42
CHR_4	98	48505173	92	1015	4	1888	50	4		50		50
CHR_4	99	49000850	57	707	2	2001	50	2		50		50
CHR_4	100	49500051	67	375	2	396	48	2		48		48
CHR_4	101	52660974	55	475	2	1789	50	2		50		50
CHR_4	102	52727094	73	967	2	1931	50	2		50		50
CHR_4	103	53216589	38	568	3	1935	47	2		47		47
CHR_4	104	53718375	104	1369	6	1459	47	2		47		47
CHR_4	105	54216119	65	893	4	1942	50	2		50		50
CHR_4	106	54721518	29	555	6	1410	49	2		49		49
CHR_4	107	55216596	47	741	4	1209	48	2		48		48
CHR_4	108	55716268	28	462	2	1694	50	2		50		50
CHR_4	109	56220994	54	822	4	1467	43	0		43		43
CHR_4	110	56718473	114	1409	6	1126	46	0		46		46
CHR_4	111	57216932	32	439	5	1967	49	2		49		49
CHR_4	112	57716886	27	429	7	1761	48	2		48		48
CHR_4	113	58216696	52	842	4	1138	41	0		41		41
CHR_4	114	58716082	20	384	3	1826	50	2		50		50
CHR_4	115	59217187	64	1365	3	1649	50	2		50		50
CHR_4	116	59716343	90	610	4	1777	48	4		48		48
CHR_4	117	60216804	16	291	4	2078	50	2		50		50
CHR_4	118	60716825	35	575	7	1589	48	8		48		48
CHR_4	119	61216054	73	1186	3	1376	48	2		48		48
CHR_4	120	61718150	42	636	5	1630	37	0		37		37
CHR_4	121	62216995	55	760	3	599	45	0		45		45
CHR_4	122	62716294	50	651	4	520	47	2		47		47
CHR_4	123	63223986	36	676	6	1736	47	2		47		47
CHR_4	124	63716180	33	672	5	1269	39	0		39		39
CHR_4	125	64217799	48	872	4	1976	50	2		50		50
CHR_4	126	64716052	54	918	5	1747	48	2		48		48
CHR_4	127	65216080	29	537	3	1555	50	2		50		50
CHR_4	128	65717062	37	533	5	1868	48	4		48		48
CHR_4	129	66216083	58	913	5	787	45	0		45		45
CHR_4	130	66716116	14	260	4	2013	50	2		50		50
CHR_4	131	67216245	60	999	4	1668	50	2		50		50
CHR_4	132	67716110	86	1250	4	1439	48	2		48		48
CHR_4	133	68216148	27	476	5	1747	46	0		46		46
CHR_4	134	68717162	50	672	7	1468	42	0		42		42
CHR_4	135	69216264	37	507	3	1579	49	2		49		49
CHR_4	136	69716160	73	1191	7	1786	47	2		47		47
CHR_4	137	70216105	46	837	4	1245	43	0		43		43
CHR_4	138	70722532	85	1262	5	1400	39	0		39		39
CHR_4	139	71216069	28	418	6	1900	47	2		47		47
CHR_4	140	71733453	196	2677	2	391	36	0		36		36
CHR_4	141	72223753	132	1869	5	1746	46	0		46		46
CHR_4	143	73227724	57	895	6	1419	49	4		49		49
CHR_4	144	73716164	29	507	4	1711	38	0		38		38
CHR_4	145	74218542	67	919	3	1852	50	2		50		50
CHR_4	146	74718101	42	679	5	1725	50	8		50		50
CHR_4	147	75216222	56	905	5	735	49	2		49		49
CHR_4	148	75717119	33	598	5	1154	50	8		50		50
CHR_4	149	76216648	11	271	3	1826	50	2		50		50
CHR_4	150	76717471	39	514	7	1656	48	4		48		48
CHR_4	151	77217812	72	973	4	1798	45	0		45		45
CHR_4	152	77718535	69	1085	0	0	NA	0		NA		NA
CHR_4	153	78216192	8	209	3	2122	50	4		50		50
CHR_4	154	78716152	90	1082	4	1852	50	4		50		50
CHR_4	155	79216346	38	559	4	1165	48	2		48		48
CHR_4	156	79750698	156	2396	6	1379	48	2		48		48
CHR_4	157	80217597	65	765	6	1623	50	4		50		50
CHR_4	158	80716477	29	429	5	1964	49	2		49		49
CHR_4	159	81221136	87	1256	4	1650	49	4		49		49
CHR_4	160	81717214	111	1633	3	1316	49	2		49		49
CHR_4	161	82217532	55	680	5	1905	50	2		50		50
CHR_4	162	82716312	26	344	4	1726	37	0		37		37
CHR_4	163	83216827	57	704	4	1769	40	0		40		40
CHR_4	164	83717292	43	507	3	1769	49	2		49		49
CHR_4	165	84216845	83	1180	0	0	NA	0		NA		NA
CHR_4	166	84717613	60	920	8	1604	50	4		50		50
CHR_4	167	85218846	80	1197	4	1689	41	0		41		41
CHR_4	168	85718948	130	1434	4	1727	50	2		50		50
CHR_4	169	86216319	34	512	5	1974	50	4		50		50
CHR_4	170	86718850	56	849	5	1167	38	0		38		38
CHR_4	171	87216407	29	408	3	1844	39	0		39		39
CHR_4	172	87716447	98	1106	4	1397	39	0		39		39
CHR_4	173	88217223	71	1052	6	1317	47	2		47		47
CHR_4	174	88716043	57	793	4	718	36	0		36		36
CHR_4	175	89222827	43	674	5	850	40	0		40		40
CHR_4	176	89716933	25	301	3	1900	50	2		50		50
CHR_4	177	90216747	48	651	5	910	45	0		45		45
CHR_4	178	90722871	41	712	5	2014	47	2		47		47
CHR_4	179	91217924	36	503	4	1747	40	0		40		40
CHR_4	180	91716269	7	160	4	2090	50	6		50		50
CHR_4	181	92217608	57	784	4	1053	43	0		43		43
CHR_4	182	92719816	224	2889	4	961	49	2		49		49
CHR_4	183	93226772	110	1492	4	1267	45	0		45		45
CHR_4	184	93723034	139	1951	4	1377	50	2		50		50
CHR_4	185	94216430	33	490	5	803	41	0		41		41
CHR_4	186	94717163	24	387	4	1876	49	2		49		49
CHR_4	187	95216780	41	679	4	1858	50	2		50		50
CHR_4	188	95716473	30	416	6	1843	47	2		47		47
CHR_4	189	96216322	45	577	4	1936	49	2		49		49
CHR_4	190	96716298	14	254	5	1644	43	0		43		43
CHR_4	191	97218139	37	432	4	2059	50	2		50		50
CHR_4	192	97716017	61	783	5	1431	44	0		44		44
CHR_4	193	98216190	51	805	4	1741	49	2		49		49
CHR_4	194	98716357	60	738	3	2077	50	2		50		50
CHR_4	195	99218108	212	2623	3	540	29	0		29		29
CHR_4	196	99717970	62	844	6	1642	44	0		44		44
CHR_4	197	100216151	78	1052	6	1383	46	0		46		46
CHR_4	198	100717751	29	456	7	1691	49	6		49		49
CHR_4	199	101216393	43	637	3	355	13	0		13		13
CHR_4	200	101722485	182	2918	3	506	10	0		10		10
CHR_4	201	102216212	69	1022	3	1698	49	2		49		49
CHR_4	202	102716514	54	753	6	1562	50	2		50		50
CHR_4	203	103216782	77	932	6	1171	48	4		48		48
CHR_4	204	103719434	31	484	3	2077	50	4		50		50
CHR_4	205	104216658	72	1018	3	1633	50	2		50		50
CHR_4	206	104716114	45	537	4	1842	44	0		44		44
CHR_4	207	105216655	55	778	5	1973	50	4		50		50
CHR_4	208	105719096	58	736	4	1401	50	2		50		50
CHR_4	209	106216205	69	1005	5	1347	49	2		49		49
CHR_4	210	106716046	104	1233	4	1893	50	2		50		50
CHR_4	211	107233188	74	1137	5	1221	47	2		47		47
CHR_4	212	107754728	144	1944	5	1213	41	0		41		41
CHR_4	213	108217353	33	487	5	1635	49	6		49		49
CHR_4	214	108716425	80	975	3	1055	42	0		42		42
CHR_4	215	109216452	72	1009	3	1575	50	2		50		50
CHR_4	216	109716023	9	142	4	1844	40	0		40		40
CHR_4	217	110216881	91	1160	3	1849	47	2		47		47
CHR_4	218	110718312	47	746	4	1407	50	4		50		50
CHR_4	219	111216329	33	557	5	959	40	0		40		40
CHR_4	220	111718067	56	690	5	546	34	0		34		34
CHR_4	221	112216750	29	456	6	1529	37	0		37		37
CHR_4	222	112716363	36	411	3	1770	50	2		50		50
CHR_4	223	113220802	44	630	2	358	25	0		25		25
CHR_4	224	113716044	21	286	5	1949	38	0		38		38
CHR_4	225	114216425	102	1281	5	972	34	0		34		34
CHR_4	226	114717163	40	610	7	1729	43	0		43		43
CHR_4	227	115216554	40	599	5	1316	46	0		46		46
CHR_4	228	115719703	115	1777	3	1444	47	2		47		47
CHR_4	229	116216151	19	289	4	2147	38	0		38		38
CHR_4	230	116720143	82	1281	4	1838	44	0		44		44
CHR_4	231	117217153	58	842	4	1768	50	2		50		50
CHR_4	232	117716133	44	642	4	1672	42	0		42		42
CHR_4	233	118217638	83	1135	3	481	26	0		26		26
CHR_4	234	118716488	37	553	3	1813	50	2		50		50
CHR_4	235	119216054	89	1107	4	1162	48	2		48		48
CHR_4	236	119716513	52	804	5	1817	49	2		49		49
CHR_4	237	120217365	22	306	4	1767	39	0		39		39
CHR_4	238	120716861	21	324	3	1791	37	0		37		37
CHR_4	239	121216297	50	623	3	1653	48	2		48		48
CHR_4	240	121717091	30	493	4	1940	50	2		50		50
CHR_4	241	122219233	38	628	6	1249	49	4		49		49
CHR_4	242	122716826	94	1010	6	1800	44	0		44		44
CHR_4	243	123226383	157	1867	6	1901	50	2		50		50
CHR_4	244	123724239	100	1561	2	915	26	0		26		26
CHR_4	245	124216461	26	341	3	1938	50	2		50		50
CHR_4	246	124720587	76	1042	5	1338	46	0		46		46
CHR_4	247	125216711	116	1781	6	1215	43	0		43		43
CHR_4	248	125717983	62	958	5	1330	46	0		46		46
CHR_4	249	126216015	32	417	7	1628	48	2		48		48
CHR_4	250	126716345	26	372	4	701	47	2		47		47
CHR_4	251	127219302	38	642	6	1613	49	4		49		49
CHR_4	252	127716119	35	511	5	1695	35	0		35		35
CHR_4	253	128219261	130	1614	5	1371	50	2		50		50
CHR_4	254	128720761	220	2386	4	1502	49	4		49		49
CHR_4	255	129216662	120	1457	4	960	50	2		50		50
CHR_4	256	129716314	98	1288	4	1474	49	2		49		49
CHR_4	257	130222259	31	584	6	1652	37	0		37		37
CHR_4	258	130716391	52	755	4	1580	36	0		36		36
CHR_4	259	131220657	33	499	5	1574	48	2		48		48
CHR_4	260	131716047	84	1498	5	1776	48	4		48		48
CHR_4	261	132227405	66	1055	5	1642	43	0		43		43
CHR_4	262	132720165	85	957	5	1105	48	2		48		48
CHR_4	263	133216564	52	749	5	1447	49	2		49		49
CHR_4	264	133718372	46	699	7	1626	50	4		50		50
CHR_4	265	134216175	102	1321	4	1526	50	2		50		50
CHR_4	266	134716372	64	812	6	1823	49	2		49		49
CHR_4	267	135220344	49	707	5	2007	50	4		50		50
CHR_4	268	135730982	35	798	6	1859	50	4		50		50
CHR_4	269	136216199	117	1650	6	1575	48	4		48		48
CHR_4	270	136716868	64	1073	5	1116	28	0		28		28
CHR_4	271	137221962	74	984	5	1006	46	0		46		46
CHR_4	272	137716662	24	389	4	1422	48	2		48		48
CHR_4	273	138217077	29	425	5	1043	48	4		48		48
CHR_4	274	138716793	61	825	6	1816	47	2		47		47
CHR_4	275	139219262	47	755	4	712	47	2		47		47
CHR_4	276	139716027	34	487	3	996	48	2		48		48
CHR_4	277	140225539	222	2746	5	1268	45	0		45		45
CHR_4	278	140719642	52	750	4	1206	50	4		50		50
CHR_4	279	141216374	98	1201	4	1150	49	2		49		49
CHR_4	280	141716419	91	1270	2	236	3	0		3		3
CHR_4	281	142217552	50	717	3	1764	50	2		50		50
CHR_4	282	142718222	31	509	6	1667	46	0		46		46
CHR_4	283	143216769	40	620	4	904	36	0		36		36
CHR_4	284	143716975	53	753	2	1507	50	2		50		50
CHR_4	285	144219492	62	851	3	1691	50	2		50		50
CHR_4	286	144716541	66	1163	5	1679	50	4		50		50
CHR_4	287	145216087	44	572	7	1901	50	6		50		50
CHR_4	288	145717480	59	685	3	1999	49	4		49		49
CHR_4	289	146216161	63	805	2	261	22	0		22		22
CHR_4	290	146717554	54	697	4	933	41	0		41		41
CHR_4	291	147217343	77	930	4	1842	48	4		48		48
CHR_4	292	147724244	64	832	6	1786	50	2		50		50
CHR_4	293	148229662	49	801	4	1562	50	2		50		50
CHR_4	294	148718824	84	1128	4	1248	49	4		49		49
CHR_4	295	149225901	30	551	4	1966	47	2		47		47
CHR_4	296	149718446	44	618	3	468	43	0		43		43
CHR_4	297	150216611	60	765	4	2072	50	2		50		50
CHR_4	298	150716592	118	1654	7	1423	48	2		48		48
CHR_4	299	151218296	100	1170	6	1491	43	0		43		43
CHR_4	300	151724226	261	2856	3	994	47	2		47		47
CHR_4	301	152217226	22	314	6	1661	50	2		50		50
CHR_4	302	152716136	41	548	4	1497	50	2		50		50
CHR_4	303	153241627	186	2228	3	1744	50	4		50		50
CHR_4	304	153716517	64	835	3	1610	45	0		45		45
CHR_4	305	154216710	86	1216	4	1190	40	0		40		40
CHR_4	306	154716471	22	360	5	1976	43	0		43		43
CHR_4	307	155218028	35	557	5	1903	48	2		48		48
CHR_4	308	155720274	45	594	4	1436	47	2		47		47
CHR_4	309	156216726	47	707	6	2029	48	2		48		48
CHR_4	310	156716113	86	1354	1	511	0	0		NA		NA
CHR_4	311	157218442	62	937	5	1607	49	2		49		49
CHR_4	312	157718848	118	1728	4	1472	49	2		49		49
CHR_4	313	158221234	95	1143	3	1354	49	2		49		49
CHR_4	314	158717796	68	889	3	769	18	0		18		18
CHR_4	315	159219672	131	1772	5	1390	48	2		48		48
CHR_4	316	159726345	129	1472	4	1701	50	4		50		50
CHR_4	317	160216068	83	1096	3	1383	49	2		49		49
CHR_4	318	160725677	174	2672	2	391	4	0		4		4
CHR_4	319	161216347	43	574	5	1100	37	0		37		37
CHR_4	320	161726811	88	1769	3	621	13	0		13		13
CHR_4	321	162216202	14	317	6	1904	50	4		50		50
CHR_4	322	162716030	35	495	7	1574	48	4		48		48
CHR_4	323	163216057	15	308	8	1845	45	0		45		45
CHR_4	324	163720320	80	1201	3	742	16	0		16		16
CHR_4	325	164216739	46	613	6	1882	50	6		50		50
CHR_4	326	164717729	83	1214	2	396	38	0		38		38
CHR_4	327	165216639	48	694	4	804	45	0		45		45
CHR_4	328	165716176	13	245	5	1725	50	2		50		50
CHR_4	329	166220038	51	762	3	1128	39	0		39		39
CHR_4	330	166716974	73	1131	5	1186	46	0		46		46
CHR_4	331	167216117	8	159	3	2061	50	2		50		50
CHR_4	332	167716388	48	614	3	1691	45	0		45		45
CHR_4	333	168222125	51	874	4	1527	45	0		45		45
CHR_4	334	168718658	30	429	3	1945	50	2		50		50
CHR_4	335	169218218	51	709	2	1349	50	2		50		50
CHR_4	336	169718522	29	514	4	1331	47	2		47		47
CHR_4	337	170216331	55	692	4	1836	49	2		49		49
CHR_4	338	170717008	84	1152	3	674	43	0		43		43
CHR_4	339	171216564	28	475	2	1660	50	2		50		50
CHR_4	340	171718098	114	1703	4	1284	50	2		50		50
CHR_4	341	172216095	63	913	4	1623	46	0		46		46
CHR_4	342	172719845	38	640	5	1898	43	0		43		43
CHR_4	343	173216889	70	972	5	1726	47	2		47		47
CHR_4	344	173723986	69	1034	6	1566	50	4		50		50
CHR_4	345	174235624	119	1674	3	771	47	2		47		47
CHR_4	346	174719918	83	1196	5	959	45	0		45		45
CHR_4	347	175216683	90	1201	3	944	35	0		35		35
CHR_4	348	175716626	48	746	6	1783	44	0		44		44
CHR_4	349	176221980	300	4492	3	474	40	0		40		40
CHR_4	350	176717470	50	679	4	1392	49	2		49		49
CHR_4	351	177217090	14	285	5	1311	49	2		49		49
CHR_4	352	177716318	45	592	4	1655	50	4		50		50
CHR_4	353	178216112	57	869	3	377	45	0		45		45
CHR_4	354	178716887	23	363	4	1421	37	0		37		37
CHR_4	355	179217375	43	663	8	1824	49	2		49		49
CHR_4	356	179729425	173	3149	4	1474	49	2		49		49
CHR_4	357	180217806	39	691	6	1622	50	2		50		50
CHR_4	358	180716739	29	501	4	1713	48	4		48		48
CHR_4	359	181217177	32	565	6	1783	42	0		42		42
CHR_4	360	181716305	70	1237	1	126	0	0		NA		NA
CHR_4	361	182216904	48	811	4	682	44	0		44		44
CHR_4	362	182716357	45	719	0	0	NA	0		NA		NA
CHR_4	363	183229703	26	699	6	1014	42	0		42		42
CHR_4	364	183717028	49	872	1	103	0	0		NA		NA
CHR_4	365	184216032	54	828	5	1368	44	0		44		44
CHR_4	366	184719252	62	1022	2	283	3	0		3		3
CHR_4	367	185216684	42	689	3	967	50	2		50		50
CHR_4	368	185716076	39	660	4	848	40	0		40		40
CHR_4	369	186216136	56	821	5	1468	49	2		49		49
CHR_4	370	186716984	26	448	4	876	44	0		44		44
CHR_4	371	187218723	53	835	2	297	29	0		29		29
CHR_4	372	187716010	27	339	5	854	47	2		47		47
CHR_4	373	188216615	60	903	3	752	46	0		46		46
CHR_4	374	188717372	50	678	3	905	39	0		39		39
CHR_4	375	189216338	28	624	4	466	35	0		35		35
CHR_4	376	189717973	39	646	4	797	43	0		43		43
CHR_4	377	190216154	24	392	4	869	37	0		37		37
CHR_4	378	190718574	11	224	5	1714	50	4		50		50
CHR_5	1	12225	152	2421	4	799	11	0		11		11
CHR_5	2	500583	44	719	3	422	39	0		39		39
CHR_5	3	1002620	38	649	3	835	42	0		42		42
CHR_5	4	1500116	46	743	3	660	40	0		40		40
CHR_5	5	2000076	16	309	5	1695	47	4		47		47
CHR_5	6	2501555	28	567	4	1349	47	2		47		47
CHR_5	7	3000227	17	390	2	453	20	0		20		20
CHR_5	8	3501528	37	627	3	1725	39	0		39		39
CHR_5	9	4000067	17	316	5	1769	49	4		49		49
CHR_5	10	4502031	107	1535	1	139	0	0		NA		NA
CHR_5	11	5001666	48	985	4	1586	50	4		50		50
CHR_5	12	5500738	29	428	4	1789	50	4		50		50
CHR_5	13	6000282	16	300	3	2078	50	2		50		50
CHR_5	14	6510118	22	585	5	1494	47	2		47		47
CHR_5	15	7000756	51	747	5	765	47	2		47		47
CHR_5	16	7501178	39	586	7	1592	42	0		42		42
CHR_5	17	8000249	16	305	4	1414	46	0		46		46
CHR_5	18	8500156	26	506	4	1791	49	2		49		49
CHR_5	19	9001202	78	1229	4	1671	47	2		47		47
CHR_5	20	9501955	27	455	7	1465	47	2		47		47
CHR_5	21	10000817	53	1000	0	0	NA	0		NA		NA
CHR_5	22	10501076	49	738	1	163	0	0		NA		NA
CHR_5	23	11002126	67	944	5	1125	36	0		36		36
CHR_5	24	11500251	39	601	5	1138	50	4		50		50
CHR_5	25	12000818	24	389	4	1647	48	2		48		48
CHR_5	26	12500383	42	568	4	1978	50	2		50		50
CHR_5	27	13001459	22	454	5	1933	49	2		49		49
CHR_5	28	13500217	72	1084	3	1370	46	0		46		46
CHR_5	29	14000553	14	260	4	1847	36	0		36		36
CHR_5	30	14500552	82	1143	2	228	14	0		14		14
CHR_5	31	15006445	143	2366	5	1475	46	0		46		46
CHR_5	32	15505187	88	1169	3	1712	50	2		50		50
CHR_5	33	16000639	44	625	6	1249	50	6		50		50
CHR_5	34	16500026	29	471	5	1354	46	0		46		46
CHR_5	35	17000364	47	833	4	748	48	2		48		48
CHR_5	36	17500149	185	1716	4	1266	49	4		49		49
CHR_5	37	18003075	70	1077	5	789	49	2		49		49
CHR_5	38	18500595	41	729	4	775	49	2		49		49
CHR_5	39	19001039	27	462	5	1766	45	0		45		45
CHR_5	40	19501970	38	608	4	1804	50	2		50		50
CHR_5	41	20004403	147	1909	5	1263	47	2		47		47
CHR_5	42	20500004	20	327	3	1738	50	4		50		50
CHR_5	43	21000299	23	381	4	1933	50	2		50		50
CHR_5	44	21501164	110	845	4	771	41	0		41		41
CHR_5	45	22001726	69	1113	3	1776	50	2		50		50
CHR_5	46	22500592	98	1327	4	1629	46	0		46		46
CHR_5	47	23000050	42	760	5	1856	50	2		50		50
CHR_5	48	23501271	72	907	6	1591	49	4		49		49
CHR_5	49	24000909	27	375	6	1966	50	4		50		50
CHR_5	50	24500645	16	321	3	1679	48	2		48		48
CHR_5	51	25000559	36	469	4	1529	50	4		50		50
CHR_5	52	25502324	52	763	4	1222	48	4		48		48
CHR_5	53	26000725	36	585	7	1570	46	0		46		46
CHR_5	54	26500460	65	1025	5	1887	49	4		49		49
CHR_5	55	27000320	50	670	3	1921	50	2		50		50
CHR_5	56	27500724	45	726	3	1863	36	0		36		36
CHR_5	57	28000456	32	507	4	1965	47	2		47		47
CHR_5	58	28500261	22	287	3	2144	46	0		46		46
CHR_5	59	29001455	30	544	5	1543	48	2		48		48
CHR_5	60	29500305	29	514	7	1362	41	0		41		41
CHR_5	61	30000044	31	570	6	1774	43	0		43		43
CHR_5	62	30500264	10	191	3	2005	50	4		50		50
CHR_5	63	31000285	32	474	5	1658	43	0		43		43
CHR_5	64	31501582	24	354	4	1689	50	2		50		50
CHR_5	65	32000483	31	487	5	1367	46	0		46		46
CHR_5	66	32500089	34	514	5	1366	46	0		46		46
CHR_5	67	33000910	56	812	5	1401	48	4		48		48
CHR_5	68	33500988	38	625	3	1489	46	0		46		46
CHR_5	69	34004707	31	464	3	1608	50	2		50		50
CHR_5	70	34500013	20	353	6	1843	50	6		50		50
CHR_5	71	35000312	34	500	6	1413	42	0		42		42
CHR_5	72	35503887	70	1056	4	1588	47	2		47		47
CHR_5	73	36001766	56	894	5	1065	47	2		47		47
CHR_5	74	36500211	39	636	3	1508	50	4		50		50
CHR_5	75	37005105	225	2551	5	1744	50	6		50		50
CHR_5	76	37502031	38	531	4	1922	49	2		49		49
CHR_5	77	38005971	18	429	4	1877	50	4		50		50
CHR_5	78	38501907	70	982	4	1701	50	2		50		50
CHR_5	79	39002500	82	1078	3	1496	48	2		48		48
CHR_5	80	39500168	55	838	4	1577	48	2		48		48
CHR_5	81	40000779	40	696	5	1931	46	0		46		46
CHR_5	82	40502932	28	472	4	1893	50	4		50		50
CHR_5	83	41000152	21	348	6	1769	49	4		49		49
CHR_5	84	41503110	77	1435	6	1244	50	6		50		50
CHR_5	85	42003193	57	886	2	1744	49	2		49		49
CHR_5	86	42502875	59	786	3	1797	50	2		50		50
CHR_5	87	43001318	31	457	4	1976	49	2		49		49
CHR_5	88	43502947	38	479	4	1671	48	4		48		48
CHR_5	89	44015714	98	1685	4	1705	49	2		49		49
CHR_5	90	44503164	74	1034	5	1990	50	4		50		50
CHR_5	91	45009269	370	5109	4	913	17	0		17		17
CHR_5	92	45506818	91	1048	3	1789	50	2		50		50
CHR_5	96	49958605	150	1973	5	1758	47	2		47		47
CHR_5	97	50455636	65	897	4	1633	50	4		50		50
CHR_5	98	50958721	48	718	3	1623	37	0		37		37
CHR_5	99	51459347	45	619	5	1508	50	2		50		50
CHR_5	100	51955589	58	809	5	1254	47	2		47		47
CHR_5	101	52455655	53	899	5	1762	48	2		48		48
CHR_5	102	52956229	38	576	4	1783	44	0		44		44
CHR_5	103	53455589	42	507	5	1550	46	0		46		46
CHR_5	104	53956044	60	964	5	837	43	0		43		43
CHR_5	105	54458763	35	523	4	1853	48	2		48		48
CHR_5	106	54955556	9	137	2	1872	50	2		50		50
CHR_5	107	55457919	52	716	5	1432	48	2		48		48
CHR_5	108	55957824	40	592	3	486	35	0		35		35
CHR_5	109	56455639	107	1363	4	1780	49	2		49		49
CHR_5	110	56957896	33	533	4	2105	50	4		50		50
CHR_5	111	57455734	62	907	5	1551	49	2		49		49
CHR_5	112	57956072	45	568	4	1828	50	2		50		50
CHR_5	113	58456716	48	671	4	834	42	0		42		42
CHR_5	114	58957641	66	885	4	1599	50	2		50		50
CHR_5	115	59456978	94	1089	3	1240	50	2		50		50
CHR_5	116	59955716	49	533	4	1363	49	4		49		49
CHR_5	117	60457634	65	805	5	1641	49	2		49		49
CHR_5	118	60956627	33	486	5	1577	46	0		46		46
CHR_5	119	61456981	60	726	6	1846	47	2		47		47
CHR_5	120	61955971	70	977	4	968	47	2		47		47
CHR_5	121	62456005	33	492	4	1618	49	2		49		49
CHR_5	122	62955619	35	497	4	1480	36	0		36		36
CHR_5	123	63461976	124	1635	4	1969	47	2		47		47
CHR_5	124	63955477	39	532	5	816	49	2		49		49
CHR_5	125	64455558	56	631	6	1552	49	2		49		49
CHR_5	126	64956366	60	681	4	1389	43	0		43		43
CHR_5	127	65459360	82	1162	4	954	47	2		47		47
CHR_5	128	65955941	29	467	3	1589	38	0		38		38
CHR_5	129	66465433	64	1080	4	831	44	0		44		44
CHR_5	130	66955666	18	292	3	2075	50	2		50		50
CHR_5	131	67456530	73	1074	2	1038	49	2		49		49
CHR_5	132	67955475	48	805	4	1563	49	4		49		49
CHR_5	133	68455582	28	372	4	1668	50	2		50		50
CHR_5	134	69078505	1623	830	0	0	NA	0		NA		NA
CHR_5	135	70701185	62	568	3	1671	49	2		49		49
CHR_5	136	71204261	59	933	4	489	40	0		40		40
CHR_5	137	71701720	53	786	6	1700	47	2		47		47
CHR_5	138	72204024	132	1487	3	1704	49	2		49		49
CHR_5	139	72703541	59	732	3	1649	50	2		50		50
CHR_5	140	73201252	33	523	0	0	NA	0		NA		NA
CHR_5	141	73701707	74	1175	7	915	44	0		44		44
CHR_5	142	74201235	61	802	2	460	18	0		18		18
CHR_5	143	74705636	174	2291	4	1760	50	2		50		50
CHR_5	144	75202811	33	614	4	1477	49	2		49		49
CHR_5	145	75701344	22	312	3	1857	50	2		50		50
CHR_5	146	76201961	34	557	5	983	50	6		50		50
CHR_5	147	76701739	37	636	5	869	38	0		38		38
CHR_5	148	77201272	52	860	3	445	35	0		35		35
CHR_5	149	77701319	33	456	4	1994	39	0		39		39
CHR_5	150	78201833	37	551	4	1391	44	0		44		44
CHR_5	151	78701518	43	567	7	1819	48	2		48		48
CHR_5	152	79201338	54	715	5	653	49	2		49		49
CHR_5	153	79703252	144	1988	6	1197	36	0		36		36
CHR_5	154	80203678	54	807	5	934	42	0		42		42
CHR_5	155	80701572	56	642	4	1363	50	2		50		50
CHR_5	156	81201383	18	293	4	2008	50	2		50		50
CHR_5	157	81701193	30	396	5	1242	50	2		50		50
CHR_5	158	82201234	57	906	3	410	29	0		29		29
CHR_5	159	82712948	58	819	5	973	39	0		39		39
CHR_5	160	83201240	23	338	3	1631	50	2		50		50
CHR_5	161	83702304	283	3457	2	270	14	0		14		14
CHR_5	162	84202313	33	545	5	1855	48	2		48		48
CHR_5	163	84703081	69	1030	5	1633	44	0		44		44
CHR_5	164	85201443	19	302	5	1851	50	2		50		50
CHR_5	165	85701522	69	1014	7	953	50	2		50		50
CHR_5	166	86204545	82	1210	6	1242	45	0		45		45
CHR_5	167	86712641	145	1691	4	1715	50	4		50		50
CHR_5	168	87201468	52	630	3	2040	50	2		50		50
CHR_5	169	87701223	153	1795	7	1574	47	4		47		47
CHR_5	170	88205498	108	1233	4	1219	50	2		50		50
CHR_5	171	88705201	56	676	5	1397	48	2		48		48
CHR_5	172	89204392	124	1479	6	1346	44	0		44		44
CHR_5	173	89705390	73	812	5	1635	49	4		49		49
CHR_5	174	90201999	44	553	6	1783	44	0		44		44
CHR_5	175	90701347	43	496	4	2028	47	4		47		47
CHR_5	176	91204374	167	2087	3	1241	46	0		46		46
CHR_5	177	91706780	49	662	4	1670	48	2		48		48
CHR_5	178	92205593	115	1373	6	1175	50	2		50		50
CHR_5	179	92702340	523	5141	3	380	27	0		27		27
CHR_5	180	93257240	422	4406	4	663	27	0		27		27
CHR_5	181	93725821	183	2077	3	647	21	0		21		21
CHR_5	182	94225877	63	832	1	300	0	0		NA		NA
CHR_5	183	94726161	120	1611	3	404	17	0		17		17
CHR_5	184	95226655	25	316	2	1840	50	2		50		50
CHR_5	185	95725613	48	676	7	1503	39	0		39		39
CHR_5	186	96225522	9	156	5	1685	50	4		50		50
CHR_5	187	96726832	38	618	3	1461	50	2		50		50
CHR_5	188	97230050	103	1844	4	931	14	0		14		14
CHR_5	189	97731463	40	606	4	1500	49	2		49		49
CHR_5	190	98225757	100	1254	4	1820	49	2		49		49
CHR_5	191	98726889	34	340	3	1071	49	2		49		49
CHR_5	192	99225545	26	417	4	1614	49	2		49		49
CHR_5	193	99725706	120	1527	5	1658	49	2		49		49
CHR_5	194	100225625	121	1556	4	1663	47	2		47		47
CHR_5	195	100737061	69	1183	5	1707	43	0		43		43
CHR_5	196	101225807	48	710	6	1491	47	2		47		47
CHR_5	197	101725555	22	282	4	1921	49	2		49		49
CHR_5	198	102241341	64	932	2	1919	49	2		49		49
CHR_5	199	102751132	70	1314	2	1733	49	2		49		49
CHR_5	200	103225753	44	630	5	1197	43	0		43		43
CHR_5	201	103728978	63	858	5	1621	50	2		50		50
CHR_5	202	104225872	49	708	7	1666	40	0		40		40
CHR_5	203	104725920	61	859	5	1857	50	4		50		50
CHR_5	204	105227065	86	1132	5	1520	43	0		43		43
CHR_5	205	105726339	67	952	3	1806	50	2		50		50
CHR_5	206	106225790	15	219	4	1297	49	2		49		49
CHR_5	207	106727006	44	610	6	1586	42	0		42		42
CHR_5	208	107227755	57	801	3	365	27	0		27		27
CHR_5	209	107725755	56	855	6	1592	48	2		48		48
CHR_5	210	108228509	209	3268	1	797	0	0		NA		NA
CHR_5	211	108727185	35	590	4	1955	50	2		50		50
CHR_5	212	109226017	133	2338	0	0	NA	0		NA		NA
CHR_5	213	109725551	41	653	2	1896	50	2		50		50
CHR_5	214	110227833	157	2521	4	1489	50	4		50		50
CHR_5	215	110725598	40	597	6	1656	49	2		49		49
CHR_5	216	111225963	29	519	4	2021	50	2		50		50
CHR_5	217	111737338	95	1810	6	1922	50	4		50		50
CHR_5	218	112226192	23	359	3	1670	50	2		50		50
CHR_5	219	112725759	28	433	4	2050	50	2		50		50
CHR_5	220	113225729	55	862	5	931	36	0		36		36
CHR_5	221	113727112	74	1035	4	970	44	0		44		44
CHR_5	222	114226445	51	1147	3	1597	48	4		48		48
CHR_5	223	114729764	44	846	2	287	27	0		27		27
CHR_5	224	115228342	51	857	7	1327	46	0		46		46
CHR_5	225	115725791	35	624	6	1476	48	2		48		48
CHR_5	226	116225708	45	846	5	938	41	0		41		41
CHR_5	227	116727172	19	381	4	1594	50	2		50		50
CHR_5	228	117227611	65	1153	5	1324	50	2		50		50
CHR_5	229	117726694	108	2242	2	756	42	0		42		42
CHR_5	230	118225565	233	3420	3	603	41	0		41		41
CHR_5	231	118726662	53	980	4	1588	45	0		45		45
CHR_5	232	119226408	45	738	5	1720	47	2		47		47
CHR_5	233	119725946	133	2115	4	1457	50	2		50		50
CHR_5	234	120225757	113	1931	6	1150	46	0		46		46
CHR_5	235	120725906	38	592	4	1431	48	2		48		48
CHR_5	236	121226849	33	548	2	1626	50	2		50		50
CHR_5	237	121737457	75	1069	5	1117	43	0		43		43
CHR_5	238	122227596	126	1663	5	1730	44	0		44		44
CHR_5	239	122727026	15	246	3	1876	50	2		50		50
CHR_5	240	123226027	61	892	8	1534	44	0		44		44
CHR_5	241	123725725	33	529	4	909	45	0		45		45
CHR_5	242	124228322	66	1004	4	1375	48	2		48		48
CHR_5	243	124726392	83	1141	3	911	50	2		50		50
CHR_5	244	125225989	27	481	4	1730	47	2		47		47
CHR_5	245	125734100	54	862	3	430	34	0		34		34
CHR_5	246	126228944	131	1661	3	1767	50	2		50		50
CHR_5	247	126725568	112	1678	3	1372	50	2		50		50
CHR_5	248	127225607	51	616	5	1451	43	0		43		43
CHR_5	249	127740576	88	1271	7	1837	48	2		48		48
CHR_5	250	128225947	32	515	5	1882	50	2		50		50
CHR_5	251	128726060	127	1870	2	293	17	0		17		17
CHR_5	252	129225851	39	471	4	1728	50	4		50		50
CHR_5	253	129728996	147	1922	4	1750	49	2		49		49
CHR_5	254	130227298	134	1778	4	1521	50	4		50		50
CHR_5	255	130726142	71	883	4	1925	49	2		49		49
CHR_5	256	131227713	60	825	4	1944	50	2		50		50
CHR_5	257	131728712	65	867	7	1672	42	0		42		42
CHR_5	258	132225840	92	1156	6	1533	49	4		49		49
CHR_5	259	132726198	46	641	5	821	45	0		45		45
CHR_5	260	133225626	87	1169	3	471	27	0		27		27
CHR_5	261	133741881	69	924	4	1604	50	2		50		50
CHR_5	262	134235613	114	1416	5	1186	48	4		48		48
CHR_5	263	134752401	39	965	3	826	32	0		32		32
CHR_5	264	135230253	62	1012	5	1193	50	2		50		50
CHR_5	265	135727158	48	728	5	1634	39	0		39		39
CHR_5	266	136227992	46	668	5	1626	48	2		48		48
CHR_5	267	136726751	72	987	5	1537	49	2		49		49
CHR_5	268	137242459	171	1948	4	1778	46	0		46		46
CHR_5	269	137728774	38	448	4	1923	47	2		47		47
CHR_5	270	138226038	68	837	3	1894	50	2		50		50
CHR_5	271	138728533	115	599	3	1529	50	2		50		50
CHR_5	272	139236962	175	2125	3	476	49	2		49		49
CHR_5	273	139726641	144	1408	3	1061	49	2		49		49
CHR_5	274	140225956	60	821	3	1565	50	2		50		50
CHR_5	275	140725828	136	1632	3	1881	49	2		49		49
CHR_5	276	141229640	64	825	4	1355	50	6		50		50
CHR_5	277	141726941	63	870	4	777	43	0		43		43
CHR_5	278	142228026	56	828	6	1336	50	2		50		50
CHR_5	279	142727193	109	1422	6	893	42	0		42		42
CHR_5	280	143225966	40	595	4	1661	46	0		46		46
CHR_5	281	143725715	129	1734	3	1709	49	2		49		49
CHR_5	282	144226944	40	630	5	1928	47	2		47		47
CHR_5	283	144726896	55	784	4	1630	46	0		46		46
CHR_5	284	145227205	45	714	4	602	47	2		47		47
CHR_5	285	145727378	51	781	4	1349	48	4		48		48
CHR_5	286	146226196	45	643	3	1861	48	2		48		48
CHR_5	287	146729164	51	757	5	1510	46	0		46		46
CHR_5	288	147228891	57	1093	3	516	29	0		29		29
CHR_5	289	147725630	72	868	3	1645	50	2		50		50
CHR_5	290	148228496	57	886	4	1168	46	0		46		46
CHR_5	291	148725821	51	623	3	1716	49	2		49		49
CHR_5	292	149228648	64	1002	0	0	NA	0		NA		NA
CHR_5	293	149731071	102	1452	3	718	49	2		49		49
CHR_5	294	150225587	29	475	3	2048	50	2		50		50
CHR_5	295	150725572	35	537	6	1998	48	2		48		48
CHR_5	296	151226184	35	473	2	1798	49	2		49		49
CHR_5	297	151727891	25	396	4	2080	50	2		50		50
CHR_5	298	152227075	61	773	5	1753	50	2		50		50
CHR_5	299	152726771	77	978	5	892	49	2		49		49
CHR_5	300	153225884	45	586	4	1674	50	2		50		50
CHR_5	301	153727937	56	781	1	188	0	0		NA		NA
CHR_5	302	154247297	156	2271	4	1258	48	2		48		48
CHR_5	303	154727025	47	722	4	804	48	4		48		48
CHR_5	304	155226756	50	766	7	1921	50	2		50		50
[truncated: 3,364 more rows]
