# Supplementary material for: Intricacies in arrangement of SNP haplotypes suggest “Great Admixture” that created modern humans
Source: BMC Genomics. 2017 Jun 5;18:433. doi: 10.1186/s12864-017-3776-5 (PMC5741169; doi:10.1186/s12864-017-3776-5)
Supplement: Supplementary file 4 — Complete table presenting the characteristics of Yin, Yang, Mosaic, and all other CHs in all the 22 human autosomes. (XLSX 1667 kb) [file 12864_2017_3776_MOESM4_ESM.xlsx]

## Sheet: COMBINED_STATS_YY_Mos
CHR	SEG	#Core	Occ_Core	YIN										DIFF_Y_Y	YANG										Mosaic_1										Mosaic_2										Mosaic_3
				YIN	YIN_OCC	AF%	AS%	EU%	AF#	AS#	EU#	#A	#D		YANG	YANG_OCC	AF%	AS%	EU%	AF#	AS#	EU#	#A	#D	#Pieces	Mos_1	Occurrence	#A	#D	#X	A%	AF%	AS%	EU%	#Pieces	Mos_2	Occurrence	#A	#D	#X	A%	AF%	AS%	EU%	#Pieces	Mos_3	Occurrence	#A	#D
CHR_1	3	3	1847	GR_1	879	11	2	87	36	11	611	13	13	47	GR_2	570	10	81	9	30	391	58	11	15	6	GR_3	398	19	7	24	73	74	15	11
CHR_1	4	4	1499	GR_1	698	1	45	54	2	200	320	16	21	48	GR_3	376	33	26	41	59	73	153	21	16	15	GR_2	246	26	11	13	70	0	49	51	21	GR_4	179	30	7	13	81	61	28	12
CHR_1	5	4	702	GR_1	253	29	6	66	29	9	136	26	22	47	GR_2	153	0	84	16	0	98	24	22	26	15	GR_3	108	31	17	2	64	0	42	58	2	GR_4	188	25	23	2	52	0	45	55
CHR_1	9	5	1595	GR_1	574	7	32	61	16	111	278	16	32	49	GR_3	216	13	74	13	16	145	33	31	17	2	GR_2	487	21	27	2	43	4	53	43	21	GR_4	131	40	8	2	83	34	50	16	21	GR_5	187	40	8
CHR_1	10	6	1478	GR_1	547	17	66	17	50	309	105	21	26	47	GR_4	172	83	1	16	91	1	36	29	18	13	GR_2	315	34	13	3	72	28	6	65	14	GR_3	241	27	20	3	57	2	0	98	4	GR_5	103	17	30
CHR_1	13	3	1278	GR_2	338	1	71	29	1	187	101	24	25	49	GR_3	176	26	54	20	25	80	39	24	25	2	GR_1	764	15	34	1	30	3	43	55
CHR_1	14	4	1731	GR_1	654	21	18	62	52	68	316	28	15	48	GR_2	635	19	56	25	66	296	171	15	28	21	GR_3	270	30	13	7	69	13	62	25	6	GR_4	172	24	19	7	55	19	0	81
CHR_1	16	7	1286	GR_1	254	20	34	46	24	64	114	37	9	48	GR_6	347	18	58	24	33	166	91	11	35	12	GR_2	191	36	10	4	78	0	95	5	5	GR_3	144	39	7	4	84	2	2	96	11	GR_4	105	36	10
CHR_1	17	4	1411	GR_1	441	17	59	24	37	201	109	24	18	48	GR_2	599	31	17	52	83	68	285	20	22	2	GR_3	259	19	23	8	45	1	51	48	6	GR_4	112	21	21	8	50	2	19	79
CHR_1	17	4	1411	GR_1	441	17	59	24	37	201	109	24	18	49	GR_3	259	1	51	48	1	100	124	19	23	2	GR_2	599	20	22	8	47	31	17	52	6	GR_4	112	21	21	8	50	2	19	79
CHR_1	18	5	1592	GR_1	622	0	80	19	1	391	124	2	43	47	GR_2	352	65	8	27	127	25	108	45	0	6	GR_3	227	31	14	5	68	0	27	73	15	GR_4	272	21	24	5	46	25	8	67	6	GR_5	119	33	12
CHR_1	21	4	1910	GR_1	1036	18	45	37	93	355	382	19	25	50	GR_2	514	10	46	45	22	160	209	25	19	11	GR_3	229	24	20	6	54	57	2	41	25	GR_4	131	38	6	6	86	64	25	11
CHR_1	23	3	1369	GR_1	900	1	59	40	3	377	339	19	28	50	GR_2	356	74	3	23	158	9	99	28	19	2	GR_3	113	28	19	3	59	24	28	48
CHR_1	26	4	1210	GR_2	240	35	40	25	46	82	67	16	5	47	GR_3	344	5	59	35	9	150	119	6	15	2	GR_1	516	6	15	29	28	18	35	47	4	GR_4	110	7	14	29	33	46	4	50
CHR_1	29	5	1098	GR_1	529	9	38	53	19	119	223	3	47	48	GR_3	111	2	82	16	1	83	22	45	5	15	GR_2	225	35	15	0	70	47	1	52	4	GR_4	112	15	35	0	30	0	73	27	22	GR_6	121	34	16
CHR_1	30	4	1168	GR_1	488	29	26	45	65	92	206	21	24	48	GR_2	380	22	62	17	42	185	67	24	21	2	GR_3	168	24	21	5	53	25	9	67	19	GR_4	132	32	13	5	71	13	16	71
CHR_1	32	3	1744	GR_1	709	9	39	51	29	192	331	27	18	50	GR_2	619	18	55	27	61	282	182	18	27	20	GR_3	416	39	6	5	86	66	5	29
CHR_1	33	5	1830	GR_1	459	40	1	59	75	4	228	28	19	49	GR_2	801	3	61	35	14	385	291	18	29	9	GR_3	243	31	16	3	65	4	72	25	7	GR_4	129	22	25	3	46	100	0	0	17	GR_5	198	31	16
CHR_1	34	2	378	GR_1	235	26	5	69	23	7	127	24	10	48	GR_2	143	0	90	10	0	118	18	11	23	No Mosaics in this segment
CHR_1	35	3	1508	GR_1	595	9	66	25	27	291	147	30	17	48	GR_2	675	7	33	60	21	144	349	17	30	23	GR_3	238	42	5	3	89	32	32	36
CHR_1	36	3	1263	GR_1	764	19	43	38	67	238	283	17	27	49	GR_2	395	42	9	49	83	26	197	26	18	5	GR_4	104	20	24	6	45	18	79	3
CHR_1	39	5	1695	GR_1	563	12	26	62	29	100	315	32	15	49	GR_3	468	2	63	35	4	200	146	16	31	16	GR_2	323	36	11	3	76	44	38	18	14	GR_4	211	24	23	3	51	64	0	36	3	GR_5	130	18	29
CHR_1	43	5	1766	GR_1	734	10	48	41	35	255	288	24	21	50	GR_3	437	26	11	64	47	31	239	21	24	16	GR_2	351	33	12	5	73	47	37	16	5	GR_4	115	25	20	5	55	65	22	14	13	GR_5	129	27	18
CHR_1	43	5	1766	GR_3	437	26	11	64	47	31	239	21	24	47	GR_4	115	65	22	14	44	23	19	25	20	1	GR_1	734	24	21	5	53	10	48	41	12	GR_2	351	33	12	5	73	47	37	16	13	GR_5	129	27	18
CHR_1	46	5	1675	GR_2	367	6	82	12	11	236	45	21	27	49	GR_5	103	0	8	92	0	5	78	26	22	2	GR_1	524	29	19	2	60	3	57	41	5	GR_3	379	22	26	2	45	69	0	31	20	GR_4	302	35	13
CHR_1	49	5	1622	GR_2	435	47	6	47	84	18	173	19	28	47	GR_4	197	31	45	24	35	80	55	31	16	6	GR_1	588	19	28	3	40	4	40	57	2	GR_3	235	28	19	3	59	20	61	19	8	GR_5	167	33	14
CHR_1	52	4	1916	GR_1	730	16	24	60	51	116	392	25	19	50	GR_2	936	7	59	34	29	406	311	19	25	21	GR_3	134	38	6	6	86	99	0	1	9	GR_4	116	31	13	6	70	99	0	1
CHR_1	53	3	1990	GR_1	1089	5	49	47	24	368	467	11	33	50	GR_2	742	59	20	22	257	134	195	33	11	2	GR_3	159	29	15	6	65	48	31	21
CHR_1	54	3	1568	GR_1	874	28	13	59	110	80	471	31	13	50	GR_2	551	27	57	16	86	277	104	13	31	6	GR_3	143	33	11	6	75	34	20	45
CHR_1	54	3	1568	GR_2	551	27	57	16	86	277	104	13	31	47	GR_3	143	34	20	45	23	21	62	33	11	1	GR_1	874	31	13	6	70	28	13	59
CHR_1	57	5	1347	GR_1	420	24	13	63	40	34	216	2	36	50	GR_2	403	13	59	28	28	194	124	36	2	21	GR_3	246	19	19	12	50	18	43	39	2	GR_4	156	1	37	12	2	4	66	30	19	GR_5	122	19	19
CHR_1	58	3	1318	GR_1	944	12	61	27	56	457	265	6	40	49	GR_2	240	18	17	65	18	27	136	40	6	11	GR_3	134	11	35	4	23	8	15	78
CHR_1	59	5	1895	GR_1	506	7	14	79	14	44	323	23	19	49	GR_3	517	30	58	12	87	263	72	20	22	7	GR_2	360	25	17	8	59	32	13	55	10	GR_4	342	23	19	8	54	11	70	19	21	GR_5	170	40	2
CHR_1	60	4	1712	GR_1	954	20	47	33	92	346	320	18	27	49	GR_4	142	43	12	45	29	12	62	27	18	2	GR_2	333	24	21	5	53	21	55	25	2	GR_3	283	21	24	5	46	27	20	53
CHR_1	60	4	1712	GR_2	333	21	55	25	38	156	94	24	21	49	GR_3	283	27	20	53	33	38	131	21	24	2	GR_1	954	18	27	5	40	20	47	33	2	GR_4	142	27	18	5	60	43	12	45
CHR_1	62	3	1466	GR_1	636	17	43	40	52	207	259	9	40	50	GR_3	497	29	40	32	76	163	172	40	9	2	GR_2	333	16	33	1	32	6	18	76
CHR_1	64	4	2119	GR_1	765	5	23	71	16	109	444	21	28	47	GR_2	579	10	60	30	29	260	172	27	22	19	GR_3	591	39	10	1	79	45	37	19	17	GR_4	184	29	20	1	59	100	0	0
CHR_1	67	3	759	GR_1	368	1	55	44	2	144	154	6	42	50	GR_2	183	1	48	51	1	57	81	42	6	7	GR_3	208	8	40	2	16	61	16	22
CHR_1	68	5	1999	GR_1	603	12	36	52	30	134	261	19	27	47	GR_2	515	63	25	12	213	131	82	29	17	12	GR_3	368	38	8	4	82	5	47	48	22	GR_4	258	42	4	4	91	1	66	34	1	GR_5	255	27	19
CHR_1	68	5	1999	GR_1	603	12	36	52	30	134	261	19	27	50	GR_5	255	37	14	50	45	26	124	27	19	4	GR_2	515	29	17	4	63	63	25	12	12	GR_3	368	38	8	4	82	5	47	48	24	GR_4	258	42	4
CHR_1	70	6	1542	GR_1	664	13	38	49	38	172	291	27	21	48	GR_2	334	22	47	30	36	119	101	21	27	2	GR_3	153	21	27	2	43	10	15	76	18	GR_4	171	33	15	2	68	17	80	3	20	GR_5	120	37	11
CHR_1	72	5	1478	GR_1	679	6	12	82	17	49	461	6	34	50	GR_4	253	8	90	2	12	196	6	34	6	3	GR_2	339	6	34	10	15	10	23	67	17	GR_3	103	13	27	10	32	59	0	41	13	GR_6	104	27	13
CHR_1	72	5	1478	GR_2	339	10	23	67	14	50	194	6	34	47	GR_4	253	8	90	2	12	196	6	34	6	1	GR_1	679	6	34	10	15	6	12	82	17	GR_3	103	13	27	10	32	59	0	41	13	GR_6	104	27	13
CHR_1	73	3	1656	GR_1	992	9	14	77	37	89	638	25	24	50	GR_2	508	14	85	1	39	364	7	24	25	13	GR_3	156	34	15	1	69	66	17	17
CHR_1	74	6	1570	GR_2	355	12	67	21	20	176	73	25	23	49	GR_6	283	31	20	49	41	42	133	24	24	2	GR_1	367	32	16	2	66	44	8	48	6	GR_3	257	31	17	2	64	17	3	79	4	GR_4	139	28	20
CHR_1	74	6	1570	GR_5	169	4	39	57	3	41	80	24	24	47	GR_6	283	31	20	49	41	42	133	24	24	3	GR_1	367	32	16	2	66	44	8	48	2	GR_2	355	25	23	2	52	12	67	21	2	GR_3	257	31	17
CHR_1	76	5	1418	GR_1	487	24	54	22	65	228	126	24	23	49	GR_2	510	8	39	53	17	126	229	22	25	24	GR_3	144	39	8	3	82	45	5	50	2	GR_4	112	23	24	3	48	18	20	62	4	GR_5	165	24	23
CHR_1	76	5	1418	GR_4	112	18	20	62	9	15	61	23	24	48	GR_5	165	40	30	30	35	40	53	24	23	2	GR_1	487	24	23	3	51	24	54	22	2	GR_2	510	22	25	3	46	8	39	53	23	GR_3	144	39	8
CHR_1	79	4	1842	GR_1	677	9	36	55	25	158	315	18	25	50	GR_2	527	50	36	13	153	171	83	25	18	16	GR_3	263	33	10	7	76	0	38	62	9	GR_4	375	27	16	7	62	35	44	21
CHR_1	80	4	1817	GR_1	929	14	49	36	63	335	328	5	39	50	GR_3	484	47	33	19	125	136	103	39	5	3	GR_2	302	4	40	6	9	12	1	87	7	GR_6	102	40	4	6	90	0	37	63
CHR_1	80	4	1817	GR_1	929	14	49	36	63	335	328	5	39	47	GR_6	102	0	37	63	0	26	59	40	4	3	GR_2	302	4	40	6	9	12	1	87	1	GR_3	484	39	5	6	88	47	33	19
CHR_1	81	6	1308	GR_1	528	5	58	37	12	211	181	8	38	47	GR_4	178	40	60	0	40	94	0	40	6	7	GR_2	188	38	8	4	82	12	4	84	8	GR_3	187	12	34	4	26	7	1	92	3	GR_5	127	40	6
CHR_1	81	6	1308	GR_1	528	5	58	37	12	211	181	8	38	48	GR_5	127	26	69	5	20	81	8	40	6	7	GR_2	188	38	8	4	82	12	4	84	8	GR_3	187	12	34	4	26	7	1	92	5	GR_4	178	40	6
CHR_1	84	5	913	GR_1	171	2	48	49	2	61	83	34	13	47	GR_5	289	18	31	51	23	62	132	16	31	2	GR_2	200	26	21	3	55	13	39	47	2	GR_3	123	14	33	3	29	3	66	31	5	GR_4	130	22	25
CHR_1	85	5	1511	GR_1	308	12	68	21	20	182	73	23	27	48	GR_2	461	15	21	64	28	60	249	29	21	2	GR_3	261	25	25	0	50	0	63	37	27	GR_4	203	40	10	0	80	3	1	96	4	GR_5	278	23	27
CHR_1	86	5	1430	GR_1	586	22	52	26	69	252	166	24	19	49	GR_4	241	7	3	90	6	4	152	20	23	2	GR_2	231	28	15	7	65	5	50	45	15	GR_3	234	30	13	7	69	5	58	37	2	GR_5	138	16	27
CHR_1	86	5	1430	GR_2	231	5	50	45	5	82	96	28	15	49	GR_5	138	12	15	72	7	14	85	16	27	2	GR_1	586	24	19	7	55	22	52	26	14	GR_3	234	30	13	7	69	5	58	37	2	GR_4	241	20	23
CHR_1	88	4	1966	GR_1	780	20	47	33	80	288	274	18	29	47	GR_2	510	21	14	64	44	45	271	32	15	16	GR_3	528	23	24	3	48	28	48	24	16	GR_4	148	27	20	3	57	88	6	6
CHR_1	89	5	1745	GR_1	892	4	41	55	17	250	446	6	40	48	GR_2	386	53	35	12	122	124	59	39	7	11	GR_3	183	43	3	4	93	11	38	51	13	GR_4	153	38	8	4	82	100	0	0	19	GR_5	131	39	7
CHR_1	91	4	1742	GR_1	493	7	3	90	14	8	345	12	35	49	GR_2	635	25	43	32	75	198	194	36	11	9	GR_3	494	10	37	3	21	17	66	17	12	GR_4	120	42	5	3	89	100	0	0
CHR_1	92	3	1802	GR_1	1114	21	32	47	112	269	512	29	19	50	GR_2	534	27	44	30	72	183	164	19	29	6	GR_3	154	31	17	2	64	11	53	36
CHR_1	93	3	1962	GR_1	1057	28	43	29	152	361	315	25	24	49	GR_2	598	31	35	34	92	162	203	25	24	25	GR_3	307	43	6	1	87	21	2	77
CHR_1	95	3	1043	GR_1	785	10	29	62	31	142	404	7	20	49	GR_6	126	26	55	19	17	55	26	21	6	8	GR_3	132	16	11	23	59	14	57	29
CHR_1	96	5	2074	GR_1	567	14	66	20	42	299	118	23	25	49	GR_2	661	2	27	71	4	111	383	24	24	24	GR_3	509	46	2	2	95	53	3	43	23	GR_4	172	38	10	2	79	100	0	0	9	GR_5	165	29	19
CHR_1	97	5	2006	GR_1	709	23	44	33	87	254	250	23	24	47	GR_2	641	24	38	39	75	185	251	27	20	19	GR_3	392	36	11	3	76	38	2	60	20	GR_4	142	37	10	3	78	5	89	7	16	GR_5	122	40	7
CHR_1	99	3	1890	GR_1	796	15	12	73	47	61	486	28	22	50	GR_2	840	18	58	24	78	395	219	22	28	13	GR_3	254	38	12	0	76	48	42	9
CHR_1	100	4	1551	GR_1	716	13	65	22	49	388	175	26	16	50	GR_2	511	2	8	90	3	22	332	16	26	13	GR_3	164	28	14	8	66	55	35	10	19	GR_4	160	37	5	8	88	71	13	16
CHR_1	101	4	1809	GR_1	828	16	60	24	73	409	215	29	17	50	GR_2	586	3	9	89	6	28	387	17	29	26	GR_3	178	37	9	4	80	62	17	21	18	GR_4	217	31	15	4	67	51	37	12
CHR_1	102	3	1978	GR_1	1274	15	52	33	91	499	412	30	19	50	GR_2	545	26	14	60	61	52	292	19	30	14	GR_3	159	37	12	1	75	100	0	0
CHR_1	103	5	1609	GR_1	746	0	70	30	0	379	218	14	33	49	GR_5	155	63	17	20	58	24	37	32	15	3	GR_2	297	28	19	3	59	29	1	70	5	GR_3	303	19	28	3	40	40	3	56	15	GR_4	108	42	5
CHR_1	105	3	1364	GR_1	766	4	65	31	15	361	232	9	37	50	GR_2	354	37	1	62	61	3	212	37	9	3	GR_3	244	12	34	4	26	36	23	41
CHR_1	105	3	1364	GR_2	354	37	1	62	61	3	212	37	9	47	GR_3	244	36	23	41	43	42	100	12	34	1	GR_1	766	9	37	4	19	4	65	31
CHR_1	106	4	1933	GR_1	672	0	55	45	0	247	269	8	37	50	GR_3	553	68	18	13	243	100	97	37	8	13	GR_2	529	13	32	5	28	27	7	66	7	GR_4	179	10	35	5	22	3	90	8
CHR_1	107	4	1770	GR_1	832	8	60	32	30	362	260	25	18	50	GR_2	526	12	3	85	24	10	366	18	25	18	GR_3	195	35	8	7	81	82	12	6	15	GR_4	217	31	12	7	72	29	61	10
CHR_1	108	6	1194	GR_1	409	1	47	52	2	127	188	18	31	50	GR_2	232	30	57	13	40	119	35	31	18	3	GR_3	212	34	15	1	69	38	0	62	21	GR_4	116	37	12	1	75	18	20	62	2	GR_5	105	29	20
CHR_1	108	6	1194	GR_1	409	1	47	52	2	127	188	18	31	47	GR_3	212	38	0	62	36	0	122	34	15	1	GR_2	232	31	18	1	63	30	57	13	19	GR_4	116	37	12	1	75	18	20	62	2	GR_5	105	29	20
CHR_1	108	6	1194	GR_5	105	6	63	32	3	51	34	29	20	50	GR_8	120	13	76	11	9	82	15	20	29	2	GR_1	409	18	31	1	36	1	47	52	2	GR_2	232	31	18	1	63	30	57	13	4	GR_3	212	34	15
CHR_1	109	3	2014	GR_1	725	32	16	52	103	82	340	33	15	50	GR_2	882	30	43	28	144	320	278	15	33	16	GR_3	407	32	16	2	66	10	53	37
CHR_1	110	7	1298	GR_1	437	3	34	63	6	99	243	16	32	47	GR_2	220	1	70	29	1	127	69	34	14	19	GR_3	145	32	16	2	66	0	73	27	15	GR_4	103	28	20	2	58	0	75	25	3	GR_5	134	31	17
CHR_1	110	7	1298	GR_1	437	3	34	63	6	99	243	16	32	47	GR_5	134	48	40	12	41	53	22	31	17	5	GR_2	220	34	14	2	70	1	70	29	17	GR_3	145	32	16	2	66	0	73	27	15	GR_4	103	28	20
CHR_1	111	5	1597	GR_1	713	20	15	65	62	75	416	20	30	50	GR_2	438	20	47	33	41	151	142	30	20	2	GR_3	191	31	19	0	62	54	30	16	10	GR_4	113	32	18	0	64	12	75	13	17	GR_5	142	36	14
CHR_1	112	3	1076	GR_1	455	15	50	35	30	159	147	19	23	48	GR_3	352	56	27	17	110	81	67	23	19	21	GR_2	269	31	11	8	73	0	42	58
CHR_1	114	7	1216	GR_1	329	6	80	13	11	212	47	26	23	48	GR_3	263	9	31	60	9	46	119	25	24	3	GR_2	182	26	23	1	53	38	16	47	2	GR_4	121	23	26	1	46	27	32	41	3	GR_7	100	27	22
CHR_1	114	7	1216	GR_1	329	6	80	13	11	212	47	26	23	47	GR_9	114	21	2	77	10	1	75	26	23	3	GR_2	182	26	23	1	53	38	16	47	3	GR_3	263	25	24	1	51	9	31	60	2	GR_4	121	23	26
CHR_1	114	7	1216	GR_2	182	38	16	47	33	21	84	26	23	47	GR_9	114	21	2	77	10	1	75	26	23	5	GR_1	329	26	23	1	53	6	80	13	3	GR_3	263	25	24	1	51	9	31	60	4	GR_4	121	23	26
CHR_1	114	7	1216	GR_3	263	9	31	60	9	46	119	25	24	47	GR_7	100	3	62	35	1	42	31	27	22	3	GR_1	329	26	23	1	53	6	80	13	3	GR_2	182	26	23	1	53	38	16	47	4	GR_4	121	23	26
CHR_1	116	4	1974	GR_1	1196	19	53	28	114	503	354	19	30	50	GR_2	438	35	15	50	75	49	216	30	19	12	GR_3	224	31	18	1	63	63	2	34	11	GR_4	116	31	18	1	63	25	7	68
CHR_1	117	4	1033	GR_1	491	12	38	50	28	136	237	22	27	47	GR_2	295	7	22	71	8	39	167	30	19	8	GR_3	139	27	22	1	55	4	71	25	4	GR_4	108	19	30	1	38	15	61	24
CHR_1	119	6	902	GR_1	209	0	45	55	0	64	103	27	20	48	GR_2	180	5	57	38	4	73	66	19	28	2	GR_3	126	24	23	3	51	2	31	67	5	GR_4	171	31	16	3	65	18	18	64	6	GR_7	112	27	20
CHR_1	119	6	902	GR_2	180	5	57	38	4	73	66	19	28	47	GR_4	171	18	18	64	14	22	103	31	16	5	GR_1	209	27	20	3	57	0	45	55	2	GR_3	126	24	23	3	51	2	31	67	6	GR_7	112	27	20
CHR_1	119	6	902	GR_2	180	5	57	38	4	73	66	19	28	48	GR_8	104	9	78	12	6	76	16	30	17	5	GR_1	209	27	20	3	57	0	45	55	2	GR_3	126	24	23	3	51	2	31	67	3	GR_4	171	31	16
CHR_1	120	5	1142	GR_1	377	10	55	35	18	148	124	11	36	49	GR_3	190	1	68	31	1	87	53	37	10	2	GR_2	280	14	33	3	29	6	33	61	2	GR_4	123	34	13	3	72	0	48	52	7	GR_5	172	17	30
CHR_1	120	5	1142	GR_2	280	6	33	61	7	61	150	14	33	49	GR_4	123	0	48	52	0	40	57	34	13	2	GR_1	377	11	36	3	23	10	55	35	2	GR_3	190	37	10	3	78	1	68	31	6	GR_5	172	17	30
CHR_1	125	6	1485	GR_3	189	23	73	4	22	109	8	26	21	49	GR_6	140	45	17	39	30	17	53	22	25	2	GR_1	432	21	26	3	44	10	74	16	2	GR_2	464	19	28	3	40	19	8	72	3	GR_4	133	24	23
CHR_1	126	4	726	GR_1	174	2	71	27	2	103	53	29	18	48	GR_6	116	29	21	50	13	15	46	20	27	2	GR_2	268	18	29	3	38	3	24	73	3	GR_3	168	26	21	3	55	22	18	60
CHR_1	127	4	2073	GR_1	737	22	34	44	82	192	333	29	18	50	GR_2	926	16	51	33	71	358	304	18	29	19	GR_3	288	35	12	3	74	58	5	37	16	GR_4	122	26	21	3	55	100	0	0
CHR_1	128	5	1610	GR_1	609	31	47	21	98	228	136	12	35	49	GR_2	444	15	28	57	31	88	240	36	11	17	GR_3	292	43	4	3	91	32	37	31	4	GR_4	151	24	23	3	51	0	65	35	3	GR_5	114	13	34
CHR_1	129	6	1734	GR_1	929	2	67	31	8	455	278	11	38	50	GR_2	219	87	2	12	124	4	34	38	11	2	GR_3	159	13	36	1	26	17	6	77	2	GR_4	118	34	15	1	69	4	19	77	2	GR_5	142	15	34
CHR_1	129	6	1734	GR_4	118	4	19	77	2	14	72	34	15	50	GR_5	142	24	28	48	17	30	69	15	34	2	GR_1	929	11	38	1	22	2	67	31	2	GR_2	219	38	11	1	77	87	2	12	3	GR_3	159	13	36
CHR_1	130	7	1801	GR_1	444	20	37	43	41	119	180	24	20	47	GR_2	442	4	39	57	7	114	219	19	25	1	GR_3	197	25	19	6	56	48	16	35	2	GR_4	286	23	21	6	52	2	51	46	2	GR_5	154	24	20
CHR_1	130	7	1801	GR_2	442	4	39	57	7	114	219	19	25	50	GR_3	197	48	16	35	44	23	66	25	19	3	GR_1	444	24	20	6	54	20	37	43	2	GR_4	286	23	21	6	52	2	51	46	2	GR_5	154	24	20
CHR_1	130	7	1801	GR_4	286	2	51	46	3	103	123	23	21	48	GR_6	158	84	15	1	93	26	2	22	22	2	GR_1	444	24	20	6	54	20	37	43	2	GR_2	442	19	25	6	43	4	39	57	2	GR_3	197	25	19
CHR_1	130	7	1801	GR_5	154	13	60	26	12	82	48	24	20	47	GR_6	158	84	15	1	93	26	2	22	22	2	GR_1	444	24	20	6	54	20	37	43	2	GR_2	442	19	25	6	43	4	39	57	2	GR_3	197	25	19
CHR_1	132	5	1761	GR_2	436	1	32	68	1	90	253	25	20	47	GR_4	166	30	67	3	32	110	6	23	22	12	GR_1	644	26	19	5	57	24	19	57	3	GR_3	403	23	22	5	51	38	56	6	2	GR_5	112	23	22
CHR_1	133	4	905	GR_1	488	24	17	60	52	57	272	11	36	49	GR_2	143	0	91	9	0	111	15	35	12	5	GR_3	144	35	12	3	74	2	15	83	5	GR_7	130	12	35	3	25	56	25	18
CHR_1	133	4	905	GR_3	144	2	15	83	1	14	101	35	12	47	GR_7	130	56	25	18	46	32	30	12	35	3	GR_1	488	11	36	3	23	24	17	60	3	GR_2	143	35	12	3	74	0	91	9
CHR_1	134	3	1179	GR_1	823	3	60	38	10	358	297	10	37	48	GR_2	232	54	7	39	66	13	98	37	10	15	GR_3	124	27	20	3	57	2	38	60
CHR_1	135	6	1303	GR_2	245	36	11	53	44	22	134	37	6	49	GR_3	230	5	80	15	6	140	36	5	38	2	GR_1	425	8	35	7	18	2	34	64	8	GR_4	105	10	33	7	23	16	45	39	8	GR_5	177	10	33
CHR_1	136	4	2012	GR_1	920	17	31	52	70	198	438	19	29	50	GR_4	229	68	1	31	84	1	78	29	19	2	GR_2	443	29	19	2	60	3	68	29	23	GR_3	420	37	11	2	77	50	35	15
CHR_1	140	4	1973	GR_1	632	50	10	41	162	49	272	30	20	50	GR_2	1007	11	58	32	52	439	317	20	30	7	GR_3	215	23	27	0	46	17	29	55	10	GR_4	119	32	18	0	64	100	0	0
CHR_1	140	4	1973	GR_1	632	50	10	41	162	49	272	30	20	47	GR_3	215	17	29	55	17	45	114	23	27	1	GR_2	1007	20	30	0	40	11	58	32	10	GR_4	119	32	18	0	64	100	0	0
CHR_1	141	4	1930	GR_1	879	36	28	36	152	181	314	22	23	50	GR_2	757	1	51	48	3	271	334	23	22	17	GR_3	151	34	11	5	75	16	64	20	19	GR_4	143	37	8	5	82	88	0	12
CHR_1	144	4	1502	GR_1	550	3	76	21	8	326	122	25	16	49	GR_2	598	4	23	73	9	87	367	16	25	18	GR_3	169	33	8	9	80	41	0	59	16	GR_4	185	34	7	9	82	41	38	21
CHR_1	145	5	1562	GR_1	642	10	31	59	28	137	345	26	18	50	GR_3	384	6	62	32	11	190	129	18	26	6	GR_2	261	31	13	6	70	36	41	22	2	GR_4	138	15	29	6	34	7	59	34	13	GR_5	137	36	8
CHR_1	145	5	1562	GR_1	642	10	31	59	28	137	345	26	18	47	GR_4	138	7	59	34	5	70	54	15	29	5	GR_2	261	31	13	6	70	36	41	22	1	GR_3	384	18	26	6	40	6	62	32	12	GR_5	137	36	8
CHR_1	145	5	1562	GR_2	261	36	41	22	42	75	54	31	13	48	GR_4	138	7	59	34	5	70	54	15	29	2	GR_1	642	26	18	6	59	10	31	59	2	GR_3	384	18	26	6	40	6	62	32	10	GR_5	137	36	8
CHR_1	146	2	1680	GR_1	1258	16	52	32	101	500	415	7	43	50	GR_2	422	35	6	59	66	19	230	43	7	No Mosaics in this segment
CHR_1	147	4	1600	GR_1	558	5	19	76	10	62	322	20	26	47	GR_3	610	8	69	23	27	352	156	25	21	22	GR_2	248	45	1	4	97	73	21	6	7	GR_4	184	28	18	4	60	51	4	45
CHR_1	148	3	1953	GR_1	732	24	26	50	71	117	306	28	18	50	GR_2	1065	23	50	27	134	442	316	18	28	21	GR_3	156	25	21	4	54	39	0	61
CHR_1	150	4	987	GR_1	449	0	72	28	1	254	129	4	42	50	GR_4	147	48	13	38	38	16	62	42	4	9	GR_2	214	5	41	4	10	1	25	74	10	GR_3	177	13	33	4	28	1	23	75
CHR_1	151	4	1955	GR_1	698	35	20	46	114	99	305	43	6	50	GR_2	618	4	84	13	12	438	87	6	43	14	GR_3	446	41	8	1	83	50	2	48	15	GR_4	193	43	6	1	87	55	5	39
CHR_1	152	5	1453	GR_1	438	28	7	65	50	20	241	21	19	49	GR_2	408	0	88	12	0	318	55	20	20	2	GR_3	142	16	24	10	40	0	5	95	10	GR_4	314	26	14	10	65	52	22	26	19	GR_5	151	29	11
CHR_1	154	6	1935	GR_1	599	22	63	15	76	335	106	25	23	49	GR_2	544	5	27	68	12	100	336	24	24	17	GR_3	405	33	15	2	68	6	35	59	7	GR_4	153	30	18	2	62	94	0	6	23	GR_5	126	37	11
CHR_1	155	5	1341	GR_1	490	9	25	66	18	73	258	19	22	47	GR_2	384	1	36	63	1	98	228	25	16	10	GR_3	243	21	20	9	51	6	77	16	4	GR_5	120	18	23	9	43	87	1	12	2	GR_6	104	21	20
CHR_1	157	5	1248	GR_2	219	61	15	25	61	23	51	39	5	47	GR_4	275	9	64	27	13	142	80	4	40	12	GR_1	446	14	30	6	31	13	33	54	8	GR_3	149	11	33	6	25	10	37	54	5	GR_5	159	40	4
CHR_1	158	3	1728	GR_1	1017	23	37	40	115	281	408	15	32	49	GR_2	428	7	52	41	14	165	174	31	16	4	GR_3	283	14	33	3	29	19	35	46
CHR_1	160	3	1768	GR_1	1067	27	47	25	152	405	286	18	30	50	GR_2	543	5	35	60	12	129	296	30	18	4	GR_3	158	18	30	2	37	4	2	93
CHR_1	162	5	1743	GR_1	734	10	43	46	32	207	293	19	27	50	GR_3	367	41	14	46	75	39	173	27	19	15	GR_2	394	26	20	4	56	40	35	24	21	GR_4	105	28	18	4	60	15	48	37	12	GR_5	143	36	10
CHR_1	164	6	1947	GR_1	639	13	59	28	43	308	191	14	34	50	GR_5	202	87	0	13	108	0	33	34	14	7	GR_2	285	21	27	2	43	8	7	85	2	GR_3	462	30	18	2	62	42	29	29	9	GR_4	172	38	10
CHR_1	164	6	1947	GR_5	202	87	0	13	108	0	33	34	14	47	GR_6	187	1	59	40	1	68	61	15	33	1	GR_1	639	14	34	2	29	13	59	28	6	GR_2	285	21	27	2	43	8	7	85	2	GR_3	462	30	18
CHR_1	166	7	1414	GR_1	339	19	46	35	33	120	121	20	17	49	GR_4	119	0	63	37	0	57	45	16	21	2	GR_2	239	16	21	13	43	6	45	49	7	GR_3	223	17	20	13	45	20	41	39	6	GR_5	190	20	17
CHR_1	167	5	1919	GR_1	1021	14	49	37	67	356	355	16	34	50	GR_2	475	8	40	51	19	140	238	34	16	3	GR_3	170	33	17	0	66	100	0	0	4	GR_4	113	23	27	0	46	12	3	85	6	GR_5	140	17	33
CHR_1	167	5	1919	GR_2	475	8	40	51	19	140	238	34	16	47	GR_5	140	62	4	34	52	5	60	17	33	1	GR_1	1021	16	34	0	32	14	49	37	3	GR_3	170	33	17	0	66	100	0	0	4	GR_4	113	23	27
CHR_1	169	3	1715	GR_1	688	36	49	15	149	313	131	25	22	50	GR_2	683	11	30	59	32	128	339	22	25	8	GR_3	344	29	18	3	61	28	21	51
CHR_1	172	4	1896	GR_1	664	38	31	31	125	162	211	17	31	49	GR_2	570	3	45	52	8	179	277	32	16	7	GR_3	517	19	29	2	39	47	15	39	15	GR_4	145	27	21	2	56	6	75	19
CHR_1	172	4	1896	GR_2	570	3	45	52	8	179	277	32	16	47	GR_3	517	47	15	39	118	58	202	19	29	3	GR_1	664	17	31	2	35	38	31	31	15	GR_4	145	27	21	2	56	6	75	19
CHR_1	175	4	2034	GR_1	502	68	5	28	197	21	165	45	1	48	GR_2	1177	15	47	38	84	402	436	3	43	3	GR_3	242	0	46	4	0	10	49	41	7	GR_4	113	5	41	4	10	5	66	29
CHR_1	175	4	2034	GR_1	502	68	5	28	197	21	165	45	1	49	GR_3	242	10	49	41	11	85	93	0	46	5	GR_2	1177	3	43	4	6	15	47	38	9	GR_4	113	5	41	4	10	5	66	29
CHR_1	177	3	774	GR_1	463	0	56	43	1	198	201	16	31	50	GR_2	165	37	39	23	30	49	39	31	16	2	GR_3	146	19	28	3	40	2	50	48
CHR_1	177	3	774	GR_2	165	37	39	23	30	49	39	31	16	47	GR_3	146	2	50	48	1	51	65	19	28	1	GR_1	463	16	31	3	34	0	56	43
CHR_1	178	4	1646	GR_1	947	11	32	57	42	200	469	13	34	49	GR_2	323	15	55	30	24	133	97	33	14	4	GR_3	197	36	11	3	76	1	86	13	18	GR_4	179	38	9	3	80	23	13	64
CHR_1	178	4	1646	GR_1	947	11	32	57	42	200	469	13	34	48	GR_3	197	1	86	13	1	141	29	36	11	3	GR_2	323	33	14	3	70	15	55	30	18	GR_4	179	38	9	3	80	23	13	64
CHR_1	179	3	1447	GR_1	838	13	39	48	49	228	369	20	25	50	GR_2	478	1	50	49	2	150	196	25	20	27	GR_3	131	39	6	5	86	30	46	25
CHR_1	182	6	1677	GR_2	353	25	31	44	44	86	159	27	20	50	GR_4	412	17	11	72	30	29	260	20	27	4	GR_1	330	27	20	3	57	25	73	2	7	GR_3	268	24	23	3	51	15	46	39	5	GR_5	191	23	24
CHR_1	182	6	1677	GR_2	353	25	31	44	44	86	159	27	20	47	GR_5	191	30	2	68	18	2	86	23	24	4	GR_1	330	27	20	3	57	25	73	2	3	GR_3	268	24	23	3	51	15	46	39	1	GR_4	412	20	27
CHR_1	183	5	1365	GR_1	431	2	29	69	3	73	233	24	21	49	GR_2	249	1	72	26	2	142	68	22	23	6	GR_3	280	23	22	5	51	41	45	14	18	GR_4	231	40	5	5	88	42	23	36	16	GR_5	174	36	9
CHR_1	184	4	747	GR_2	208	20	47	33	22	77	71	22	24	49	GR_3	156	3	41	56	2	36	66	25	21	2	GR_1	257	29	17	4	63	3	42	55	7	GR_4	126	27	19	4	58	8	0	92
CHR_1	185	4	1588	GR_1	800	25	32	43	99	191	346	14	32	48	GR_3	347	9	40	50	14	94	156	31	15	15	GR_2	340	38	8	4	82	29	68	3	2	GR_4	101	18	28	4	39	0	2	98
CHR_1	186	5	1629	GR_1	874	10	65	25	46	461	234	7	39	50	GR_2	232	19	9	71	18	14	139	39	7	6	GR_3	173	37	9	4	80	14	0	86	2	GR_4	191	33	13	4	71	0	3	97	5	GR_5	159	10	36
CHR_1	186	5	1629	GR_1	874	10	65	25	46	461	234	7	39	47	GR_3	173	14	0	86	9	0	114	37	9	1	GR_2	232	39	7	4	84	19	9	71	2	GR_4	191	33	13	4	71	0	3	97	5	GR_5	159	10	36
CHR_1	186	5	1629	GR_2	232	19	9	71	18	14	139	39	7	47	GR_5	159	39	21	41	28	23	60	10	36	1	GR_1	874	7	39	4	15	10	65	25	6	GR_3	173	37	9	4	80	14	0	86	2	GR_4	191	33	13
CHR_1	187	2	1711	GR_1	1171	16	53	31	96	485	374	14	33	50	GR_2	540	42	6	51	106	25	265	33	14	No Mosaics in this segment
CHR_1	188	4	1769	GR_1	831	3	50	48	10	292	372	8	36	49	GR_2	529	41	35	24	111	145	129	36	8	6	GR_3	295	30	14	6	68	61	0	39	3	GR_4	114	8	36	6	18	8	51	41
CHR_1	189	4	1731	GR_1	676	20	21	59	61	101	379	31	15	50	GR_2	447	4	65	31	9	220	141	15	31	11	GR_3	331	34	12	4	73	49	40	11	18	GR_4	277	30	16	4	65	68	13	19
CHR_1	190	4	1518	GR_1	791	20	37	44	76	217	341	25	20	50	GR_2	471	15	46	39	31	151	172	20	25	20	GR_3	134	33	12	5	73	35	33	32	2	GR_4	122	23	22	5	51	16	25	59
CHR_1	192	7	1673	GR_1	501	11	36	53	26	132	257	13	36	47	GR_5	233	12	47	41	14	82	94	37	12	6	GR_2	239	24	25	1	48	0	14	86	2	GR_3	207	21	28	1	42	14	50	35	13	GR_4	255	39	10
CHR_1	193	5	1804	GR_1	554	18	60	22	51	262	127	28	19	49	GR_2	424	2	50	48	4	149	190	20	27	7	GR_3	388	30	17	3	63	36	36	28	25	GR_4	275	38	9	3	80	23	12	65	6	GR_5	163	17	30
CHR_1	194	3	1989	GR_1	1032	31	20	49	145	142	474	20	28	50	GR_2	587	4	76	20	12	360	126	28	20	21	GR_3	370	30	18	2	62	68	10	22
CHR_1	196	5	1769	GR_1	828	25	36	39	99	222	323	6	42	48	GR_3	441	33	40	27	77	144	130	44	4	20	GR_2	274	16	32	2	33	4	16	81	17	GR_4	120	16	32	2	33	100	0	0	2	GR_6	106	13	35
CHR_1	199	5	1461	GR_1	480	13	44	43	28	145	190	13	37	47	GR_3	231	15	57	28	16	91	60	36	14	10	GR_2	290	31	19	0	62	14	3	83	11	GR_4	218	37	13	0	74	8	17	75	9	GR_5	242	21	29
CHR_1	204	4	573	GR_1	157	0	35	65	0	39	94	31	17	49	GR_2	155	14	55	31	8	50	38	16	32	3	GR_3	142	15	33	2	31	25	3	72	2	GR_4	119	16	32	2	33	6	13	81
CHR_1	205	7	1762	GR_1	652	23	45	32	67	205	189	22	25	47	GR_3	229	19	79	2	29	184	6	28	19	13	GR_2	251	30	17	3	63	6	3	92	16	GR_4	185	27	20	3	57	24	70	6	1	GR_5	165	25	22
CHR_1	205	7	1762	GR_1	652	23	45	32	67	205	189	22	25	50	GR_5	165	45	0	55	38	0	97	25	22	13	GR_2	251	30	17	3	63	6	3	92	5	GR_3	229	28	19	3	59	19	79	2	16	GR_4	185	27	20
CHR_1	205	7	1762	GR_6	161	7	6	88	4	6	112	22	25	50	GR_7	119	0	0	100	0	0	94	25	22	2	GR_1	652	22	25	3	46	23	45	32	14	GR_2	251	30	17	3	63	6	3	92	6	GR_3	229	28	19
CHR_1	206	5	1804	GR_1	820	4	41	56	13	220	399	5	45	48	GR_4	363	20	25	55	29	58	166	45	5	7	GR_2	252	47	3	0	94	81	7	12	16	GR_3	247	13	37	0	26	58	26	16	8	GR_5	122	42	8
CHR_1	207	6	1723	GR_1	920	0	56	44	1	345	361	12	36	49	GR_2	245	26	52	22	35	107	60	36	12	14	GR_3	210	40	8	2	83	59	19	23	7	GR_4	120	29	19	2	60	35	1	64	9	GR_6	120	30	18
CHR_1	208	5	1834	GR_1	731	7	60	34	24	336	251	26	21	50	GR_2	516	21	29	51	48	101	238	21	26	9	GR_3	316	29	18	3	61	53	27	20	11	GR_4	143	28	19	3	59	19	0	81	7	GR_5	128	24	23
CHR_1	208	5	1834	GR_1	731	7	60	34	24	336	251	26	21	47	GR_5	128	72	0	28	53	0	43	24	23	1	GR_2	516	21	26	3	44	21	29	51	7	GR_3	316	29	18	3	61	53	27	20	9	GR_4	143	28	19
CHR_1	209	3	1777	GR_1	716	9	61	30	33	334	219	21	25	50	GR_2	528	33	17	50	77	61	235	25	21	2	GR_3	533	23	23	4	50	35	26	39
CHR_1	210	5	1728	GR_1	723	25	41	34	95	237	259	26	20	49	GR_2	405	3	5	92	5	11	291	21	25	3	GR_3	322	19	27	4	41	24	65	11	15	GR_4	149	29	17	4	63	46	30	23	2	GR_5	129	20	26
CHR_1	211	3	1943	GR_1	516	62	22	16	182	101	97	34	13	48	GR_2	1127	15	40	46	77	322	490	14	33	3	GR_3	300	12	35	3	25	19	43	38
CHR_1	211	3	1943	GR_1	516	62	22	16	182	101	97	34	13	49	GR_3	300	19	43	38	28	100	115	12	35	5	GR_2	1127	14	33	3	29	15	40	46
CHR_1	213	5	1528	GR_1	729	25	44	31	87	240	228	13	36	49	GR_3	265	1	44	55	1	79	132	35	14	9	GR_2	238	42	7	1	85	1	73	26	5	GR_4	174	15	34	1	30	4	4	92	2	GR_5	122	21	28
CHR_1	213	5	1528	GR_3	265	1	44	55	1	79	132	35	14	48	GR_4	174	4	4	92	3	4	125	15	34	3	GR_1	729	13	36	1	26	25	44	31	9	GR_2	238	42	7	1	85	1	73	26	2	GR_5	122	21	28
CHR_1	214	6	2027	GR_1	792	4	52	44	15	283	314	31	18	50	GR_4	261	51	2	48	61	3	118	18	31	2	GR_2	385	17	32	1	34	1	80	20	15	GR_3	344	27	22	1	55	71	0	28	7	GR_5	110	30	19
CHR_1	214	6	2027	GR_4	261	51	2	48	61	3	118	18	31	47	GR_5	110	5	48	47	3	41	54	30	19	1	GR_1	792	31	18	1	63	4	52	44	2	GR_2	385	17	32	1	34	1	80	20	15	GR_3	344	27	22
CHR_1	216	3	1015	GR_1	470	2	53	45	4	173	194	14	35	48	GR_3	170	10	74	16	8	95	27	35	14	4	GR_2	375	27	22	1	55	4	19	77
CHR_1	218	5	1008	GR_2	289	52	18	31	85	45	104	14	30	48	GR_3	100	0	82	18	0	58	17	30	14	3	GR_1	340	17	27	6	38	7	42	50	4	GR_5	156	25	19	6	56	0	66	34	5	GR_6	123	12	32
CHR_1	218	5	1008	GR_3	100	0	82	18	0	58	17	30	14	47	GR_6	123	25	16	59	14	14	67	12	32	5	GR_1	340	17	27	6	38	7	42	50	3	GR_2	289	14	30	6	31	52	18	31	4	GR_5	156	25	19
CHR_1	219	3	2115	GR_1	888	17	62	20	80	440	192	22	22	50	GR_2	699	30	22	49	98	112	330	22	22	11	GR_3	528	28	16	6	63	56	3	41
CHR_1	224	4	1867	GR_1	630	51	23	26	188	130	200	7	7	49	GR_2	480	15	43	41	36	157	196	7	7	10	GR_3	380	7	7	36	50	2	71	28	5	GR_4	377	10	4	36	71	43	13	44
CHR_1	229	4	1692	GR_1	668	4	66	29	14	333	195	18	22	50	GR_3	419	73	9	18	192	35	97	22	18	13	GR_2	315	28	12	10	70	0	18	82	22	GR_4	290	28	12	10	70	10	48	42
CHR_1	231	4	1632	GR_2	521	11	62	27	28	247	145	26	21	48	GR_3	405	43	17	40	89	56	169	21	26	2	GR_1	473	16	31	3	34	0	58	42	13	GR_4	233	39	8	3	82	15	15	70
CHR_1	232	6	965	GR_2	152	2	65	33	2	76	51	28	19	49	GR_4	139	4	18	78	2	13	76	20	27	3	GR_1	293	20	27	3	42	0	2	98	4	GR_3	145	35	12	3	74	4	89	8	4	GR_5	118	14	33
CHR_1	234	3	1654	GR_1	866	1	57	42	5	330	326	21	28	48	GR_2	425	41	23	35	93	80	162	28	21	6	GR_3	363	26	23	1	53	1	43	56
CHR_1	237	4	1851	GR_1	751	7	47	46	24	246	317	27	18	48	GR_2	523	12	24	64	26	79	285	20	25	25	GR_3	380	36	9	5	80	70	12	18	26	GR_4	197	37	8	5	82	28	65	7
CHR_1	241	4	2026	GR_1	974	15	54	30	74	409	302	17	31	47	GR_2	487	54	7	39	143	28	208	33	15	10	GR_3	442	30	18	2	62	38	14	48	1	GR_4	123	31	17	2	64	51	49	0
CHR_1	241	4	2026	GR_1	974	15	54	30	74	409	302	17	31	50	GR_4	123	51	49	0	38	56	0	31	17	7	GR_2	487	33	15	2	68	54	7	39	10	GR_3	442	30	18	2	62	38	14	48
CHR_1	242	3	479	GR_1	192	12	14	74	9	17	117	17	16	47	GR_3	130	22	7	71	11	6	73	17	16	5	GR_4	157	20	13	17	60	0	90	10
CHR_1	250	3	1495	GR_1	850	30	42	28	130	280	251	3	43	47	GR_2	407	5	21	73	8	49	227	42	4	6	GR_3	238	38	8	4	82	22	32	46
CHR_1	254	5	861	GR_1	165	9	56	35	7	69	57	28	8	47	GR_3	223	0	36	64	0	56	134	8	28	6	GR_2	156	11	25	14	30	25	15	59	4	GR_4	167	10	26	14	27	4	71	25	5	GR_7	150	10	26
CHR_1	258	5	1622	GR_1	786	5	39	56	17	199	375	27	21	49	GR_5	160	14	62	24	13	86	43	20	28	29	GR_2	202	45	3	2	93	53	1	46	2	GR_3	113	30	18	2	62	15	50	35	2	GR_4	361	17	31
CHR_1	258	5	1622	GR_3	113	15	50	35	9	44	41	30	18	49	GR_4	361	2	57	40	4	153	143	17	31	2	GR_1	786	27	21	2	56	5	39	56	28	GR_2	202	45	3	2	93	53	1	46	2	GR_5	160	20	28
CHR_1	259	3	1748	GR_1	726	8	39	54	26	196	361	20	25	49	GR_2	617	26	36	38	76	161	229	26	19	8	GR_3	405	27	18	5	60	66	23	11
CHR_1	260	5	1321	GR_1	568	0	55	44	1	214	228	13	32	49	GR_2	166	56	20	24	54	29	48	33	12	2	GR_3	326	14	31	5	31	1	67	32	2	GR_4	158	31	14	5	68	79	4	18	3	GR_6	103	11	34
CHR_1	260	5	1321	GR_3	326	1	67	32	1	153	98	14	31	50	GR_4	158	79	4	18	80	6	37	31	14	4	GR_1	568	13	32	5	28	0	55	44	2	GR_2	166	33	12	5	73	56	20	24	6	GR_6	103	11	34
CHR_1	261	4	1724	GR_1	612	30	33	37	85	147	221	30	9	48	GR_2	591	6	28	66	15	108	336	9	30	18	GR_3	304	38	1	11	97	42	58	1	23	GR_4	217	20	19	11	51	17	46	37
CHR_1	262	5	1070	GR_1	313	0	81	19	0	176	54	22	25	50	GR_2	381	15	29	56	26	77	198	25	22	4	GR_3	158	24	23	3	51	7	31	62	2	GR_4	107	26	21	3	55	0	77	23	9	GR_5	111	29	18
CHR_1	263	3	1999	GR_1	816	38	31	31	155	199	262	31	18	49	GR_2	680	21	36	42	73	190	294	17	32	14	GR_3	503	28	21	1	57	2	54	44
CHR_1	264	5	1651	GR_1	760	24	35	41	85	194	297	25	22	50	GR_2	435	2	26	72	4	72	269	22	25	17	GR_3	113	35	12	3	74	70	1	29	16	GR_4	237	32	15	3	68	14	84	2	20	GR_5	106	27	20
CHR_1	265	3	1668	GR_1	645	13	33	53	42	161	342	28	17	49	GR_2	872	0	60	40	2	349	308	18	27	12	GR_4	151	25	20	5	55	77	0	23
CHR_1	266	4	1903	GR_1	670	10	51	39	30	239	241	22	25	47	GR_2	550	24	12	64	60	47	322	23	24	19	GR_3	418	37	10	3	78	23	55	22	18	GR_4	265	34	13	3	72	77	15	8
CHR_1	267	5	1439	GR_1	652	1	52	47	2	227	269	13	30	49	GR_2	271	21	16	63	26	30	156	30	13	25	GR_3	166	38	5	7	88	0	49	51	17	GR_4	178	40	3	7	93	63	15	21	9	GR_5	172	28	15
CHR_1	268	4	1499	GR_1	669	1	80	19	3	410	127	21	23	49	GR_2	546	19	7	74	42	26	345	22	22	15	GR_3	121	35	9	6	79	66	0	34	5	GR_5	163	24	20	6	54	29	2	68
CHR_1	268	4	1499	GR_2	546	19	7	74	42	26	345	22	22	48	GR_5	163	29	2	68	22	3	105	24	20	3	GR_1	669	21	23	6	47	1	80	19	15	GR_3	121	35	9	6	79	66	0	34
CHR_1	269	4	1812	GR_1	804	4	25	71	12	122	456	19	17	49	GR_2	704	9	67	23	34	377	172	17	19	27	GR_3	198	33	3	14	91	100	0	0	16	GR_4	106	29	7	14	80	74	0	26
CHR_1	272	5	1648	GR_1	820	16	13	71	55	66	495	1	11	50	GR_3	194	7	50	44	6	70	82	11	1	3	GR_2	377	9	3	38	75	0	84	16	15	GR_4	149	11	1	38	91	40	53	7	7	GR_5	108	5	7
CHR_1	273	4	1985	GR_1	850	8	56	36	33	353	302	26	22	50	GR_2	505	19	28	53	44	97	244	22	26	3	GR_3	523	23	25	2	47	55	14	31	10	GR_6	107	28	20	2	58	93	0	7
CHR_1	280	4	1821	GR_2	575	42	10	48	116	44	269	28	17	47	GR_3	423	1	65	34	3	198	137	20	25	2	GR_1	691	29	16	5	64	37	42	21	23	GR_4	132	40	5	5	88	31	34	35
CHR_1	281	5	1435	GR_1	555	23	14	62	59	56	319	7	8	47	GR_2	409	15	33	52	26	89	182	8	7	5	GR_3	214	7	8	35	46	23	49	28	6	GR_4	136	8	7	35	53	0	100	0	13	GR_5	121	8	7
CHR_1	281	5	1435	GR_2	409	15	33	52	26	89	182	8	7	48	GR_3	214	23	49	28	27	91	68	7	8	5	GR_1	555	7	8	35	46	23	14	62	8	GR_4	136	8	7	35	53	0	100	0	15	GR_5	121	8	7
CHR_1	284	6	1151	GR_1	328	35	12	53	56	29	171	35	12	48	GR_4	133	2	38	60	1	32	67	12	35	8	GR_2	334	39	8	3	82	69	22	10	9	GR_3	105	18	29	3	38	0	98	2	20	GR_5	150	26	21
CHR_1	285	4	1940	GR_1	898	9	58	33	42	406	301	19	26	50	GR_2	605	48	0	51	140	2	306	26	19	8	GR_3	270	29	16	5	64	36	36	27	26	GR_4	167	42	3	5	93	7	58	35
CHR_1	286	3	1986	GR_1	1363	37	36	27	273	412	404	29	20	50	GR_2	489	26	8	66	53	25	271	20	29	15	GR_3	134	26	23	1	53	0	93	7
CHR_1	290	4	1644	GR_1	1076	11	36	53	53	263	522	19	31	50	GR_2	304	10	63	27	15	148	86	31	19	4	GR_3	158	25	25	0	50	0	52	48	15	GR_4	106	43	7	0	86	0	52	48
CHR_1	291	5	1837	GR_1	650	10	51	38	30	226	225	17	32	47	GR_2	656	39	36	26	139	198	191	31	18	15	GR_3	216	30	19	1	61	18	0	82	14	GR_4	170	28	21	1	57	18	0	82	15	GR_5	145	26	23
CHR_1	294	5	1793	GR_1	791	14	37	49	55	220	382	14	30	49	GR_4	236	35	47	18	47	97	49	30	14	3	GR_2	310	29	15	6	65	22	46	32	7	GR_3	306	16	28	6	36	18	47	34	11	GR_5	150	20	24
CHR_1	295	5	1175	GR_1	435	1	74	26	1	239	110	21	27	47	GR_6	101	16	10	74	7	7	66	24	24	2	GR_2	176	20	28	2	41	3	0	97	11	GR_3	271	32	16	2	66	5	58	37	4	GR_4	192	25	23
CHR_1	297	5	1839	GR_1	963	12	54	34	56	389	318	17	30	49	GR_3	252	9	53	37	12	105	97	31	16	11	GR_2	268	35	12	3	74	27	1	72	8	GR_4	254	33	14	3	70	58	15	27	22	GR_6	102	32	15
CHR_1	298	5	1921	GR_1	814	6	56	38	24	335	305	18	30	48	GR_3	398	41	18	41	77	52	155	30	18	13	GR_2	294	41	7	2	85	10	39	50	15	GR_4	239	44	4	2	91	77	3	20	3	GR_5	176	33	15
CHR_1	300	6	1436	GR_1	606	5	39	56	13	161	300	20	28	50	GR_4	163	0	83	17	0	87	24	28	20	13	GR_2	275	24	24	2	50	57	7	37	8	GR_3	162	32	16	2	66	4	30	66	11	GR_5	123	23	25
CHR_1	302	5	1514	GR_1	581	8	27	65	19	106	332	11	34	49	GR_2	335	31	45	24	56	126	91	33	12	10	GR_3	245	25	20	5	55	6	4	90	2	GR_4	253	28	17	5	62	0	76	24	11	GR_6	100	16	29
CHR_1	303	5	1710	GR_1	875	18	48	34	76	311	295	23	24	50	GR_3	281	44	30	26	67	71	81	24	23	5	GR_2	326	23	24	3	48	14	33	53	11	GR_4	103	24	23	3	51	0	0	100	2	GR_5	125	22	25
CHR_1	305	5	1890	GR_1	958	9	33	57	37	203	464	7	42	49	GR_2	381	20	50	31	38	149	123	43	6	18	GR_3	232	22	27	1	44	8	71	21	3	GR_4	202	41	8	1	83	99	0	1	13	GR_5	117	35	14
CHR_1	307	3	1877	GR_1	816	1	42	57	3	216	394	25	19	50	GR_3	532	70	6	23	213	29	145	19	25	13	GR_2	529	29	15	6	65	14	66	20
CHR_1	309	5	1641	GR_1	672	10	54	37	29	252	228	20	27	50	GR_3	293	35	40	25	55	97	83	27	20	2	GR_2	263	18	29	3	38	2	8	90	4	GR_4	245	27	20	3	57	30	4	65	6	GR_5	168	30	17
CHR_1	309	5	1641	GR_2	263	2	8	90	2	12	171	18	29	47	GR_5	168	16	53	32	14	73	58	30	17	2	GR_1	672	20	27	3	42	10	54	37	2	GR_3	293	27	20	3	57	35	40	25	5	GR_4	245	27	20
CHR_1	310	4	2055	GR_1	622	3	59	38	9	290	245	22	26	50	GR_3	655	2	45	52	6	196	300	26	22	27	GR_2	594	47	1	2	97	67	8	26	11	GR_4	184	32	16	2	66	74	15	12
CHR_1	311	3	1249	GR_1	825	2	65	33	6	387	260	10	34	50	GR_2	274	38	4	58	49	8	151	34	10	7	GR_3	150	13	31	6	29	43	29	28
CHR_1	311	3	1249	GR_2	274	38	4	58	49	8	151	34	10	47	GR_3	150	43	29	28	35	37	48	13	31	1	GR_1	825	10	34	6	22	2	65	33
CHR_1	313	5	1553	GR_2	291	10	25	65	12	45	156	18	24	49	GR_4	371	32	41	27	66	133	115	25	17	16	GR_1	299	36	6	8	85	40	27	33	5	GR_3	440	20	22	8	47	16	65	19	3	GR_5	152	22	20
CHR_1	313	5	1553	GR_3	440	16	65	19	39	238	91	20	22	49	GR_5	152	2	20	78	1	20	103	22	20	18	GR_1	299	36	6	8	85	40	27	33	3	GR_2	291	18	24	8	42	10	25	65	5	GR_4	371	25	17
CHR_1	314	4	1992	GR_1	876	18	38	44	74	247	375	9	41	48	GR_2	567	52	23	25	159	107	158	43	7	3	GR_3	446	8	42	0	16	1	60	38	15	GR_4	103	20	30	0	40	67	2	31
CHR_1	314	4	1992	GR_2	567	52	23	25	159	107	158	43	7	49	GR_3	446	1	60	38	3	197	165	8	42	5	GR_1	876	9	41	0	18	18	38	44	17	GR_4	103	20	30	0	40	67	2	31
CHR_1	316	3	1813	GR_1	1084	31	36	33	176	310	382	20	23	50	GR_2	533	6	49	45	14	175	217	23	20	20	GR_3	196	32	11	7	74	50	6	44
CHR_1	317	3	1774	GR_1	559	14	45	40	39	190	222	17	23	49	GR_2	704	7	48	45	22	226	286	24	16	13	GR_3	511	22	18	10	55	56	13	31
CHR_1	319	3	1338	GR_1	553	13	59	28	35	253	161	32	14	47	GR_3	447	19	27	55	35	78	210	13	33	15	GR_2	338	35	11	4	76	8	53	39
CHR_1	320	4	917	GR_3	139	0	80	20	0	88	29	17	31	48	GR_4	116	54	35	11	38	39	16	31	17	2	GR_1	412	11	37	2	22	4	66	30	5	GR_2	250	14	34	2	29	3	14	83
CHR_1	322	7	1233	GR_1	397	13	25	63	20	61	205	18	29	47	GR_2	208	16	25	59	15	37	115	32	15	1	GR_3	119	29	18	3	61	0	2	98	6	GR_4	171	29	18	3	61	18	51	31	12	GR_5	112	38	9
CHR_1	322	7	1233	GR_1	397	13	25	63	20	61	205	18	29	50	GR_3	119	0	2	98	0	1	79	29	18	6	GR_2	208	32	15	3	68	16	25	59	6	GR_4	171	29	18	3	61	18	51	31	12	GR_5	112	38	9
CHR_1	324	2	1950	GR_1	950	36	32	32	179	241	320	23	26	50	GR_2	1000	16	43	41	76	310	395	26	23	No Mosaics in this segment
CHR_1	325	3	1922	GR_1	1046	14	53	33	73	428	360	17	33	50	GR_2	645	32	22	47	95	100	289	33	17	14	GR_3	231	27	23	0	54	73	9	18
CHR_1	327	7	1231	GR_1	292	15	11	74	17	19	174	29	17	47	GR_2	254	2	67	30	3	137	82	16	30	3	GR_3	116	31	15	4	67	51	31	18	13	GR_4	144	36	10	4	78	99	1	0	2	GR_5	214	19	27
CHR_1	327	7	1231	GR_2	254	2	67	30	3	137	82	16	30	49	GR_3	116	51	31	18	31	30	23	31	15	7	GR_1	292	29	17	4	63	15	11	74	17	GR_4	144	36	10	4	78	99	1	0	2	GR_5	214	19	27
CHR_1	328	4	1564	GR_1	912	8	47	46	31	300	386	27	19	50	GR_2	372	39	6	55	70	18	204	19	27	11	GR_3	148	25	21	4	54	17	57	26	2	GR_4	132	29	17	4	63	43	13	44
CHR_1	329	3	1410	GR_1	810	1	43	57	3	223	393	2	44	49	GR_2	356	66	4	30	129	13	119	43	3	18	GR_3	244	12	34	4	26	3	80	17
CHR_1	330	3	1739	GR_1	759	6	41	53	22	215	371	28	18	50	GR_2	816	39	45	17	173	310	154	18	28	5	GR_3	164	31	15	4	67	9	9	82
CHR_1	330	3	1739	GR_2	816	39	45	17	173	310	154	18	28	47	GR_3	164	9	9	82	6	9	108	31	15	1	GR_1	759	28	18	4	60	6	41	53
CHR_1	332	5	1898	GR_3	517	35	35	30	95	148	164	24	22	49	GR_4	313	31	32	37	43	70	106	22	24	10	GR_1	473	24	22	4	52	29	53	19	10	GR_2	334	24	22	4	52	9	7	85	21	GR_5	261	26	20
CHR_1	334	6	1576	GR_3	238	70	12	18	98	27	52	21	28	47	GR_4	311	19	49	32	31	124	105	27	22	6	GR_1	376	25	24	1	51	11	24	64	10	GR_2	406	38	11	1	77	14	57	29	4	GR_5	105	18	31
CHR_1	335	7	1068	GR_1	140	2	62	37	1	63	49	15	33	47	GR_7	112	31	25	44	17	21	50	34	14	2	GR_2	160	30	18	2	62	17	56	27	4	GR_3	179	18	30	2	37	14	12	73	4	GR_4	125	31	17
CHR_1	336	3	1828	GR_1	926	9	47	44	37	312	384	27	21	50	GR_2	775	14	42	44	50	236	322	21	27	21	GR_3	127	35	13	2	72	100	0	0
CHR_1	337	3	1898	GR_1	957	12	44	44	54	297	389	22	27	50	GR_2	785	9	46	45	32	263	339	27	22	7	GR_3	156	29	20	1	59	99	1	0
CHR_1	340	4	1873	GR_1	793	23	34	44	83	191	330	22	18	50	GR_2	515	39	39	23	111	173	133	18	22	2	GR_3	251	21	19	10	52	11	13	76	21	GR_4	314	37	3	10	92	30	52	18
CHR_1	340	4	1873	GR_1	793	23	34	44	83	191	330	22	18	47	GR_3	251	11	13	76	10	19	146	21	19	1	GR_2	515	18	22	10	45	39	39	23	20	GR_4	314	37	3	10	92	30	52	18
CHR_1	342	5	1838	GR_1	555	18	33	49	42	123	239	23	23	49	GR_2	427	69	19	11	187	80	63	22	24	6	GR_3	420	29	17	4	63	2	75	23	2	GR_4	225	18	28	4	39	26	7	67	21	GR_5	211	30	16
CHR_1	342	5	1838	GR_3	420	2	75	23	4	249	104	29	17	47	GR_4	225	26	7	67	25	10	131	18	28	2	GR_1	555	23	23	4	50	18	33	49	4	GR_2	427	22	24	4	47	69	19	11	18	GR_5	211	30	16
CHR_1	343	3	1013	GR_1	446	14	22	65	24	59	235	26	20	50	GR_2	332	3	54	43	4	133	141	20	26	2	GR_3	235	25	21	4	54	4	53	43
CHR_1	344	3	1741	GR_1	722	21	51	28	79	305	220	31	15	48	GR_2	722	43	19	38	154	108	281	17	29	3	GR_3	297	15	31	4	32	0	43	57
CHR_1	344	3	1741	GR_1	722	21	51	28	79	305	220	31	15	49	GR_3	297	0	43	57	0	88	152	15	31	5	GR_2	722	17	29	4	36	43	19	38
CHR_1	345	4	2071	GR_1	1171	14	53	33	75	454	375	14	35	49	GR_2	331	54	7	38	101	21	146	36	13	5	GR_3	384	35	14	1	71	62	14	24	5	GR_4	185	37	12	1	75	0	27	73
CHR_1	345	4	2071	GR_1	1171	14	53	33	75	454	375	14	35	47	GR_4	185	0	27	73	0	32	113	37	12	3	GR_2	331	36	13	1	73	54	7	38	5	GR_3	384	35	14	1	71	62	14	24
CHR_1	348	4	2117	GR_1	709	30	42	28	111	237	210	20	30	50	GR_3	423	50	11	40	103	34	170	30	20	9	GR_2	577	32	18	0	64	34	38	28	2	GR_4	408	28	22	0	56	13	39	48
CHR_1	349	4	1905	GR_1	751	41	41	18	171	264	150	28	19	50	GR_2	520	7	46	47	18	174	239	19	28	11	GR_3	481	24	23	3	51	9	19	72	17	GR_4	153	41	6	3	87	47	1	52
CHR_1	351	6	1570	GR_2	492	3	66	31	7	248	157	8	21	47	GR_5	100	98	0	2	71	0	2	24	5	4	GR_1	408	12	17	21	41	13	13	74	10	GR_3	340	20	9	21	68	9	55	36	13	GR_4	130	11	18
CHR_1	355	7	1633	GR_1	643	22	48	30	73	249	204	20	27	47	GR_6	107	3	2	95	1	1	74	28	19	3	GR_2	335	20	27	3	42	3	24	73	10	GR_3	202	35	12	3	74	58	23	19	14	GR_4	119	31	16
CHR_1	355	7	1633	GR_2	335	3	24	73	4	50	205	20	27	48	GR_5	107	9	90	2	5	83	2	27	20	4	GR_1	643	20	27	3	42	22	48	30	10	GR_3	202	35	12	3	74	58	23	19	15	GR_4	119	31	16
CHR_1	356	3	1687	GR_1	787	12	66	22	48	404	179	23	24	50	GR_2	705	23	20	57	69	95	358	24	23	22	GR_3	195	42	5	3	89	65	0	35
CHR_1	358	5	1338	GR_1	616	14	45	41	41	200	246	13	32	48	GR_7	112	62	5	33	35	4	39	33	12	4	GR_2	339	24	21	5	53	6	47	47	20	GR_3	161	32	13	5	71	0	94	6	3	GR_6	110	21	24
CHR_1	363	4	903	GR_2	365	2	37	61	3	93	206	21	27	48	GR_4	107	74	11	15	48	11	20	25	23	2	GR_1	301	19	29	2	39	5	23	72	12	GR_3	130	32	16	2	66	2	92	7
CHR_1	368	3	1821	GR_2	680	34	42	24	121	235	175	13	30	49	GR_3	755	1	48	50	4	248	342	31	12	19	GR_1	386	32	11	7	74	76	4	21
CHR_1	371	4	1355	GR_1	372	4	86	10	8	253	38	23	25	50	GR_2	518	4	32	64	8	105	282	25	23	26	GR_3	276	37	11	2	77	43	20	37	2	GR_4	189	23	25	2	47	2	60	38
CHR_1	372	5	1557	GR_1	802	3	54	44	10	310	333	27	19	49	GR_2	250	2	1	97	2	1	175	20	26	13	GR_3	210	22	24	4	47	24	59	17	11	GR_4	195	37	9	4	80	83	17	0	13	GR_5	100	37	9
CHR_1	373	5	1976	GR_1	962	16	43	41	70	288	365	17	33	50	GR_2	520	45	15	40	117	60	216	33	17	5	GR_3	129	20	30	0	40	7	86	8	17	GR_4	262	26	24	0	52	42	38	20	11	GR_5	103	23	27
CHR_1	373	5	1976	GR_2	520	45	15	40	117	60	216	33	17	47	GR_3	129	7	86	8	5	103	12	20	30	1	GR_1	962	17	33	0	34	16	43	41	13	GR_4	262	26	24	0	52	42	38	20	9	GR_5	103	23	27
CHR_1	374	5	866	GR_2	201	11	7	82	9	9	141	32	16	48	GR_3	201	0	54	46	0	88	100	16	32	2	GR_1	251	14	34	2	29	1	40	59	5	GR_4	100	14	34	2	29	0	74	26	6	GR_7	113	17	31
CHR_1	376	5	1883	GR_1	622	13	41	46	35	172	260	28	19	48	GR_2	572	26	27	48	70	112	267	21	26	12	GR_3	313	33	14	3	70	19	54	27	16	GR_4	242	35	12	3	74	59	26	16	16	GR_5	134	35	12
CHR_1	378	3	1805	GR_1	592	32	19	50	92	84	298	23	25	50	GR_2	741	9	40	51	30	206	353	25	23	24	GR_3	472	43	5	2	89	48	50	2
CHR_1	382	6	1725	GR_1	617	18	60	22	54	287	139	20	24	50	GR_2	353	6	14	80	8	31	236	24	20	19	GR_3	153	38	6	6	86	6	63	31	2	GR_4	188	24	20	6	54	1	70	28	25	GR_5	241	42	2
CHR_1	382	6	1725	GR_1	617	18	60	22	54	287	139	20	24	47	GR_4	188	1	70	28	1	109	58	24	20	1	GR_2	353	24	20	6	54	6	14	80	17	GR_3	153	38	6	6	86	6	63	31	23	GR_5	241	42	2
CHR_1	383	4	973	GR_2	287	8	27	65	10	51	164	34	14	47	GR_3	108	0	24	76	0	17	73	13	35	4	GR_1	403	8	40	2	16	4	45	50	17	GR_4	175	36	12	2	75	0	85	15
CHR_1	384	5	1363	GR_1	451	8	38	54	17	124	236	27	17	50	GR_2	225	6	78	16	5	113	31	17	27	2	GR_3	335	17	27	6	38	19	35	46	2	GR_4	176	26	18	6	59	1	63	36	15	GR_5	176	33	11
CHR_1	384	5	1363	GR_3	335	19	35	46	31	88	151	17	27	49	GR_4	176	1	63	36	1	84	64	26	18	2	GR_1	451	27	17	6	61	8	38	54	2	GR_2	225	17	27	6	38	6	78	16	14	GR_5	176	33	11
CHR_1	388	5	1404	GR_3	189	0	74	26	0	94	45	14	34	49	GR_5	161	84	10	6	100	18	15	35	13	4	GR_1	565	13	35	2	27	11	25	64	2	GR_2	293	16	32	2	33	4	77	19	5	GR_4	196	11	37
CHR_1	389	2	552	GR_1	409	1	35	64	1	87	212	17	31	47	GR_2	143	3	61	37	2	66	52	34	14	No Mosaics in this segment
CHR_1	392	5	1223	GR_1	393	21	54	26	40	162	102	31	18	48	GR_2	411	6	28	66	11	79	243	16	33	16	GR_3	124	28	21	1	57	2	97	1	16	GR_4	120	31	18	1	63	24	19	57	14	GR_5	175	30	19
CHR_1	394	6	1279	GR_1	519	2	72	27	4	300	148	22	26	48	GR_3	120	2	96	2	1	99	3	24	24	11	GR_2	231	28	20	2	58	13	33	53	7	GR_4	135	26	22	2	54	2	0	98	5	GR_5	141	22	26
CHR_1	395	5	1853	GR_1	629	1	26	72	3	105	383	29	20	48	GR_2	401	0	77	23	0	235	92	22	27	4	GR_3	371	30	19	1	61	51	6	43	3	GR_4	206	21	28	1	42	3	65	32	13	GR_5	246	28	21
CHR_1	395	5	1853	GR_1	629	1	26	72	3	105	383	29	20	49	GR_4	206	3	65	32	3	101	65	21	28	5	GR_2	401	22	27	1	44	0	77	23	8	GR_3	371	30	19	1	61	51	6	43	11	GR_5	246	28	21
CHR_1	396	6	1583	GR_1	497	6	16	77	13	51	317	15	34	50	GR_6	356	89	2	8	225	10	42	34	15	14	GR_2	204	38	11	1	77	1	92	7	16	GR_3	191	20	29	1	40	1	68	31	11	GR_4	176	27	22
CHR_1	397	5	1361	GR_1	410	25	22	53	43	59	185	27	19	47	GR_2	306	0	50	50	0	107	142	21	25	2	GR_3	222	25	21	4	54	7	87	6	8	GR_4	213	28	18	4	60	51	34	16	9	GR_5	210	23	23
CHR_1	398	7	1638	GR_1	498	3	48	49	7	173	233	27	18	48	GR_3	229	12	61	27	13	102	59	19	26	18	GR_2	290	29	16	5	64	22	23	55	2	GR_4	204	22	23	5	48	3	42	55	15	GR_5	160	27	18
CHR_1	398	7	1638	GR_1	498	3	48	49	7	173	233	27	18	47	GR_6	108	0	54	46	0	36	41	19	26	16	GR_2	290	29	16	5	64	22	23	55	3	GR_3	229	19	26	5	42	12	61	27	2	GR_4	204	22	23
CHR_1	398	7	1638	GR_4	204	3	42	55	3	62	107	22	23	49	GR_7	149	25	34	42	18	38	62	24	21	2	GR_1	498	27	18	5	60	3	48	49	17	GR_2	290	29	16	5	64	22	23	55	5	GR_3	229	19	26
CHR_1	399	3	1227	GR_1	745	24	34	41	85	187	298	9	37	49	GR_2	306	1	71	28	1	155	81	37	9	3	GR_3	176	9	37	4	19	2	5	93
CHR_1	399	3	1227	GR_2	306	1	71	28	1	155	81	37	9	48	GR_3	176	2	5	93	1	6	130	9	37	3	GR_1	745	9	37	4	19	24	34	41
CHR_1	400	5	1366	GR_1	557	20	40	39	55	170	220	17	26	50	GR_2	306	12	52	36	19	121	110	26	17	2	GR_3	185	18	25	7	41	9	53	38	2	GR_4	212	26	17	7	60	5	17	78	7	GR_5	106	27	16
CHR_1	400	5	1366	GR_1	557	20	40	39	55	170	220	17	26	47	GR_5	106	31	42	26	16	33	27	27	16	1	GR_2	306	26	17	7	60	12	52	36	2	GR_3	185	18	25	7	41	9	53	38	2	GR_4	212	26	17
CHR_1	400	5	1366	GR_3	185	9	53	38	8	76	73	18	25	49	GR_4	212	5	17	78	4	20	125	26	17	2	GR_1	557	17	26	7	39	20	40	39	2	GR_2	306	26	17	7	60	12	52	36	8	GR_5	106	27	16
CHR_1	401	4	1153	GR_1	464	4	51	45	9	169	194	10	38	47	GR_2	381	2	56	43	3	157	160	35	13	7	GR_3	203	38	10	2	79	6	6	88	16	GR_4	105	38	10	2	79	12	70	19
CHR_1	404	6	1250	GR_1	451	15	43	42	29	131	169	19	25	49	GR_3	221	10	50	40	10	74	78	24	20	7	GR_2	221	20	24	6	45	0	73	27	15	GR_4	118	31	13	6	70	4	0	96	8	GR_5	128	28	16
CHR_1	405	6	1705	GR_1	517	35	40	26	94	167	143	11	38	49	GR_3	244	31	31	38	36	55	90	37	12	2	GR_2	469	14	35	1	28	27	36	37	2	GR_4	223	34	15	1	69	35	42	23	6	GR_5	129	16	33
CHR_1	405	6	1705	GR_2	469	27	36	37	65	135	183	14	35	49	GR_4	223	35	42	23	41	78	56	34	15	2	GR_1	517	11	38	1	22	35	40	26	2	GR_3	244	37	12	1	75	31	31	38	5	GR_5	129	16	33
CHR_1	405	6	1705	GR_3	244	31	31	38	36	55	90	37	12	48	GR_6	123	18	28	54	10	24	62	13	36	2	GR_1	517	11	38	1	22	35	40	26	3	GR_2	469	14	35	1	28	27	36	37	2	GR_4	223	34	15
CHR_1	405	6	1705	GR_4	223	35	42	23	41	78	56	34	15	48	GR_5	129	9	39	52	5	34	60	16	33	3	GR_1	517	11	38	1	22	35	40	26	2	GR_2	469	14	35	1	28	27	36	37	2	GR_3	244	37	12
CHR_1	407	6	1418	GR_1	581	2	64	34	6	266	184	2	41	47	GR_4	115	100	0	0	82	0	0	40	3	8	GR_2	236	29	14	7	67	21	0	79	4	GR_3	131	18	25	7	41	0	77	23	7	GR_5	222	5	38
CHR_1	408	4	1995	GR_1	771	3	54	43	10	302	319	4	42	48	GR_3	506	59	27	14	174	121	84	42	4	7	GR_2	600	7	39	4	15	9	25	67	12	GR_4	118	30	16	4	65	79	21	0
CHR_1	408	4	1995	GR_2	600	9	25	67	22	95	342	7	39	47	GR_3	506	59	27	14	174	121	84	42	4	5	GR_1	771	4	42	4	8	3	54	43	12	GR_4	118	30	16	4	65	79	21	0
CHR_1	410	4	871	GR_2	271	1	39	59	1	63	126	20	23	49	GR_3	132	0	87	13	0	100	20	22	21	4	GR_1	364	22	21	7	51	1	46	52	17	GR_5	104	32	11	7	74	47	2	51
CHR_1	411	3	1673	GR_1	498	9	64	27	20	225	128	27	23	49	GR_2	781	16	21	63	54	108	427	24	26	14	GR_3	394	31	19	0	62	37	41	21
CHR_1	418	3	1573	GR_1	1100	0	41	58	2	289	536	17	30	50	GR_2	341	45	44	12	97	146	52	30	17	11	GR_3	132	36	11	3	76	24	32	44
CHR_1	422	6	1645	GR_1	747	3	36	62	8	176	401	9	38	50	GR_2	348	34	18	48	61	51	175	38	9	2	GR_3	168	17	30	3	36	8	83	9	2	GR_4	116	14	33	3	29	32	3	65	19	GR_5	157	24	23
CHR_1	422	6	1645	GR_3	168	8	83	9	7	110	15	17	30	50	GR_6	109	75	2	23	44	2	28	30	17	2	GR_1	747	9	38	3	19	3	36	62	2	GR_2	348	38	9	3	80	34	18	48	3	GR_4	116	14	33
CHR_1	422	6	1645	GR_4	116	32	3	65	12	2	50	14	33	47	GR_6	109	75	2	23	44	2	28	30	17	2	GR_1	747	9	38	3	19	3	36	62	2	GR_2	348	38	9	3	80	34	18	48	1	GR_3	168	17	30
CHR_1	423	6	1247	GR_2	186	15	0	85	12	0	135	14	26	48	GR_5	197	0	100	0	0	186	0	27	13	4	GR_1	371	16	24	10	40	20	22	58	5	GR_3	177	21	19	10	52	36	17	46	7	GR_4	179	25	15
CHR_1	424	7	1487	GR_1	733	3	45	52	11	222	337	18	29	50	GR_5	140	20	33	47	14	36	67	29	18	2	GR_2	105	29	18	3	61	0	97	3	8	GR_3	186	25	22	3	53	26	58	15	2	GR_4	103	19	28
CHR_1	424	7	1487	GR_2	105	0	97	3	0	98	4	29	18	49	GR_4	103	20	16	64	9	11	59	19	28	2	GR_1	733	18	29	3	38	3	45	52	7	GR_3	186	25	22	3	53	26	58	15	2	GR_5	140	29	18
CHR_1	424	7	1487	GR_4	103	20	16	64	9	11	59	19	28	47	GR_5	140	20	33	47	14	36	67	29	18	1	GR_1	733	18	29	3	38	3	45	52	2	GR_2	105	29	18	3	61	0	97	3	7	GR_3	186	25	22
CHR_1	429	5	1951	GR_1	571	0	47	53	1	184	273	24	26	48	GR_3	512	21	20	60	50	73	296	28	22	12	GR_2	546	33	17	0	66	24	62	13	12	GR_4	210	37	13	0	74	72	6	22	25	GR_5	112	40	10
CHR_1	430	2	1061	GR_1	762	3	33	64	8	154	396	19	24	47	GR_2	299	13	79	8	23	216	27	23	20	No Mosaics in this segment
CHR_1	432	2	263	GR_1	157	0	48	52	0	55	78	9	38	50	GR_2	106	4	34	62	2	24	58	38	9	No Mosaics in this segment
CHR_1	433	4	1423	GR_1	424	34	26	40	69	81	168	27	12	50	GR_2	536	2	50	48	4	182	234	12	27	11	GR_3	174	32	7	11	82	89	0	11	3	GR_4	289	23	16	11	58	54	19	27
CHR_1	434	5	1503	GR_1	484	18	39	42	44	146	207	16	33	50	GR_4	197	1	70	29	1	111	62	33	16	2	GR_2	430	20	29	1	40	22	40	38	2	GR_3	238	29	20	1	59	10	69	21	3	GR_5	154	24	25
CHR_1	434	5	1503	GR_2	430	22	40	38	49	135	168	20	29	50	GR_3	238	10	69	21	11	116	46	29	20	2	GR_1	484	16	33	1	32	18	39	42	2	GR_4	197	33	16	1	67	1	70	29	4	GR_5	154	24	25
CHR_1	435	3	1372	GR_1	493	42	17	41	111	70	219	28	17	48	GR_2	733	8	56	36	30	318	268	18	27	11	GR_4	146	24	21	5	53	0	54	46
CHR_1	438	4	1853	GR_1	786	24	62	14	101	408	119	21	25	49	GR_2	411	37	19	45	77	60	192	24	22	7	GR_3	303	25	21	4	54	30	23	46	14	GR_4	353	25	21	4	54	33	0	67
CHR_1	438	4	1853	GR_1	786	24	62	14	101	408	119	21	25	47	GR_3	303	30	23	46	45	54	142	25	21	3	GR_2	411	24	22	4	52	37	19	45	12	GR_4	353	25	21	4	54	33	0	67
CHR_1	440	3	1284	GR_1	631	3	62	35	8	286	213	24	22	49	GR_2	491	9	31	61	17	92	241	21	25	16	GR_3	162	34	12	4	73	66	0	34
CHR_1	442	6	1756	GR_1	498	25	34	40	60	124	195	24	21	49	GR_2	433	37	25	37	80	84	164	22	23	5	GR_3	280	24	21	5	53	4	52	44	10	GR_4	224	26	19	5	57	43	37	20	6	GR_5	170	24	21
CHR_1	450	3	1422	GR_1	843	1	14	85	3	72	559	16	33	47	GR_2	350	1	81	18	2	235	70	32	17	17	GR_3	229	24	25	1	48	4	81	15
CHR_1	452	4	1479	GR_1	726	6	44	50	20	223	336	29	18	47	GR_2	379	8	51	41	13	131	140	19	28	5	GR_3	218	19	28	3	40	20	47	33	7	GR_4	156	24	23	3	51	38	0	62
CHR_1	452	4	1479	GR_1	726	6	44	50	20	223	336	29	18	48	GR_3	218	20	47	33	22	78	72	19	28	5	GR_2	379	19	28	3	40	8	51	41	7	GR_4	156	24	23	3	51	38	0	62
CHR_1	456	5	1494	GR_1	866	1	32	67	3	175	482	17	29	49	GR_4	160	62	37	1	67	63	2	30	16	9	GR_2	217	16	30	4	34	1	34	65	9	GR_3	119	33	13	4	71	2	88	11	7	GR_5	132	30	16
CHR_1	456	5	1494	GR_1	866	1	32	67	3	175	482	17	29	47	GR_5	132	10	83	8	6	79	10	30	16	9	GR_2	217	16	30	4	34	1	34	65	9	GR_3	119	33	13	4	71	2	88	11	3	GR_4	160	30	16
CHR_2	1	4	1066	GR_1	399	6	38	56	12	108	213	22	20	47	GR_2	309	2	57	41	3	138	130	22	20	14	GR_3	249	34	8	8	80	30	20	50	3	GR_6	109	20	22	8	47	3	67	30
CHR_2	4	4	1175	GR_1	632	9	42	49	25	187	288	22	20	49	GR_2	323	16	32	52	22	67	142	19	23	11	GR_3	115	26	16	8	61	14	61	25	15	GR_4	105	28	14	8	66	5	17	78
CHR_2	8	4	1799	GR_1	990	4	44	52	19	291	456	23	26	50	GR_2	408	76	12	12	193	48	62	26	23	14	GR_3	277	30	19	1	61	43	36	21	18	GR_4	124	25	24	1	51	5	50	45
CHR_2	10	2	418	GR_1	311	18	55	27	26	124	81	12	35	48	GR_2	107	0	42	58	0	32	59	35	12	No Mosaics in this segment
CHR_2	11	5	1393	GR_4	178	11	65	24	10	89	43	12	11	48	GR_5	140	18	69	14	15	91	24	12	11	2	GR_1	512	3	20	27	13	4	28	67	6	GR_2	222	21	2	27	91	40	57	2	8	GR_3	341	3	20
CHR_2	12	2	296	GR_1	153	0	74	26	0	87	41	19	29	47	GR_2	143	0	63	37	0	56	43	28	20	No Mosaics in this segment
CHR_2	13	4	1187	GR_1	427	10	27	63	17	68	211	25	24	48	GR_3	352	3	54	43	6	145	152	24	25	26	GR_2	257	39	10	1	79	22	66	12	4	GR_4	151	33	16	1	67	0	80	20
CHR_2	14	4	1732	GR_1	722	9	62	29	32	341	211	24	24	50	GR_2	554	7	45	48	18	167	237	24	24	20	GR_3	240	41	7	2	85	37	0	63	16	GR_4	216	40	8	2	83	39	26	35
CHR_2	15	6	1201	GR_1	382	20	73	7	45	253	31	16	32	47	GR_7	133	22	37	41	16	42	61	35	13	2	GR_2	257	24	24	2	50	8	47	45	6	GR_3	187	28	20	2	58	25	2	73	14	GR_4	134	27	21
CHR_2	17	2	1516	GR_1	943	5	44	51	22	283	436	19	25	50	GR_2	573	35	32	32	109	154	204	25	19	No Mosaics in this segment
CHR_2	18	5	1562	GR_1	505	17	44	39	43	175	208	30	19	49	GR_2	468	8	58	34	18	198	156	18	31	12	GR_3	265	31	18	1	63	4	44	51	16	GR_4	180	38	11	1	77	52	23	25	2	GR_5	144	19	30
CHR_2	21	5	1815	GR_1	725	40	33	27	147	191	205	7	38	47	GR_2	404	2	59	39	4	177	153	35	10	8	GR_3	356	34	11	5	75	16	13	71	3	GR_4	169	38	7	5	84	4	49	47	10	GR_5	161	27	18
CHR_2	21	5	1815	GR_1	725	40	33	27	147	191	205	7	38	48	GR_4	169	4	49	47	3	58	74	38	7	7	GR_2	404	35	10	5	77	2	59	39	6	GR_3	356	34	11	5	75	16	13	71	10	GR_5	161	27	18
CHR_2	24	4	1391	GR_1	380	10	59	31	20	183	126	20	22	50	GR_2	698	12	42	46	35	195	278	22	20	2	GR_3	191	25	17	8	59	1	57	42	4	GR_5	122	17	25	8	40	96	1	3
CHR_2	24	4	1391	GR_3	191	1	57	42	1	76	75	25	17	49	GR_5	122	96	1	3	81	1	5	17	25	2	GR_1	380	20	22	8	47	10	59	31	2	GR_2	698	22	20	8	52	12	42	46
CHR_2	27	3	1853	GR_1	733	32	16	52	103	77	338	24	17	50	GR_2	800	6	60	34	24	376	276	17	24	19	GR_3	320	37	4	9	90	68	15	18
CHR_2	30	5	1749	GR_1	692	32	42	26	114	236	191	28	20	49	GR_2	548	10	22	68	23	80	329	21	27	15	GR_3	173	30	18	2	62	21	55	25	18	GR_4	151	25	23	2	52	14	12	74	30	GR_5	185	36	12
CHR_2	31	5	1328	GR_1	689	5	45	50	16	201	297	21	26	49	GR_5	161	2	55	42	2	65	66	27	20	12	GR_2	200	30	17	3	63	18	25	57	2	GR_3	121	18	29	3	38	0	90	10	2	GR_4	157	20	27
CHR_2	32	2	1824	GR_1	991	30	48	22	167	406	245	34	16	50	GR_2	833	10	19	71	34	95	481	16	34	No Mosaics in this segment
CHR_2	34	9	1532	GR_1	276	56	15	29	82	34	89	39	6	49	GR_8	132	14	41	45	8	36	53	7	38	4	GR_2	229	42	3	5	93	77	15	7	2	GR_3	294	11	34	5	24	2	87	10	2	GR_4	157	34	11
CHR_2	34	9	1532	GR_3	294	2	87	10	4	220	35	11	34	50	GR_4	157	15	7	79	8	6	89	34	11	4	GR_1	276	39	6	5	86	56	15	29	7	GR_2	229	42	3	5	93	77	15	7	7	GR_5	130	9	36
CHR_2	34	9	1532	GR_3	294	2	87	10	4	220	35	11	34	47	GR_6	103	34	4	61	15	3	55	37	8	4	GR_1	276	39	6	5	86	56	15	29	4	GR_2	229	42	3	5	93	77	15	7	1	GR_4	157	34	11
CHR_2	35	5	1743	GR_1	883	14	18	68	52	104	521	21	23	50	GR_2	395	2	89	9	4	277	35	23	21	5	GR_3	213	25	19	6	56	56	26	18	2	GR_4	140	24	20	6	54	59	18	24	6	GR_5	112	23	21
CHR_2	36	3	1294	GR_1	730	1	80	19	5	474	150	20	27	49	GR_2	400	27	4	69	46	9	236	27	20	25	GR_3	164	44	3	3	93	32	8	61
CHR_2	37	5	1813	GR_1	823	15	74	11	67	512	97	30	19	47	GR_2	472	14	5	81	25	14	307	21	28	3	GR_3	200	29	20	1	59	34	17	49	10	GR_4	108	35	14	1	71	40	0	60	15	GR_5	210	34	15
CHR_2	37	5	1813	GR_2	472	14	5	81	25	14	307	21	28	49	GR_3	200	34	17	49	34	26	99	29	20	3	GR_1	823	30	19	1	61	15	74	11	8	GR_4	108	35	14	1	71	40	0	60	13	GR_5	210	34	15
CHR_2	38	5	1378	GR_1	344	11	15	74	15	31	202	26	22	49	GR_2	460	15	51	34	32	172	153	21	27	19	GR_3	212	31	17	2	64	32	63	6	2	GR_4	213	23	25	2	47	13	14	73	11	GR_5	149	27	21
CHR_2	42	5	1743	GR_1	483	11	67	21	28	263	111	20	28	47	GR_2	492	10	30	60	22	98	258	27	21	2	GR_3	374	23	25	2	47	22	52	26	16	GR_4	281	39	9	2	81	37	6	57	17	GR_5	113	37	11
CHR_2	42	5	1743	GR_2	492	10	30	60	22	98	258	27	21	48	GR_3	374	22	52	26	40	149	99	23	25	2	GR_1	483	20	28	2	41	11	67	21	17	GR_4	281	39	9	2	81	37	6	57	18	GR_5	113	37	11
CHR_2	45	2	1789	GR_1	1264	18	49	34	108	467	424	27	18	50	GR_2	525	43	15	42	114	63	230	18	27	No Mosaics in this segment
CHR_2	47	4	1297	GR_1	464	29	2	69	55	5	264	14	33	49	GR_3	325	38	51	11	67	140	38	34	13	13	GR_2	388	13	34	3	27	0	67	33	9	GR_4	120	9	38	3	19	0	43	57
CHR_2	48	6	1365	GR_2	365	18	54	28	35	162	114	16	32	49	GR_6	123	50	30	19	32	30	25	31	17	5	GR_1	350	17	31	2	35	7	67	26	13	GR_3	184	23	25	2	47	17	31	52	6	GR_4	192	35	13
CHR_2	49	5	1608	GR_1	689	3	68	29	9	335	189	4	44	47	GR_2	405	55	15	30	126	54	139	41	7	11	GR_3	245	44	4	2	91	38	9	53	8	GR_4	161	8	40	2	16	44	45	11	9	GR_5	108	42	6
CHR_2	50	3	1275	GR_1	757	19	32	50	60	158	328	14	29	48	GR_3	252	22	25	53	28	50	138	29	14	2	GR_2	266	11	32	7	25	9	80	11
CHR_2	51	5	1494	GR_1	734	6	52	42	19	257	278	16	27	47	GR_2	293	79	1	20	148	3	75	27	16	11	GR_3	139	30	13	7	69	19	56	25	15	GR_4	224	27	16	7	62	4	40	56	17	GR_7	104	31	12
CHR_2	52	5	1176	GR_2	414	12	52	35	25	166	148	21	24	49	GR_4	244	23	28	49	28	52	120	24	21	11	GR_1	273	24	21	5	53	4	74	23	21	GR_3	110	33	12	5	73	2	46	52	4	GR_5	135	22	23
CHR_2	56	3	1625	GR_1	1119	5	57	38	25	480	423	18	29	50	GR_2	359	31	25	44	46	57	136	29	18	2	GR_3	147	18	29	3	38	0	2	98
CHR_2	57	3	1684	GR_1	1062	19	22	58	90	162	558	23	23	50	GR_2	522	7	69	24	18	273	126	23	23	14	GR_3	100	36	10	4	78	100	0	0
CHR_2	58	3	1308	GR_1	463	17	68	15	41	252	71	15	35	50	GR_2	524	15	35	50	39	139	264	35	15	8	GR_3	321	28	22	0	56	11	1	88
CHR_2	59	3	1890	GR_1	1016	15	56	29	76	432	301	24	15	50	GR_2	605	34	10	56	96	44	324	15	24	20	GR_3	269	35	4	11	89	34	42	24
CHR_2	65	4	1277	GR_1	447	17	51	32	38	180	148	27	18	48	GR_2	393	36	3	61	65	8	222	18	27	26	GR_3	288	43	2	5	95	49	25	26	3	GR_4	149	17	28	5	37	0	99	1
CHR_2	66	3	1166	GR_1	547	11	33	56	26	119	267	27	18	49	GR_2	477	3	67	31	6	243	150	17	28	21	GR_3	142	36	9	5	80	68	0	32
CHR_2	67	4	1735	GR_1	686	8	41	52	23	187	314	16	31	50	GR_3	437	16	38	45	34	123	191	31	16	24	GR_2	372	30	17	3	63	29	41	30	13	GR_4	240	33	14	3	70	39	34	27
CHR_2	68	5	1688	GR_1	566	15	17	68	31	56	299	21	28	49	GR_2	471	16	63	21	39	241	109	29	20	18	GR_3	396	37	12	1	75	10	39	51	22	GR_4	110	41	8	1	83	13	86	1	24	GR_5	145	44	5
CHR_2	69	4	1915	GR_1	883	3	45	52	13	273	424	24	25	50	GR_2	684	17	45	38	54	224	246	25	24	16	GR_3	226	34	15	1	69	51	20	29	7	GR_4	122	29	20	1	59	99	0	1
CHR_2	72	6	1464	GR_1	440	0	82	18	0	299	85	20	27	47	GR_3	341	27	3	70	36	7	192	25	22	6	GR_2	337	23	24	3	48	10	45	45	17	GR_4	128	23	24	3	48	72	18	10	22	GR_5	109	35	12
CHR_2	73	4	1868	GR_1	733	8	49	43	26	262	306	25	23	50	GR_2	648	19	29	52	55	135	316	23	25	12	GR_3	382	37	11	2	77	49	37	14	11	GR_4	105	30	18	2	62	98	0	2
CHR_2	74	6	1414	GR_1	584	6	64	29	19	292	175	17	32	49	GR_3	200	9	9	83	7	11	137	31	18	6	GR_2	221	23	26	1	46	3	28	69	19	GR_4	148	34	15	1	69	5	25	70	7	GR_5	159	30	19
CHR_2	75	3	1247	GR_1	882	2	48	50	7	278	384	16	30	48	GR_3	181	27	1	72	21	1	114	28	18	2	GR_2	184	19	27	4	41	4	90	6
CHR_2	75	3	1247	GR_2	184	4	90	6	4	150	13	19	27	49	GR_3	181	27	1	72	21	1	114	28	18	2	GR_1	882	16	30	4	34	2	48	50
CHR_2	76	3	1572	GR_1	615	18	42	40	56	202	255	15	34	49	GR_3	546	15	69	17	38	275	89	33	16	22	GR_2	411	40	9	1	81	45	3	52
CHR_2	78	5	1555	GR_2	542	13	71	16	37	314	97	19	27	47	GR_3	243	40	11	48	48	21	119	30	16	4	GR_1	479	25	21	4	54	4	24	72	7	GR_4	179	30	16	4	65	0	9	91	22	GR_5	112	41	5
CHR_2	79	3	1829	GR_1	1174	15	47	39	84	411	454	19	25	50	GR_2	513	40	22	38	103	86	199	25	19	20	GR_3	142	39	5	6	88	93	7	0
CHR_2	80	3	1883	GR_1	970	7	56	37	33	411	362	6	43	50	GR_3	505	70	19	11	206	87	68	43	6	7	GR_2	408	9	40	1	18	22	2	76
CHR_2	80	3	1883	GR_2	408	22	2	76	36	6	250	9	40	47	GR_3	505	70	19	11	206	87	68	43	6	1	GR_1	970	6	43	1	12	7	56	37
CHR_2	81	3	1591	GR_1	801	10	54	36	39	325	281	28	21	50	GR_2	635	18	19	63	49	82	354	21	28	2	GR_3	155	22	27	1	44	2	57	41
CHR_2	82	5	1204	GR_4	135	18	39	43	11	37	54	21	27	49	GR_5	133	3	41	56	2	39	71	28	20	2	GR_1	505	17	31	2	35	7	16	77	6	GR_2	212	35	13	2	72	0	80	20	18	GR_3	219	34	14
CHR_2	83	5	1823	GR_1	700	13	32	56	41	161	371	21	27	49	GR_2	463	6	37	56	12	109	218	28	20	8	GR_3	354	29	19	2	60	33	66	1	13	GR_4	205	39	9	2	81	100	0	0	14	GR_5	101	27	21
CHR_2	90	3	1371	GR_1	549	6	76	18	18	332	103	29	17	50	GR_2	655	2	31	67	5	120	351	17	29	7	GR_3	167	20	26	4	43	42	40	18
CHR_2	90	3	1371	GR_1	549	6	76	18	18	332	103	29	17	47	GR_3	167	42	40	18	42	63	38	20	26	1	GR_2	655	17	29	4	36	2	31	67
CHR_2	91	5	1444	GR_1	500	33	53	15	95	236	87	19	30	47	GR_4	101	0	2	98	0	1	76	30	19	6	GR_2	350	25	24	1	51	1	8	90	4	GR_3	386	27	22	1	55	5	39	56	21	GR_5	107	32	17
CHR_2	91	5	1444	GR_2	350	1	8	90	2	18	255	25	24	47	GR_3	386	5	39	56	8	102	190	27	22	8	GR_1	500	19	30	1	38	33	53	15	2	GR_4	101	30	19	1	61	0	2	98	16	GR_5	107	32	17
CHR_2	94	4	832	GR_2	277	1	6	93	1	10	196	29	20	50	GR_3	221	0	48	52	0	73	103	20	29	2	GR_1	229	21	28	1	42	0	72	28	2	GR_4	105	26	23	1	53	0	26	74
CHR_2	94	4	832	GR_3	221	0	48	52	0	73	103	20	29	47	GR_4	105	0	26	74	0	13	50	26	23	2	GR_1	229	21	28	1	42	0	72	28	1	GR_2	277	29	20	1	59	1	6	93
CHR_2	96	4	947	GR_1	363	5	43	52	8	111	176	21	23	48	GR_2	349	22	20	59	34	48	189	23	21	4	GR_3	116	24	20	6	54	0	94	6	2	GR_4	119	19	25	6	43	50	28	22
CHR_2	98	4	1783	GR_1	1079	37	32	31	202	265	347	11	37	50	GR_2	465	10	65	25	25	245	125	37	11	7	GR_3	107	39	9	2	81	0	0	100	11	GR_5	132	41	7	2	85	71	0	29
CHR_2	100	5	1727	GR_1	568	46	21	33	130	93	190	21	27	50	GR_4	521	21	36	43	52	137	218	27	21	5	GR_2	279	24	24	2	50	0	51	49	7	GR_3	235	26	22	2	54	25	40	35	17	GR_5	124	28	20
CHR_2	100	5	1727	GR_2	279	0	51	49	0	100	126	24	24	47	GR_4	521	21	36	43	52	137	218	27	21	1	GR_1	568	21	27	2	43	46	21	33	7	GR_3	235	26	22	2	54	25	40	35	17	GR_5	124	28	20
CHR_2	102	4	1422	GR_1	549	21	23	56	48	82	268	19	25	47	GR_2	409	8	69	23	16	218	96	26	18	19	GR_3	242	33	11	6	75	20	30	49	5	GR_4	222	20	24	6	45	4	53	43
CHR_2	106	6	1577	GR_1	684	24	37	38	78	185	251	17	33	48	GR_6	109	29	38	34	17	35	41	35	15	2	GR_2	321	15	35	0	30	3	73	24	17	GR_3	199	25	25	0	50	0	24	76	6	GR_4	160	37	13
CHR_2	109	5	1658	GR_1	817	16	35	50	56	194	366	4	44	49	GR_3	214	24	61	15	32	127	40	45	3	14	GR_2	303	34	14	2	70	31	31	38	17	GR_4	178	36	12	2	75	20	59	20	7	GR_5	146	42	6
CHR_2	109	5	1658	GR_1	817	16	35	50	56	194	366	4	44	47	GR_5	146	80	3	17	75	4	33	42	6	14	GR_2	303	34	14	2	70	31	31	38	3	GR_3	214	45	3	2	93	24	61	15	13	GR_4	178	36	12
CHR_2	113	4	1482	GR_1	649	9	13	78	21	48	375	29	14	50	GR_2	593	1	78	21	3	371	129	14	29	14	GR_3	131	33	10	7	76	40	1	59	19	GR_5	109	25	18	7	58	43	23	34
CHR_2	115	3	1848	GR_1	819	13	42	45	46	230	327	23	25	50	GR_2	878	12	43	45	52	279	390	25	23	33	GR_3	151	47	1	2	97	80	17	3
CHR_2	116	4	953	GR_1	453	13	44	43	26	141	181	12	28	49	GR_3	210	12	75	12	15	141	31	27	13	15	GR_2	172	26	14	10	65	0	20	80	19	GR_4	118	30	10	10	75	0	39	61
CHR_2	117	3	1923	GR_1	633	12	39	48	35	171	279	22	26	50	GR_2	716	14	45	41	47	231	280	26	22	7	GR_3	574	29	19	2	60	42	29	30
CHR_2	117	3	1923	GR_1	633	12	39	48	35	171	279	22	26	47	GR_3	574	42	29	30	130	137	189	29	19	1	GR_2	716	26	22	2	54	14	45	41
CHR_2	118	5	1234	GR_2	246	24	31	44	26	52	98	19	29	48	GR_4	239	22	42	36	28	84	95	31	17	2	GR_1	375	17	31	2	35	1	63	36	19	GR_3	268	37	11	2	77	14	51	36	2	GR_5	106	25	23
CHR_2	120	6	1658	GR_1	583	29	35	36	88	162	221	29	20	49	GR_2	498	6	39	55	13	125	237	19	30	11	GR_3	215	39	10	1	79	45	2	53	10	GR_4	147	22	27	1	44	0	99	1	5	GR_5	111	32	17
CHR_2	120	6	1658	GR_2	498	6	39	55	13	125	237	19	30	48	GR_5	111	8	0	92	3	0	67	32	17	3	GR_1	583	29	20	1	59	29	35	36	11	GR_3	215	39	10	1	79	45	2	53	8	GR_4	147	22	27
CHR_2	121	4	1563	GR_1	811	30	39	31	123	244	253	19	31	50	GR_2	484	27	28	45	65	105	223	31	19	18	GR_3	145	33	17	0	66	2	65	32	7	GR_4	123	21	29	0	42	0	0	100
CHR_2	123	7	1572	GR_2	337	35	60	5	74	199	23	16	32	48	GR_4	177	20	45	35	16	54	56	34	14	7	GR_1	455	18	30	2	37	2	71	26	7	GR_3	154	28	20	2	58	3	0	97	2	GR_5	153	18	30
CHR_2	123	7	1572	GR_5	153	2	11	87	1	10	101	18	30	48	GR_10	124	67	15	18	50	18	27	30	18	6	GR_1	455	18	30	2	37	2	71	26	2	GR_2	337	16	32	2	33	35	60	5	8	GR_3	154	28	20
CHR_2	124	4	1956	GR_1	651	23	41	36	73	200	237	27	20	50	GR_2	628	23	37	40	68	171	242	20	27	25	GR_3	403	41	6	3	87	14	55	31	10	GR_4	274	28	19	3	59	59	6	35
CHR_2	125	7	1364	GR_1	451	11	67	22	26	253	112	8	38	49	GR_5	175	39	40	21	36	56	39	38	8	7	GR_2	246	11	35	4	23	20	57	22	7	GR_3	103	40	6	4	86	60	2	38	9	GR_4	112	29	17
CHR_2	125	7	1364	GR_2	246	20	57	22	24	105	54	11	35	47	GR_5	175	39	40	21	36	56	39	38	8	3	GR_1	451	8	38	4	17	11	67	22	5	GR_3	103	40	6	4	86	60	2	38	9	GR_4	112	29	17
CHR_2	127	4	1713	GR_1	812	34	41	24	152	283	218	26	21	50	GR_2	569	11	40	49	29	158	259	21	26	18	GR_3	125	34	13	3	72	0	21	79	17	GR_5	207	35	12	3	74	38	0	62
CHR_2	128	3	1806	GR_1	897	32	27	40	140	182	357	28	17	47	GR_2	592	30	58	13	102	306	90	19	26	6	GR_3	317	22	23	5	48	7	12	81
CHR_2	129	5	1555	GR_1	587	4	75	21	13	356	132	6	40	50	GR_2	262	29	26	45	39	53	123	40	6	9	GR_3	242	39	7	4	84	0	24	76	19	GR_4	184	34	12	4	73	87	0	13	17	GR_5	280	37	9
CHR_2	130	5	1113	GR_2	190	2	83	15	2	124	29	24	25	49	GR_3	290	52	9	38	82	23	122	26	23	3	GR_1	269	27	22	1	55	12	74	14	15	GR_4	232	36	13	1	73	34	3	63	7	GR_6	132	31	18
CHR_2	132	2	507	GR_1	351	1	81	18	1	229	67	22	25	48	GR_2	156	8	12	80	4	10	86	25	22	No Mosaics in this segment
CHR_2	133	5	1383	GR_1	732	3	30	66	10	135	393	13	33	47	GR_4	145	55	37	8	55	57	16	34	12	2	GR_2	217	13	33	4	28	30	24	46	2	GR_3	185	12	34	4	26	12	63	25	2	GR_5	104	34	12
CHR_2	133	5	1383	GR_3	185	12	63	25	11	89	46	12	34	50	GR_5	104	31	46	23	19	43	28	34	12	4	GR_1	732	13	33	4	28	3	30	66	3	GR_2	217	13	33	4	28	30	24	46	3	GR_4	145	34	12
CHR_2	134	5	1723	GR_1	879	2	45	53	6	268	421	16	29	50	GR_3	202	33	44	23	36	75	52	29	16	2	GR_2	186	19	26	5	42	3	57	39	3	GR_4	325	25	20	5	55	40	37	24	17	GR_5	131	20	25
CHR_2	134	5	1723	GR_2	186	3	57	39	3	79	72	19	26	48	GR_4	325	40	37	24	67	95	81	25	20	2	GR_1	879	16	29	5	35	2	45	53	2	GR_3	202	29	16	5	64	33	44	23	18	GR_5	131	20	25
CHR_2	135	5	849	GR_1	171	0	40	60	0	48	96	31	13	47	GR_5	168	16	41	43	12	46	64	15	29	2	GR_2	132	15	29	6	34	2	37	61	15	GR_3	143	28	16	6	63	19	46	34	10	GR_4	235	15	29
CHR_2	139	6	1537	GR_1	546	8	39	54	18	138	254	27	23	47	GR_2	299	8	19	74	10	39	200	26	24	7	GR_3	266	29	21	0	57	51	12	38	15	GR_4	140	35	15	0	70	4	70	26	19	GR_5	160	37	13
CHR_2	140	3	1184	GR_1	567	3	59	38	7	222	191	25	24	50	GR_2	480	20	26	54	42	85	234	24	25	17	GR_3	137	37	12	1	75	9	5	86
CHR_2	141	5	1762	GR_1	733	0	39	61	1	191	393	21	28	48	GR_2	395	6	52	42	11	149	162	30	19	11	GR_3	307	30	19	1	61	57	35	8	7	GR_4	163	25	24	1	51	2	0	98	11	GR_5	164	31	18
CHR_2	142	6	1695	GR_1	809	3	33	64	11	170	439	23	25	49	GR_2	376	12	51	37	23	151	144	24	24	24	GR_3	143	41	7	2	85	6	69	26	13	GR_4	139	32	16	2	66	18	82	0	3	GR_5	115	25	23
CHR_2	142	6	1695	GR_1	809	3	33	64	11	170	439	23	25	48	GR_5	115	34	30	36	21	29	46	25	23	3	GR_2	376	24	24	2	50	12	51	37	24	GR_3	143	41	7	2	85	6	69	26	11	GR_4	139	32	16
CHR_2	143	5	1813	GR_1	464	10	11	79	18	29	286	28	21	47	GR_5	120	1	99	0	1	117	0	24	25	3	GR_2	545	19	30	1	38	4	59	37	12	GR_3	390	31	18	1	63	44	25	31	13	GR_4	294	33	16
CHR_2	144	6	1695	GR_2	454	1	30	69	1	78	234	4	42	47	GR_4	187	29	46	25	30	75	53	43	3	8	GR_1	341	35	11	4	76	0	94	6	10	GR_3	314	25	21	4	54	61	0	39	6	GR_5	250	19	27
CHR_2	145	6	1089	GR_1	366	1	41	59	1	103	197	21	28	49	GR_2	233	0	71	29	0	110	61	27	22	2	GR_3	146	26	23	1	53	0	100	0	12	GR_4	120	28	21	1	57	7	6	87	2	GR_5	115	21	28
CHR_2	145	6	1089	GR_3	146	0	100	0	0	118	1	26	23	48	GR_6	109	0	3	97	0	2	69	23	26	2	GR_1	366	21	28	1	42	1	41	59	2	GR_2	233	27	22	1	55	0	71	29	11	GR_4	120	28	21
CHR_2	146	2	1872	GR_1	1346	1	58	41	6	566	523	18	31	50	GR_2	526	79	1	20	259	4	133	31	18	No Mosaics in this segment
CHR_2	147	4	2088	GR_1	1291	1	56	43	4	527	530	25	24	50	GR_2	553	72	6	22	228	28	140	24	25	17	GR_3	142	43	6	1	87	43	2	55	21	GR_4	102	46	3	1	93	100	0	0
CHR_2	148	4	1310	GR_2	158	28	62	10	27	92	19	27	19	48	GR_3	238	37	6	57	38	9	121	20	26	2	GR_1	809	18	28	4	39	1	49	50	2	GR_4	105	25	21	4	54	5	83	13
CHR_2	149	3	1177	GR_1	894	1	45	54	5	278	442	10	31	47	GR_2	179	37	55	8	44	101	18	30	11	4	GR_3	104	27	14	9	65	9	6	85
CHR_2	151	4	1932	GR_1	748	6	55	39	20	298	284	26	19	50	GR_2	742	32	26	41	109	137	283	19	26	15	GR_3	271	35	10	5	77	64	24	12	5	GR_4	171	28	17	5	62	36	1	63
CHR_2	152	5	1542	GR_1	544	18	43	39	48	176	211	16	33	49	GR_2	376	5	57	38	9	146	127	34	15	8	GR_3	291	36	13	1	73	0	52	48	13	GR_4	162	35	14	1	71	36	2	63	12	GR_5	169	35	14
CHR_2	156	4	1282	GR_1	711	0	22	77	1	89	406	9	37	49	GR_2	282	1	79	20	2	194	64	36	10	10	GR_3	169	23	23	4	50	32	53	14	2	GR_4	120	21	25	4	45	25	28	47
CHR_2	157	4	1506	GR_1	625	33	14	53	95	64	310	28	17	49	GR_2	486	4	58	38	10	212	182	17	28	22	GR_3	280	43	2	5	95	15	76	9	11	GR_4	115	20	25	5	44	35	20	45
CHR_2	158	4	1926	GR_1	1089	6	46	48	29	328	458	18	29	50	GR_3	270	77	1	22	124	2	72	29	18	3	GR_2	355	22	25	3	46	5	58	37	23	GR_4	212	45	2	3	95	69	15	15
CHR_2	160	4	1241	GR_2	444	5	60	35	10	190	147	10	39	49	GR_3	138	52	12	37	34	12	49	40	9	2	GR_1	547	12	37	1	24	12	37	51	15	GR_4	112	40	9	1	81	4	46	50
CHR_2	163	4	1815	GR_1	669	16	49	35	53	247	235	28	17	49	GR_2	605	4	28	68	10	111	350	16	29	17	GR_3	343	41	4	5	91	44	36	20	20	GR_6	198	43	2	5	95	92	4	5
CHR_2	165	4	1832	GR_1	906	10	62	29	41	411	254	20	23	49	GR_2	605	38	29	33	127	149	228	22	21	9	GR_3	201	25	18	7	58	10	0	90	2	GR_4	120	19	24	7	44	0	2	98
CHR_2	166	3	1829	GR_1	1165	1	60	39	5	490	429	3	44	49	GR_2	467	73	2	25	195	10	138	45	2	5	GR_3	197	4	43	3	8	36	35	28
CHR_2	166	3	1829	GR_2	467	73	2	25	195	10	138	45	2	48	GR_3	197	36	35	28	40	60	63	4	43	3	GR_1	1165	3	44	3	6	1	60	39
CHR_2	167	3	1537	GR_1	1004	0	51	48	2	352	442	9	26	50	GR_2	346	52	35	12	102	107	50	26	9	2	GR_3	187	24	11	15	68	12	7	81
CHR_2	168	4	1988	GR_1	811	1	66	33	3	420	281	28	20	50	GR_2	715	42	11	47	135	57	309	20	28	7	GR_3	233	32	16	2	66	61	2	37	26	GR_4	229	36	12	2	75	42	37	21
CHR_2	169	3	1631	GR_1	1051	22	26	52	107	190	507	3	36	49	GR_2	413	21	71	8	46	236	33	36	3	2	GR_3	167	24	15	11	61	3	2	96
CHR_2	170	2	1712	GR_1	1275	1	52	47	7	457	554	19	30	50	GR_2	437	52	19	29	118	65	135	30	19	No Mosaics in this segment
CHR_2	174	4	1908	GR_1	902	1	57	43	3	343	342	24	23	49	GR_2	613	11	37	52	31	162	297	22	25	24	GR_3	259	40	7	3	85	68	11	21	20	GR_6	134	46	1	3	97	58	26	16
CHR_2	176	3	834	GR_2	303	26	49	25	41	121	80	9	10	47	GR_4	102	12	3	85	4	2	60	10	9	3	GR_1	429	9	10	31	47	6	63	30
CHR_2	179	4	1577	GR_1	562	1	65	34	3	268	183	24	23	49	GR_2	468	10	48	42	22	159	185	22	25	15	GR_3	325	30	17	3	63	10	27	63	23	GR_4	222	35	12	3	74	71	8	21
CHR_2	180	3	819	GR_1	576	4	25	71	9	94	350	0	2	49	GR_3	106	11	86	3	7	83	4	2	0	17	GR_2	137	2	0	48	100	32	24	44
CHR_2	184	4	1650	GR_1	917	17	34	49	74	229	430	2	1	50	GR_2	413	18	55	27	36	174	115	1	2	7	GR_3	200	1	2	47	33	81	4	15	9	GR_4	120	3	0	47	100	83	16	1
CHR_2	184	4	1650	GR_1	917	17	34	49	74	229	430	2	1	47	GR_3	200	81	4	15	100	8	37	1	2	1	GR_2	413	1	2	47	33	18	55	27	7	GR_4	120	3	0	47	100	83	16	1
CHR_2	185	6	1676	GR_1	532	2	48	50	5	179	248	16	22	50	GR_3	343	9	60	32	13	140	99	22	16	12	GR_2	376	27	11	12	71	65	15	20	10	GR_4	125	25	13	12	65	2	54	44	2	GR_5	168	20	18
CHR_2	186	4	1515	GR_1	793	46	19	35	191	124	296	21	13	49	GR_2	373	2	65	33	3	171	115	14	20	20	GR_3	165	27	7	16	79	33	62	5	3	GR_4	184	21	13	16	61	38	17	45
CHR_2	186	4	1515	GR_2	373	2	65	33	3	171	115	14	20	48	GR_4	184	38	17	45	33	23	79	21	13	3	GR_1	793	21	13	16	61	46	19	35	20	GR_3	165	27	7	16	79	33	62	5
CHR_2	191	2	1985	GR_1	1457	29	34	37	213	380	541	15	35	49	GR_2	528	25	39	36	61	149	184	36	14	No Mosaics in this segment
CHR_2	192	2	1629	GR_1	997	19	41	40	97	321	423	25	21	50	GR_2	632	40	22	38	121	103	233	21	25	No Mosaics in this segment
CHR_2	193	3	2052	GR_1	878	18	49	33	83	352	311	18	31	50	GR_2	892	32	29	39	127	176	320	31	18	19	GR_3	282	44	5	1	89	64	6	30
CHR_2	194	5	1163	GR_2	286	8	63	29	11	145	89	38	9	49	GR_3	193	9	28	63	8	38	113	8	39	2	GR_1	382	11	36	3	23	14	52	34	5	GR_4	195	12	35	3	25	9	43	47	4	GR_6	107	14	33
CHR_2	195	6	1502	GR_1	338	2	71	27	4	202	100	16	23	47	GR_2	441	23	8	69	40	21	240	22	17	2	GR_3	171	25	14	11	64	26	55	20	6	GR_4	330	15	24	11	38	1	64	35	4	GR_5	117	16	23
CHR_2	195	6	1502	GR_3	171	26	55	20	25	83	40	25	14	47	GR_5	117	0	0	100	0	0	93	16	23	6	GR_1	338	16	23	11	41	2	71	27	2	GR_2	441	22	17	11	56	23	8	69	9	GR_4	330	15	24
CHR_2	197	5	1300	GR_1	550	6	39	55	16	158	291	18	29	48	GR_3	252	43	41	16	52	78	40	30	17	18	GR_2	246	23	24	3	48	16	23	61	3	GR_4	137	28	19	3	59	50	37	13	2	GR_5	115	23	24
CHR_2	197	5	1300	GR_1	550	6	39	55	16	158	291	18	29	49	GR_4	137	50	37	13	34	39	18	28	19	18	GR_2	246	23	24	3	48	16	23	61	3	GR_3	252	30	17	3	63	43	41	16	2	GR_5	115	23	24
CHR_2	198	6	1960	GR_1	621	31	33	36	95	153	225	36	13	49	GR_2	548	10	59	31	27	255	178	14	35	16	GR_3	324	33	16	1	67	1	39	61	23	GR_4	216	44	5	1	89	83	6	11	20	GR_5	129	33	16
CHR_2	201	4	1891	GR_1	931	10	63	27	47	450	256	27	22	50	GR_2	683	48	1	51	158	6	341	22	27	24	GR_3	158	38	11	1	77	50	31	19	7	GR_4	119	30	19	1	61	6	20	74
CHR_2	201	4	1891	GR_2	683	48	1	51	158	6	341	22	27	47	GR_4	119	6	20	74	3	16	77	30	19	1	GR_1	931	27	22	1	55	10	63	27	24	GR_3	158	38	11	1	77	50	31	19
CHR_2	205	7	1070	GR_1	218	6	79	16	7	152	40	27	19	47	GR_4	123	8	68	25	5	69	33	22	24	3	GR_2	216	20	26	4	43	4	44	53	6	GR_3	127	28	18	4	60	0	16	84	11	GR_5	142	23	23
CHR_2	205	7	1070	GR_2	216	4	44	53	3	53	85	20	26	48	GR_7	124	3	40	56	2	34	63	28	18	3	GR_1	218	27	19	4	58	6	79	16	8	GR_3	127	28	18	4	60	0	16	84	3	GR_4	123	22	24
CHR_2	208	6	1844	GR_1	642	19	50	31	60	246	200	29	20	49	GR_2	613	20	31	50	53	129	275	21	28	22	GR_3	187	38	11	1	77	90	0	10	14	GR_4	146	32	17	1	65	37	14	49	2	GR_5	103	26	23
CHR_2	208	6	1844	GR_1	642	19	50	31	60	246	200	29	20	48	GR_6	153	0	80	20	0	96	31	22	27	3	GR_2	613	21	28	1	42	20	31	50	18	GR_3	187	38	11	1	77	90	0	10	12	GR_4	146	32	17
CHR_2	209	4	1515	GR_1	623	1	69	30	2	313	182	5	38	50	GR_3	290	35	16	49	48	34	140	38	5	7	GR_2	471	8	35	7	18	11	32	57	8	GR_6	131	10	33	7	23	44	33	23
CHR_2	209	4	1515	GR_2	471	11	32	57	23	103	239	8	35	47	GR_3	290	35	16	49	48	34	140	38	5	1	GR_1	623	5	38	7	11	1	69	30	2	GR_6	131	10	33	7	23	44	33	23
CHR_2	211	5	1550	GR_2	655	0	83	17	0	410	109	17	28	49	GR_4	159	59	13	28	52	17	50	29	16	5	GR_1	308	19	26	5	42	2	1	98	8	GR_3	305	37	8	5	82	61	10	29	6	GR_5	123	20	25
CHR_2	213	3	1367	GR_1	760	9	47	44	30	244	298	18	31	48	GR_2	406	7	9	84	12	23	286	29	20	7	GR_3	201	35	14	1	71	5	77	18
CHR_2	216	3	1728	GR_1	606	18	38	44	52	173	264	19	29	47	GR_2	555	42	28	30	127	131	187	32	16	17	GR_3	567	33	15	2	68	22	40	38
CHR_2	218	5	1833	GR_1	701	23	42	35	79	227	253	35	12	50	GR_2	465	22	34	44	49	117	203	12	35	11	GR_3	332	18	29	3	38	24	31	45	7	GR_4	146	15	32	3	31	17	50	33	9	GR_5	189	39	8
CHR_2	218	5	1833	GR_1	701	23	42	35	79	227	253	35	12	47	GR_4	146	17	50	33	11	50	43	15	32	1	GR_2	465	12	35	3	25	22	34	44	7	GR_3	332	18	29	3	38	24	31	45	9	GR_5	189	39	8
CHR_2	219	4	866	GR_1	311	0	21	79	0	39	197	16	28	47	GR_2	292	5	72	23	7	170	73	28	16	1	GR_3	107	28	16	6	63	3	52	45	3	GR_4	156	19	25	6	43	12	72	16
CHR_2	219	4	866	GR_1	311	0	21	79	0	39	197	16	28	50	GR_3	107	3	52	45	2	43	49	28	16	5	GR_2	292	28	16	6	63	5	72	23	5	GR_4	156	19	25	6	43	12	72	16
CHR_2	221	7	1304	GR_1	260	0	68	32	0	126	77	18	12	47	GR_2	358	23	26	51	38	68	177	13	17	5	GR_3	158	19	11	20	63	54	9	36	15	GR_4	118	22	8	20	73	6	5	89	4	GR_5	176	15	15
CHR_2	222	6	1936	GR_1	751	4	18	78	11	80	463	8	39	50	GR_4	217	53	35	11	64	66	28	39	8	17	GR_2	343	18	29	3	38	2	70	28	15	GR_3	251	16	31	3	34	28	46	26	5	GR_5	153	42	5
CHR_2	222	6	1936	GR_1	751	4	18	78	11	80	463	8	39	47	GR_5	153	14	80	7	13	118	14	42	5	17	GR_2	343	18	29	3	38	2	70	28	15	GR_3	251	16	31	3	34	28	46	26	1	GR_4	217	39	8
CHR_2	223	3	604	GR_1	350	5	21	74	7	46	210	23	23	47	GR_4	137	28	27	45	16	24	53	23	23	2	GR_5	117	14	32	4	30	5	66	30
CHR_2	224	4	1426	GR_1	608	13	57	29	41	273	184	23	26	48	GR_2	393	21	17	62	36	45	215	28	21	22	GR_3	283	33	16	1	67	16	28	57	3	GR_4	142	26	23	1	53	1	77	22
CHR_2	225	3	1688	GR_1	530	41	32	27	118	143	158	34	13	50	GR_2	654	4	36	60	11	153	342	13	34	17	GR_3	504	26	21	3	55	29	52	19
CHR_2	226	4	1913	GR_1	708	17	24	59	47	104	340	14	34	50	GR_2	649	41	25	33	147	139	241	34	14	20	GR_3	402	33	15	2	68	3	81	17	18	GR_4	154	42	6	2	87	13	32	54
CHR_2	227	3	1453	GR_1	791	26	17	56	90	91	391	25	19	50	GR_2	530	1	67	32	2	284	181	19	25	26	GR_4	132	39	5	6	88	60	21	19
CHR_2	228	2	1915	GR_1	1120	16	46	38	89	383	417	27	19	50	GR_2	795	38	26	36	152	159	293	19	27	No Mosaics in this segment
CHR_2	229	3	1883	GR_1	1197	12	36	52	62	300	576	25	23	50	GR_2	581	25	49	26	75	230	158	23	25	7	GR_3	105	26	22	2	54	90	2	7
CHR_2	229	3	1883	GR_1	1197	12	36	52	62	300	576	25	23	47	GR_3	105	90	2	7	70	3	11	26	22	1	GR_2	581	23	25	2	47	25	49	26
CHR_2	231	3	1681	GR_1	1171	7	41	52	37	326	541	6	43	49	GR_2	341	60	27	14	125	86	58	42	7	2	GR_3	169	28	21	1	57	15	59	26
CHR_2	233	4	1630	GR_1	608	10	62	28	28	274	162	9	38	50	GR_2	468	33	38	29	85	150	154	38	9	7	GR_3	250	12	35	3	25	17	32	51	19	GR_4	304	30	17	3	63	33	1	66
CHR_2	233	4	1630	GR_2	468	33	38	29	85	150	154	38	9	47	GR_3	250	17	32	51	17	48	102	12	35	1	GR_1	608	9	38	3	19	10	62	28	17	GR_4	304	30	17	3	63	33	1	66
CHR_2	234	3	1842	GR_1	663	2	55	42	7	268	272	13	29	50	GR_2	548	43	23	34	122	102	201	29	13	9	GR_3	631	16	26	8	38	31	35	34
CHR_2	236	3	703	GR_1	384	0	80	20	0	252	85	24	26	50	GR_3	171	28	41	31	23	53	53	26	24	6	GR_2	148	33	17	0	66	0	44	56
CHR_2	237	4	1950	GR_1	706	1	28	71	4	131	435	3	45	49	GR_3	519	61	29	10	194	143	66	46	2	11	GR_2	602	5	43	2	10	16	61	23	11	GR_4	123	8	40	2	16	38	0	62
CHR_2	238	5	1678	GR_1	727	14	62	24	49	332	170	21	25	49	GR_2	283	13	27	60	17	55	163	24	22	6	GR_3	179	34	12	4	73	28	0	72	2	GR_4	380	18	28	4	39	28	22	49	5	GR_6	109	25	21
CHR_2	238	5	1678	GR_1	727	14	62	24	49	332	170	21	25	48	GR_6	109	17	24	60	8	18	59	25	21	3	GR_2	283	24	22	4	52	13	27	60	8	GR_3	179	34	12	4	73	28	0	72	4	GR_4	380	18	28
CHR_2	240	4	1523	GR_1	838	2	54	45	6	308	337	10	38	47	GR_2	290	28	39	33	41	88	99	35	13	1	GR_3	246	38	10	2	79	10	22	68	12	GR_4	149	35	13	2	72	68	20	13
CHR_2	240	4	1523	GR_1	838	2	54	45	6	308	337	10	38	50	GR_3	246	10	22	68	11	37	154	38	10	5	GR_2	290	35	13	2	72	28	39	33	12	GR_4	149	35	13	2	72	68	20	13
CHR_2	241	5	1575	GR_1	514	11	49	39	27	181	192	31	14	47	GR_2	535	18	45	37	51	193	208	16	29	21	GR_3	297	41	4	5	91	28	9	63	17	GR_4	120	40	5	5	88	58	40	2	11	GR_7	109	21	24
CHR_2	242	4	1799	GR_1	744	35	28	38	135	168	301	29	15	50	GR_2	729	11	58	31	37	307	220	15	29	16	GR_3	221	35	9	6	79	32	16	52	18	GR_4	105	37	7	6	84	39	8	53
CHR_2	244	3	1843	GR_1	742	38	15	47	136	86	349	26	23	50	GR_2	676	2	81	16	8	432	115	23	26	7	GR_3	425	26	23	1	53	27	3	70
CHR_2	244	3	1843	GR_1	742	38	15	47	136	86	349	26	23	47	GR_3	425	27	3	70	48	9	260	26	23	1	GR_2	676	23	26	1	46	2	81	16
CHR_2	245	4	1917	GR_1	694	5	83	12	17	460	88	21	28	50	GR_3	360	78	5	17	175	16	78	28	21	4	GR_2	518	28	21	1	57	16	18	66	7	GR_4	345	31	18	1	63	29	5	66
CHR_2	245	4	1917	GR_1	694	5	83	12	17	460	88	21	28	47	GR_4	345	29	5	66	48	13	221	31	18	4	GR_2	518	28	21	1	57	16	18	66	1	GR_3	360	28	21	1	57	78	5	17
CHR_2	247	5	1647	GR_1	730	7	64	30	23	341	209	6	44	49	GR_3	239	55	1	45	69	1	116	45	5	7	GR_2	369	9	41	0	18	36	17	47	4	GR_4	146	40	10	0	80	6	54	40	10	GR_5	163	16	34
CHR_2	250	4	1175	GR_1	693	2	52	46	5	247	286	12	31	50	GR_3	238	7	52	42	7	83	89	31	12	2	GR_2	128	14	29	7	32	23	60	16	2	GR_4	116	24	19	7	55	0	24	76
CHR_2	251	4	864	GR_1	258	1	80	19	2	167	52	19	31	50	GR_4	244	3	53	43	4	97	104	31	19	14	GR_2	235	29	21	0	57	77	1	22	2	GR_3	127	19	31	0	38	0	2	98
CHR_2	253	5	1565	GR_1	540	1	23	76	2	80	357	21	25	50	GR_2	441	4	63	33	8	196	134	25	21	7	GR_3	273	24	22	4	52	10	41	50	10	GR_4	146	32	14	4	69	72	15	13	17	GR_5	165	38	8
CHR_2	253	5	1565	GR_2	441	4	63	33	8	196	134	25	21	47	GR_3	273	10	41	50	11	74	118	24	22	1	GR_1	540	21	25	4	45	1	23	76	10	GR_4	146	32	14	4	69	72	15	13	17	GR_5	165	38	8
CHR_2	254	3	1610	GR_1	1057	17	27	56	79	194	537	18	31	50	GR_2	357	33	51	16	60	145	60	31	18	2	GR_3	196	17	32	1	34	3	40	57
CHR_2	256	3	1230	GR_2	325	38	7	55	60	16	175	19	19	49	GR_3	157	13	51	35	9	52	48	20	18	2	GR_1	748	5	33	12	13	3	47	50
CHR_2	257	3	1374	GR_1	933	4	49	47	17	310	391	2	7	50	GR_2	315	41	36	23	72	97	82	7	2	3	GR_5	126	2	7	41	22	9	44	46
CHR_2	259	7	1342	GR_3	223	54	1	45	63	2	109	16	19	47	GR_4	133	2	66	32	1	64	41	17	18	2	GR_1	449	17	18	15	48	1	60	39	11	GR_2	140	21	14	15	60	3	24	73	5	GR_5	164	18	17
CHR_2	260	6	1894	GR_4	214	62	36	2	90	80	6	24	26	47	GR_6	126	20	71	10	10	55	10	25	25	6	GR_1	561	25	25	0	50	17	11	72	2	GR_2	401	23	27	0	46	8	53	39	2	GR_3	460	29	21
CHR_2	263	4	818	GR_1	387	3	20	77	4	50	248	20	27	49	GR_4	100	17	62	21	10	56	26	26	21	2	GR_2	215	16	31	3	34	0	37	63	3	GR_3	116	29	18	3	61	13	31	56
CHR_2	263	4	818	GR_2	215	0	37	63	0	53	122	16	31	48	GR_3	116	13	31	56	7	25	61	29	18	2	GR_1	387	20	27	3	42	3	20	77	4	GR_4	100	26	21	3	55	17	62	21
CHR_2	264	5	1928	GR_1	573	18	11	71	42	41	346	20	25	49	GR_3	529	26	47	27	73	200	155	25	20	15	GR_2	390	31	14	5	68	35	13	52	26	GR_4	278	42	3	5	93	26	64	10	19	GR_5	158	34	11
CHR_2	265	2	1960	GR_1	1392	14	42	44	89	428	587	5	39	50	GR_2	568	65	20	15	208	101	97	39	5	No Mosaics in this segment
CHR_2	266	5	1883	GR_1	816	4	36	60	14	199	445	12	37	48	GR_4	143	33	66	0	33	101	1	37	12	14	GR_2	402	29	20	1	59	35	37	28	9	GR_3	398	40	9	1	81	30	32	38	16	GR_5	124	31	18
CHR_2	267	4	1848	GR_1	843	12	32	56	47	186	438	19	27	49	GR_2	545	22	40	38	58	160	200	27	19	16	GR_3	277	26	20	4	56	55	22	23	22	GR_4	183	35	11	4	76	85	14	1
CHR_2	268	4	873	GR_1	342	15	71	13	27	192	47	30	13	49	GR_4	306	28	4	68	36	8	180	14	29	4	GR_2	120	20	23	7	46	8	0	92	8	GR_3	105	22	21	7	51	5	0	95
CHR_2	269	5	1790	GR_1	833	2	53	45	8	312	352	8	40	50	GR_2	376	18	26	56	30	67	190	40	8	10	GR_3	193	45	3	2	93	83	12	5	9	GR_4	282	12	36	2	25	22	40	38	9	GR_5	106	39	9
CHR_2	271	4	2000	GR_1	941	19	48	33	93	357	320	31	18	50	GR_2	570	29	3	68	71	11	347	18	31	5	GR_3	274	32	17	1	65	15	81	4	28	GR_4	215	39	10	1	79	58	13	29
CHR_2	271	4	2000	GR_2	570	29	3	68	71	11	347	18	31	47	GR_3	274	15	81	4	21	174	11	32	17	1	GR_1	941	31	18	1	63	19	48	33	26	GR_4	215	39	10	1	79	58	13	29
CHR_2	273	4	1758	GR_1	814	24	31	45	94	186	353	25	21	50	GR_2	510	35	25	40	83	92	195	21	25	14	GR_3	293	36	10	4	78	12	71	17	20	GR_4	141	40	6	4	86	12	23	65
CHR_2	274	6	1086	GR_1	330	2	76	22	3	166	64	25	21	47	GR_4	188	0	33	67	0	37	101	19	27	4	GR_2	176	10	36	4	21	0	40	60	4	GR_3	119	27	19	4	58	27	33	40	8	GR_5	126	38	8
CHR_2	277	3	1611	GR_1	746	9	69	22	35	397	169	33	17	50	GR_2	709	16	21	62	52	105	410	17	33	17	GR_3	156	30	20	0	60	15	54	31
CHR_2	279	2	900	GR_1	493	9	55	35	22	196	167	21	26	50	GR_2	407	3	53	44	6	161	177	26	21	No Mosaics in this segment
CHR_2	280	3	1775	GR_1	903	22	34	43	99	237	398	22	23	50	GR_2	585	16	37	47	45	157	268	23	22	16	GR_3	287	38	7	5	84	46	41	12
CHR_2	281	5	918	GR_1	287	5	51	44	7	109	124	23	26	48	GR_4	135	16	69	16	11	75	23	26	23	9	GR_2	252	29	20	1	59	8	14	78	2	GR_3	140	26	23	1	53	16	77	7	2	GR_8	104	23	26
CHR_2	281	5	918	GR_3	140	16	77	7	14	104	12	26	23	48	GR_8	104	7	74	19	4	66	22	23	26	2	GR_1	287	23	26	1	46	5	51	44	8	GR_2	252	29	20	1	59	8	14	78	2	GR_4	135	26	23
CHR_2	284	5	1787	GR_1	557	0	88	12	1	405	73	14	33	49	GR_6	118	89	0	11	71	0	18	34	13	18	GR_2	392	26	21	3	55	51	2	47	7	GR_3	381	33	14	3	70	36	5	58	14	GR_4	339	23	24
CHR_2	285	4	2015	GR_1	820	12	43	44	49	263	357	25	25	50	GR_2	588	42	35	23	130	165	146	25	25	9	GR_3	359	32	18	0	64	22	28	50	20	GR_4	248	47	3	0	94	47	30	23
CHR_2	286	7	1266	GR_2	237	3	63	34	4	115	83	24	21	49	GR_4	235	13	47	40	14	77	86	21	24	16	GR_1	307	24	21	5	53	6	7	88	4	GR_3	148	26	19	5	57	4	94	2	4	GR_5	111	21	24
CHR_2	286	7	1266	GR_3	148	4	94	2	3	119	4	26	19	48	GR_6	121	0	12	88	0	10	95	19	26	13	GR_1	307	24	21	5	53	6	7	88	4	GR_2	237	24	21	5	53	3	63	34	4	GR_4	235	21	24
CHR_2	289	6	1423	GR_1	716	8	29	62	26	137	391	4	45	48	GR_5	146	34	55	11	30	74	19	43	6	7	GR_2	146	7	42	1	14	2	2	96	4	GR_3	141	21	28	1	42	6	92	2	14	GR_4	132	24	25
CHR_2	289	6	1423	GR_1	716	8	29	62	26	137	391	4	45	49	GR_6	142	68	5	27	57	7	46	44	5	7	GR_2	146	7	42	1	14	2	2	96	4	GR_3	141	21	28	1	42	6	92	2	14	GR_4	132	24	25
CHR_2	290	5	1998	GR_1	682	14	43	42	46	218	283	26	21	48	GR_2	677	11	49	40	34	236	259	22	25	22	GR_3	412	39	8	3	82	66	6	28	15	GR_4	113	31	16	3	65	65	35	1	18	GR_5	114	38	9
CHR_2	292	4	1101	GR_1	367	4	48	48	7	130	172	25	19	49	GR_5	123	4	18	79	2	13	78	20	24	2	GR_2	435	15	29	6	34	8	33	59	6	GR_3	176	28	16	6	63	4	75	20
CHR_2	293	4	1234	GR_1	649	14	59	27	47	302	187	11	26	47	GR_3	241	19	25	56	20	40	121	26	11	11	GR_2	240	23	14	13	62	0	43	57	10	GR_7	104	29	8	13	78	2	66	32
CHR_2	295	7	1318	GR_4	148	19	3	78	10	3	84	37	12	47	GR_7	103	2	29	68	1	21	65	10	39	4	GR_1	420	12	37	1	24	11	35	54	2	GR_2	204	36	13	1	73	5	44	51	13	GR_3	224	24	25
CHR_2	296	3	1647	GR_1	1013	24	33	43	110	239	406	26	23	49	GR_2	471	18	38	44	40	130	203	24	25	18	GR_3	163	30	19	1	61	10	57	33
CHR_2	297	4	1789	GR_1	691	10	46	44	35	241	304	28	21	47	GR_2	686	2	47	52	5	206	303	18	31	18	GR_3	288	34	15	1	69	63	9	28	16	GR_4	124	36	13	1	73	71	22	7
CHR_2	298	5	1482	GR_1	702	0	21	79	1	84	429	3	41	49	GR_3	318	43	52	5	89	166	20	41	3	2	GR_2	233	5	39	6	11	6	26	68	13	GR_4	103	37	7	6	84	80	15	6	2	GR_5	126	11	33
CHR_2	299	4	2028	GR_2	535	11	5	84	22	16	347	17	31	48	GR_3	559	75	3	22	244	17	145	33	15	15	GR_1	822	23	25	2	47	8	71	21	16	GR_4	112	28	20	2	58	51	22	27
CHR_2	300	6	1377	GR_2	180	8	13	79	6	16	124	30	18	47	GR_5	206	0	98	2	0	168	4	19	29	8	GR_1	354	37	11	2	77	15	6	79	5	GR_3	192	32	16	2	66	5	35	60	2	GR_4	252	9	39
CHR_2	308	3	1151	GR_1	734	10	52	38	35	281	271	20	27	47	GR_8	122	24	30	46	14	27	55	30	17	4	GR_2	295	19	28	3	40	13	21	66
CHR_2	310	3	859	GR_1	636	2	37	61	4	147	324	9	39	48	GR_7	100	99	1	0	74	1	0	41	7	2	GR_2	123	10	38	2	20	6	35	59
CHR_2	311	4	1159	GR_1	665	2	60	39	6	288	246	16	29	49	GR_3	134	0	26	74	0	21	80	30	15	5	GR_2	250	33	12	5	73	4	34	62	19	GR_4	110	36	9	5	80	42	1	56
CHR_2	313	5	2012	GR_1	643	2	49	49	5	197	259	19	26	50	GR_2	524	3	9	88	6	29	365	26	19	11	GR_3	439	24	21	5	53	32	51	16	22	GR_4	277	42	3	5	93	50	47	3	19	GR_5	129	34	11
CHR_2	314	6	1993	GR_1	668	29	35	35	107	197	264	23	17	50	GR_2	588	2	46	53	4	162	248	17	23	22	GR_3	227	37	3	10	92	13	66	21	21	GR_4	219	30	10	10	75	92	0	8	23	GR_5	186	34	6
CHR_2	315	5	1825	GR_1	630	11	56	33	36	277	219	17	31	50	GR_2	492	51	22	27	138	90	150	31	17	24	GR_3	308	38	10	2	79	26	1	74	20	GR_4	265	45	3	2	93	1	68	31	19	GR_5	130	26	22
CHR_2	316	4	1534	GR_1	654	33	35	32	114	189	225	13	36	47	GR_2	405	22	34	44	40	97	164	33	16	7	GR_3	211	40	9	1	81	6	74	20	19	GR_4	264	41	8	1	83	22	24	54
CHR_2	318	5	1872	GR_1	517	49	2	49	114	8	236	30	17	50	GR_2	927	15	41	44	66	282	405	17	30	20	GR_3	165	46	1	3	97	0	64	36	8	GR_4	151	19	28	3	40	21	78	1	7	GR_5	112	20	27
CHR_2	318	5	1872	GR_1	517	49	2	49	114	8	236	30	17	47	GR_5	112	34	58	8	23	62	11	20	27	1	GR_2	927	17	30	3	36	15	41	44	18	GR_3	165	46	1	3	97	0	64	36	4	GR_4	151	19	28
CHR_2	319	5	894	GR_2	266	3	0	97	3	0	193	13	35	47	GR_3	156	96	4	0	84	5	0	38	10	6	GR_1	185	19	29	2	39	6	73	21	2	GR_4	180	15	33	2	31	2	0	98	9	GR_6	107	20	28
CHR_2	320	4	1796	GR_1	908	10	40	50	42	252	422	23	26	50	GR_2	509	39	38	24	106	159	133	26	23	9	GR_3	234	30	19	1	61	77	15	8	2	GR_4	145	22	27	1	44	16	1	82
CHR_2	322	5	1479	GR_1	677	1	58	41	3	292	276	14	33	50	GR_2	445	18	14	68	32	38	241	33	14	6	GR_3	148	23	24	3	48	4	90	5	15	GR_5	102	43	4	3	91	100	0	0	18	GR_10	107	37	10
CHR_2	323	3	1900	GR_1	912	3	51	47	13	346	422	11	31	50	GR_3	522	65	7	27	184	32	158	31	11	7	GR_2	466	14	28	8	33	12	49	39
CHR_2	325	5	1253	GR_1	346	30	39	31	55	109	118	34	13	47	GR_5	155	75	1	24	66	1	44	14	33	15	GR_2	333	39	8	3	82	8	64	28	4	GR_3	228	16	31	3	34	18	36	46	14	GR_4	191	25	22
CHR_2	326	5	1007	GR_1	255	5	26	69	5	41	143	15	32	48	GR_4	187	7	52	40	7	79	80	30	17	7	GR_2	197	20	27	3	42	1	25	73	14	GR_3	225	33	14	3	70	16	66	19	2	GR_5	143	30	17
CHR_2	328	6	1906	GR_1	643	4	19	77	10	70	374	7	30	50	GR_3	295	38	39	23	65	102	82	30	7	12	GR_2	388	14	23	13	37	20	70	10	10	GR_4	276	22	15	13	59	25	42	33	13	GR_5	134	31	6
CHR_2	329	5	1286	GR_1	500	2	1	97	4	2	350	12	36	49	GR_5	168	66	31	4	74	54	8	37	11	6	GR_2	320	20	28	2	41	12	58	31	2	GR_3	120	33	15	2	68	40	3	56	7	GR_4	178	23	25
CHR_2	334	3	2060	GR_1	951	20	34	46	91	241	437	20	21	50	GR_2	670	22	51	27	69	252	180	21	20	10	GR_3	439	26	15	9	63	64	12	24
CHR_2	335	3	1902	GR_1	1005	8	52	40	40	386	390	21	27	50	GR_2	621	27	33	40	85	160	254	27	21	21	GR_3	276	31	17	2	64	53	10	37
CHR_2	344	2	721	GR_1	358	0	34	66	0	71	183	21	22	50	GR_2	363	1	54	45	2	149	163	22	21	No Mosaics in this segment
CHR_2	345	4	1853	GR_1	1229	23	28	48	132	249	565	6	43	50	GR_2	335	16	66	18	28	174	64	43	6	6	GR_3	156	24	25	1	48	32	62	6	10	GR_4	133	42	7	1	85	99	1	0
CHR_2	347	5	1891	GR_1	721	21	51	28	79	298	220	12	33	49	GR_3	216	5	36	59	4	42	90	34	11	8	GR_2	500	25	20	5	55	3	46	50	9	GR_4	238	37	8	5	82	71	8	21	6	GR_5	216	15	30
CHR_2	348	4	1463	GR_1	788	2	80	18	8	511	152	15	31	50	GR_2	412	27	0	73	47	0	266	31	15	6	GR_3	119	19	27	4	41	3	0	97	23	GR_5	144	29	17	4	63	61	8	31
CHR_2	350	4	1701	GR_1	889	11	53	36	46	333	300	23	25	50	GR_4	424	40	39	21	99	150	105	25	23	14	GR_2	230	30	18	2	62	48	1	51	6	GR_3	158	26	22	2	54	54	3	43
CHR_2	350	4	1701	GR_3	158	54	3	43	41	4	67	26	22	47	GR_4	424	40	39	21	99	150	105	25	23	1	GR_1	889	23	25	2	47	11	53	36	11	GR_2	230	30	18	2	62	48	1	51
CHR_2	354	5	1279	GR_1	421	19	45	36	42	151	162	17	31	48	GR_5	129	9	3	88	3	2	59	33	15	2	GR_2	282	20	28	2	41	39	24	36	6	GR_3	290	18	30	2	37	1	78	21	2	GR_4	157	29	19
CHR_2	354	5	1279	GR_2	282	39	24	36	58	56	111	20	28	49	GR_4	157	38	6	56	27	7	81	29	19	2	GR_1	421	17	31	2	35	19	45	36	5	GR_3	290	18	30	2	37	1	78	21	2	GR_5	129	33	15
CHR_2	355	7	1908	GR_1	587	9	54	36	27	241	212	4	45	50	GR_6	141	78	20	2	82	33	4	45	4	5	GR_2	369	47	2	1	95	31	42	27	19	GR_3	338	27	22	1	55	47	31	23	7	GR_4	187	7	42
CHR_2	355	7	1908	GR_4	187	15	0	85	11	0	129	7	42	47	GR_6	141	78	20	2	82	33	4	45	4	1	GR_1	587	4	45	1	8	9	54	36	5	GR_2	369	47	2	1	95	31	42	27	17	GR_3	338	27	22
CHR_2	357	3	1972	GR_1	1287	36	34	30	235	347	406	15	29	50	GR_2	459	29	19	52	61	62	227	29	15	6	GR_3	226	30	14	6	68	17	65	18
CHR_2	357	3	1972	GR_1	1287	36	34	30	235	347	406	15	29	47	GR_3	226	17	65	18	22	129	48	30	14	1	GR_2	459	29	15	6	65	29	19	52
CHR_2	360	4	1878	GR_1	689	11	55	35	35	282	237	25	24	50	GR_2	673	5	32	63	14	141	368	24	25	18	GR_3	415	35	14	1	71	80	14	6	12	GR_4	101	32	17	1	65	11	67	22
CHR_2	362	4	1965	GR_1	813	15	51	34	59	311	275	18	27	50	GR_2	700	20	37	43	63	184	281	27	18	14	GR_3	259	33	12	5	73	58	6	36	23	GR_4	193	41	4	5	91	74	1	26
CHR_2	364	3	1991	GR_1	1091	6	58	36	30	460	380	3	44	50	GR_2	547	70	4	27	222	18	174	44	3	11	GR_3	353	10	37	3	21	32	28	41
CHR_2	365	3	2125	GR_1	1087	47	27	26	287	256	320	27	21	50	GR_2	558	4	35	61	9	125	294	21	27	20	GR_3	480	35	13	2	72	21	51	28
CHR_2	366	4	2077	GR_1	748	22	41	37	82	232	280	19	27	50	GR_2	1008	27	35	38	133	264	377	27	19	19	GR_3	221	28	18	4	60	50	16	34	11	GR_4	100	25	21	4	54	46	44	10
CHR_2	367	4	2134	GR_1	846	31	43	26	132	286	233	25	23	50	GR_2	747	18	45	38	65	257	287	23	25	13	GR_3	410	30	18	2	62	51	5	43	21	GR_4	131	41	7	2	85	69	1	30
CHR_2	369	5	2028	GR_1	529	30	18	52	71	65	250	26	23	50	GR_2	981	8	51	42	35	363	396	23	26	17	GR_3	198	40	9	1	81	99	0	1	7	GR_4	174	27	22	1	55	8	77	15	2	GR_5	146	30	19
CHR_2	370	4	1770	GR_1	613	36	15	49	107	68	301	29	17	50	GR_2	644	3	71	26	8	338	165	17	29	3	GR_3	412	22	24	4	47	38	21	42	19	GR_5	101	39	7	4	84	100	0	0
CHR_2	371	6	1806	GR_1	809	15	50	35	57	297	275	4	44	50	GR_2	277	41	13	46	56	27	128	44	4	8	GR_3	253	34	14	2	70	36	11	53	7	GR_4	172	8	40	2	16	31	56	13	17	GR_5	172	34	14
CHR_2	373	3	1776	GR_1	1019	13	42	44	66	320	446	2	46	50	GR_2	545	63	26	11	198	127	73	46	2	7	GR_3	212	47	1	2	97	3	19	77
CHR_2	374	3	1733	GR_1	1209	6	45	49	33	379	545	4	45	50	GR_2	322	58	30	12	108	85	45	45	4	5	GR_3	202	25	24	1	51	15	33	52
CHR_2	375	3	1972	GR_1	859	38	12	50	161	80	431	20	30	50	GR_2	690	35	43	22	136	260	179	30	20	15	GR_3	423	33	17	0	66	3	60	36
CHR_2	376	4	1824	GR_1	703	22	33	45	77	179	318	27	23	50	GR_4	447	43	31	26	108	121	137	23	27	21	GR_2	379	40	10	0	80	13	24	63	9	GR_3	295	31	19	0	62	0	84	16
CHR_2	377	2	1933	GR_1	1164	21	42	37	121	375	436	25	24	50	GR_2	769	24	33	43	87	183	313	24	25	No Mosaics in this segment
CHR_2	378	6	1222	GR_1	419	16	33	51	29	92	191	12	36	49	GR_5	137	39	37	24	28	42	35	35	13	2	GR_2	212	35	13	2	72	17	71	12	13	GR_3	143	29	19	2	60	2	0	98	12	GR_4	117	29	19
CHR_2	378	6	1222	GR_2	212	17	71	12	21	135	31	35	13	49	GR_6	194	12	20	68	10	25	114	12	36	2	GR_1	419	12	36	2	25	16	33	51	12	GR_3	143	29	19	2	60	2	0	98	13	GR_4	117	29	19
CHR_2	380	2	1925	GR_1	909	16	45	39	67	295	341	18	26	50	GR_2	1016	40	29	30	221	249	336	26	18	No Mosaics in this segment
CHR_2	381	3	1715	GR_1	865	8	44	48	30	259	377	25	24	48	GR_2	665	45	33	21	171	196	166	25	24	5	GR_3	185	26	23	1	53	15	8	77
CHR_2	381	3	1715	GR_1	865	8	44	48	30	259	377	25	24	48	GR_3	185	15	8	77	12	10	127	26	23	3	GR_2	665	25	24	1	51	45	33	21
CHR_2	382	3	2133	GR_1	1210	37	28	35	233	272	457	27	21	50	GR_2	658	13	52	35	39	238	217	21	27	13	GR_3	265	34	14	2	70	53	23	23
CHR_2	384	5	1736	GR_1	948	6	43	52	23	266	430	10	36	49	GR_2	404	77	11	12	199	45	65	36	10	19	GR_3	149	29	17	4	63	7	58	34	18	GR_4	131	30	16	4	65	32	54	14	5	GR_5	104	10	36
CHR_2	384	5	1736	GR_2	404	77	11	12	199	45	65	36	10	48	GR_5	104	18	27	55	9	20	54	10	36	3	GR_1	948	10	36	4	21	6	43	52	17	GR_3	149	29	17	4	63	7	58	34	16	GR_4	131	30	16
CHR_2	385	3	1315	GR_1	775	4	40	56	13	206	389	3	40	48	GR_2	395	31	53	16	63	165	68	40	3	8	GR_3	145	7	36	7	16	33	2	65
CHR_2	386	5	1775	GR_1	772	12	30	58	42	162	411	21	28	50	GR_2	556	31	39	30	87	168	168	28	21	24	GR_3	168	41	8	1	83	0	98	2	22	GR_4	164	39	10	1	79	69	0	31	24	GR_5	115	40	9
CHR_2	387	4	1449	GR_2	258	9	30	62	10	52	143	9	39	49	GR_4	140	29	1	69	16	1	77	38	10	2	GR_1	947	9	39	2	18	6	55	38	5	GR_3	104	23	25	2	47	17	61	23
CHR_2	390	4	2009	GR_1	630	5	61	34	15	272	198	19	26	50	GR_2	814	30	22	48	116	133	383	26	19	24	GR_3	459	41	4	5	91	35	37	28	11	GR_4	106	31	14	5	68	100	0	0
CHR_2	391	2	1024	GR_1	815	2	68	30	10	422	244	9	36	48	GR_2	209	34	10	57	35	16	121	37	8	No Mosaics in this segment
CHR_2	393	4	1576	GR_1	781	7	32	61	23	161	414	17	29	47	GR_2	453	18	67	15	45	265	79	27	19	13	GR_3	118	35	11	4	76	100	0	0	21	GR_4	224	39	7	4	84	41	33	27
CHR_2	394	6	1775	GR_1	517	62	14	24	194	68	153	22	27	47	GR_3	337	18	44	38	31	117	135	30	19	2	GR_2	548	13	36	1	26	1	49	50	2	GR_4	122	36	13	1	73	26	2	72	18	GR_5	140	46	3
CHR_2	394	6	1775	GR_2	548	1	49	50	2	181	247	13	36	50	GR_4	122	26	2	72	13	1	73	36	13	7	GR_1	517	22	27	1	44	62	14	24	2	GR_3	337	30	19	1	61	18	44	38	17	GR_5	140	46	3
CHR_2	395	5	1851	GR_1	850	49	18	34	231	129	329	26	22	48	GR_4	391	18	60	23	35	185	94	22	26	5	GR_2	261	16	32	2	33	2	47	51	12	GR_3	153	34	14	2	70	33	0	67	9	GR_5	196	27	21
CHR_2	396	7	1676	GR_1	488	31	46	23	82	187	125	28	17	50	GR_2	491	1	35	63	3	108	257	17	28	11	GR_3	132	31	14	5	68	19	19	62	18	GR_4	134	29	16	5	64	11	2	87	4	GR_5	211	20	25
CHR_2	397	5	1992	GR_1	665	27	39	35	83	186	221	28	20	50	GR_2	669	2	50	47	7	235	295	20	28	29	GR_3	322	46	2	2	95	59	34	7	19	GR_4	207	36	12	2	75	67	1	32	28	GR_5	129	43	5
CHR_2	398	3	1357	GR_1	824	4	34	62	12	168	408	19	27	50	GR_2	400	24	50	26	56	181	122	27	19	11	GR_3	133	25	21	4	54	5	89	6
CHR_2	399	4	1642	GR_1	580	8	65	27	25	304	165	8	34	48	GR_3	409	51	13	36	104	41	148	35	7	7	GR_2	455	9	33	8	21	15	45	41	10	GR_4	198	19	23	8	45	5	18	77
CHR_2	401	4	1683	GR_1	514	15	66	18	42	286	105	18	19	50	GR_2	673	16	28	56	46	126	334	19	18	21	GR_3	224	28	9	13	75	77	19	4	14	GR_4	272	22	15	13	59	27	2	70
CHR_2	402	5	1622	GR_1	543	11	31	57	26	111	269	23	26	50	GR_3	319	20	71	9	38	212	36	26	23	2	GR_2	523	18	31	1	36	11	37	52	8	GR_4	131	30	19	1	61	14	31	55	2	GR_6	106	19	30
CHR_2	403	5	1498	GR_1	489	5	75	20	12	270	98	25	23	49	GR_4	224	28	37	36	32	65	85	24	24	2	GR_2	256	21	27	2	43	3	34	63	2	GR_3	389	27	21	2	56	40	29	31	9	GR_5	140	26	22
CHR_2	403	5	1498	GR_2	256	3	34	63	3	59	143	21	27	50	GR_3	389	40	29	31	89	102	140	27	21	2	GR_1	489	25	23	2	52	5	75	20	2	GR_4	224	24	24	2	50	28	37	36	10	GR_5	140	26	22
CHR_2	404	5	1287	GR_1	699	4	53	42	13	255	269	8	36	49	GR_5	182	86	6	7	108	12	19	37	7	5	GR_2	140	9	35	6	20	37	23	40	4	GR_3	161	14	30	6	31	3	4	93	7	GR_4	105	12	32
CHR_2	404	5	1287	GR_2	140	37	23	40	27	26	59	9	35	48	GR_5	182	86	6	7	108	12	19	37	7	3	GR_1	699	8	36	6	18	4	53	42	4	GR_3	161	14	30	6	31	3	4	93	3	GR_4	105	12	32
CHR_2	405	5	1634	GR_1	894	4	44	52	15	250	397	17	31	48	GR_2	374	26	42	32	51	129	133	31	17	6	GR_3	108	23	25	2	47	0	48	52	2	GR_4	146	25	23	2	52	77	3	19	3	GR_5	112	30	18
CHR_2	405	5	1634	GR_1	894	4	44	52	15	250	397	17	31	47	GR_5	112	98	0	2	79	0	3	30	18	3	GR_2	374	31	17	2	64	26	42	32	6	GR_3	108	23	25	2	47	0	48	52	2	GR_4	146	25	23
CHR_2	407	3	1912	GR_1	1053	29	42	28	163	365	325	28	20	50	GR_2	632	20	25	55	53	104	302	20	28	13	GR_3	227	25	23	2	52	1	56	43
CHR_2	408	5	1695	GR_1	364	22	6	72	30	13	204	26	19	50	GR_2	651	16	72	12	55	390	89	19	26	2	GR_3	300	25	20	5	55	22	1	77	9	GR_4	231	29	16	5	64	16	32	52	18	GR_5	149	37	8
CHR_2	412	3	1151	GR_1	518	4	60	37	9	230	187	25	12	49	GR_3	414	29	41	30	60	133	130	11	26	15	GR_2	219	22	15	13	59	0	36	64
CHR_2	413	5	1841	GR_1	471	36	48	16	103	214	97	20	27	50	GR_3	452	8	62	30	17	204	133	27	20	11	GR_2	455	32	15	3	68	39	11	50	9	GR_4	278	22	25	3	46	35	32	33	13	GR_5	185	23	24
CHR_2	414	5	1384	GR_1	617	8	33	58	21	133	309	18	31	48	GR_2	344	18	34	47	30	85	158	31	18	8	GR_3	161	27	22	1	55	17	81	2	9	GR_4	115	36	13	1	73	2	76	22	10	GR_5	147	37	12
CHR_2	415	3	1787	GR_1	915	29	38	33	137	279	323	25	24	50	GR_2	753	8	47	45	26	247	314	24	25	13	GR_3	119	34	15	1	69	50	1	48
CHR_2	419	5	1515	GR_1	771	2	63	35	7	346	259	6	39	48	GR_4	175	46	35	19	45	52	38	38	7	4	GR_2	201	14	31	5	31	0	2	98	13	GR_5	186	34	11	5	75	37	13	50	4	GR_6	182	36	9
CHR_2	421	5	1861	GR_1	686	29	47	24	107	265	183	21	24	47	GR_2	480	11	43	46	25	146	206	21	24	5	GR_3	242	23	22	5	51	15	46	39	26	GR_4	281	43	2	5	95	9	2	89	24	GR_5	172	43	2
CHR_2	422	4	1789	GR_1	731	6	55	39	22	300	277	16	31	50	GR_2	484	13	40	48	29	141	224	31	16	18	GR_3	413	31	16	3	65	13	24	62	25	GR_4	161	41	6	3	87	100	0	0
CHR_2	425	5	1117	GR_1	270	10	25	66	10	40	141	25	18	48	GR_6	151	11	35	54	7	34	69	20	23	2	GR_2	358	21	22	7	48	9	22	70	14	GR_3	153	27	16	7	62	4	72	24	2	GR_4	185	24	19
CHR_2	425	5	1117	GR_2	358	9	22	70	13	50	213	21	22	48	GR_4	185	27	49	24	25	72	46	24	19	2	GR_1	270	25	18	7	58	10	25	66	13	GR_3	153	27	16	7	62	4	72	24	2	GR_6	151	20	23
CHR_2	426	5	1348	GR_1	724	17	20	63	53	99	413	9	36	48	GR_2	171	0	100	0	0	141	1	38	7	4	GR_3	216	23	22	5	51	23	46	31	6	GR_4	119	36	9	5	80	8	30	62	6	GR_5	118	19	26
CHR_2	428	4	1579	GR_1	826	19	34	48	70	194	363	13	34	50	GR_3	312	30	44	26	52	117	93	34	13	10	GR_2	249	36	11	3	76	33	18	49	9	GR_4	192	38	9	3	80	0	50	50
CHR_2	430	4	782	GR_2	139	3	18	78	2	16	91	27	22	50	GR_4	123	2	82	15	1	64	16	22	27	2	GR_1	340	17	32	1	34	13	46	41	4	GR_3	180	18	31	1	36	9	58	33
CHR_2	431	4	1989	GR_1	1022	6	49	45	26	355	434	18	28	49	GR_2	689	18	41	41	58	200	266	27	19	18	GR_3	147	31	15	4	67	100	0	0	18	GR_4	131	29	17	4	63	78	0	22
CHR_2	432	3	1806	GR_1	1087	7	58	35	37	464	366	27	21	50	GR_2	513	17	11	72	36	36	308	21	27	9	GR_3	206	24	24	2	50	63	25	12
CHR_2	433	5	1710	GR_1	816	1	24	75	2	130	530	15	30	50	GR_3	334	66	10	25	115	26	88	30	15	6	GR_2	332	21	24	5	46	2	96	2	8	GR_4	120	28	17	5	62	36	16	48	9	GR_5	108	29	16
CHR_2	437	6	1217	GR_2	235	0	51	49	0	83	106	31	17	49	GR_3	267	6	47	47	7	93	123	18	30	5	GR_1	266	25	23	2	52	4	37	59	2	GR_4	163	29	19	2	60	9	32	59	2	GR_5	164	20	28
CHR_2	437	6	1217	GR_4	163	9	32	59	6	34	83	29	19	49	GR_5	164	6	75	19	4	84	29	20	28	6	GR_1	266	25	23	2	52	4	37	59	2	GR_2	235	31	17	2	64	0	51	49	2	GR_3	267	18	30
CHR_2	440	5	1312	GR_1	633	18	54	29	57	270	191	22	23	47	GR_3	222	6	17	78	5	23	142	22	23	7	GR_2	115	30	15	5	66	9	17	75	2	GR_4	219	16	29	5	35	11	67	22	2	GR_7	123	28	17
CHR_2	440	5	1312	GR_4	219	11	67	22	12	111	47	16	29	49	GR_7	123	32	5	63	16	4	64	28	17	2	GR_1	633	22	23	5	48	18	54	29	8	GR_2	115	30	15	5	66	9	17	75	4	GR_3	222	22	23
CHR_2	443	5	1789	GR_1	800	13	23	63	46	123	444	24	21	48	GR_5	127	4	95	1	3	115	2	23	22	7	GR_2	393	23	22	5	51	18	49	33	9	GR_3	257	23	22	5	51	32	50	18	10	GR_4	212	27	18
CHR_2	447	5	1892	GR_1	562	42	8	50	117	36	282	24	23	47	GR_2	596	1	73	26	2	333	156	20	27	21	GR_3	382	40	7	3	85	15	54	31	5	GR_4	193	22	25	3	46	18	3	79	5	GR_5	159	24	23
CHR_2	448	5	1840	GR_1	473	0	36	64	0	103	243	19	30	49	GR_5	200	17	51	32	18	83	70	31	18	2	GR_2	690	21	28	1	42	9	43	49	4	GR_3	367	29	20	1	59	60	28	12	9	GR_4	110	26	23
CHR_2	448	5	1840	GR_2	690	9	43	49	28	209	316	21	28	49	GR_3	367	60	28	12	134	95	57	29	20	2	GR_1	473	19	30	1	38	0	36	64	8	GR_4	110	26	23	1	53	77	2	22	4	GR_5	200	31	18
CHR_2	450	5	1669	GR_1	996	4	48	48	17	333	446	21	25	47	GR_3	233	24	49	27	32	99	71	28	18	5	GR_2	204	29	17	4	63	48	38	13	1	GR_4	129	25	21	4	54	47	3	50	2	GR_6	107	29	17
CHR_2	450	5	1669	GR_1	996	4	48	48	17	333	446	21	25	50	GR_4	129	47	3	50	29	3	62	25	21	5	GR_2	204	29	17	4	63	48	38	13	7	GR_3	233	28	18	4	60	24	49	27	2	GR_6	107	29	17
CHR_2	451	7	1612	GR_1	322	8	40	52	12	90	155	26	23	48	GR_2	363	7	51	42	12	133	143	24	25	14	GR_3	217	26	23	1	53	14	86	0	6	GR_4	245	28	21	1	57	3	48	50	6	GR_5	197	22	27
CHR_2	453	4	1097	GR_2	244	0	96	4	0	195	12	18	30	48	GR_4	103	0	15	85	0	9	69	30	18	4	GR_1	293	33	15	2	68	3	12	86	5	GR_3	457	15	33	2	31	8	48	44
CHR_2	454	4	1655	GR_1	578	11	55	35	28	225	189	4	39	50	GR_2	478	4	36	60	9	113	251	39	4	19	GR_3	341	12	31	7	27	18	48	35	19	GR_4	258	30	13	7	69	28	30	42
CHR_2	455	7	1640	GR_1	375	10	79	11	18	222	41	14	30	50	GR_7	140	59	28	13	55	41	25	30	14	16	GR_2	328	23	21	6	52	25	55	20	11	GR_3	224	30	14	6	68	20	1	80	12	GR_4	242	25	19
CHR_2	455	7	1640	GR_5	187	8	46	46	6	56	75	28	16	50	GR_6	144	2	15	83	1	12	89	16	28	2	GR_1	375	14	30	6	31	10	79	11	17	GR_2	328	23	21	6	52	25	55	20	12	GR_3	224	30	14
CHR_2	457	5	1082	GR_4	145	3	31	66	2	29	81	16	31	48	GR_5	178	11	28	60	9	34	96	29	18	2	GR_1	384	19	28	3	40	4	36	61	2	GR_2	177	18	29	3	38	0	29	71	7	GR_3	198	35	12
CHR_2	459	3	1131	GR_1	600	13	11	75	33	44	387	16	30	48	GR_2	275	4	83	13	5	176	38	30	16	7	GR_3	256	18	28	4	39	1	74	25
CHR_2	460	5	1845	GR_1	559	24	41	35	66	174	197	19	27	47	GR_2	510	8	24	68	15	76	282	27	19	18	GR_3	333	36	10	4	78	25	24	50	22	GR_4	249	35	11	4	76	46	41	13	11	GR_5	194	31	15
CHR_2	462	3	1773	GR_1	1071	7	50	43	37	387	440	22	23	50	GR_2	491	46	16	38	108	60	185	23	22	29	GR_3	211	35	10	5	77	28	54	18
CHR_2	465	5	1534	GR_1	759	0	51	48	1	284	353	7	41	47	GR_4	199	61	1	38	59	1	74	40	8	7	GR_2	295	10	38	2	20	29	30	41	7	GR_3	153	8	40	2	16	4	79	17	13	GR_5	128	35	13
CHR_2	466	4	1871	GR_2	426	2	54	44	4	142	153	31	17	48	GR_4	537	5	65	30	14	273	165	17	31	4	GR_1	419	16	32	2	33	8	28	65	7	GR_3	489	22	26	2	45	76	1	23
CHR_2	468	3	927	GR_1	683	0	57	43	0	278	278	13	37	50	GR_3	122	9	0	91	5	0	103	37	13	2	GR_2	122	13	37	0	26	2	65	33
CHR_2	469	4	1855	GR_1	810	0	49	50	1	266	360	20	24	50	GR_2	705	11	48	41	37	252	281	24	20	25	GR_3	175	38	6	6	86	100	0	0	21	GR_4	165	40	4	6	90	71	1	28
CHR_2	470	3	1490	GR_1	1093	10	32	58	46	232	558	13	32	48	GR_2	288	1	59	41	1	117	108	30	15	2	GR_7	109	19	26	5	42	86	8	6
CHR_2	472	7	1465	GR_1	452	3	31	66	5	84	232	16	30	47	GR_2	259	19	43	38	25	86	101	31	15	2	GR_3	174	27	19	4	58	0	38	62	23	GR_4	168	41	5	4	89	0	66	34	22	GR_5	135	37	9
CHR_2	472	7	1465	GR_3	174	0	38	62	0	43	93	27	19	47	GR_6	158	54	26	20	51	38	38	20	26	2	GR_1	452	16	30	4	34	3	31	66	2	GR_2	259	31	15	4	67	19	43	38	22	GR_4	168	41	5
CHR_2	473	3	1269	GR_1	776	10	36	54	36	190	377	15	27	49	GR_2	295	17	71	12	27	170	39	27	15	8	GR_3	198	17	25	8	40	33	17	49
CHR_2	478	4	1784	GR_1	685	21	40	39	72	211	268	29	19	48	GR_2	571	13	26	61	31	94	289	17	31	22	GR_3	362	41	7	2	85	6	69	24	20	GR_4	166	44	4	2	91	95	3	2
CHR_3	2	3	1675	GR_1	783	22	25	53	77	137	381	26	23	50	GR_2	786	12	61	28	45	361	217	23	26	17	GR_3	106	31	18	1	63	100	0	0
CHR_3	3	6	1749	GR_1	614	20	28	52	61	130	316	16	33	47	GR_4	250	8	75	17	12	165	50	34	15	2	GR_2	372	13	36	1	26	18	15	67	4	GR_3	228	18	31	1	36	2	87	12	1	GR_5	108	15	34
CHR_3	3	6	1749	GR_2	372	18	15	67	27	35	208	13	36	47	GR_6	177	88	11	2	105	20	4	37	12	2	GR_1	614	16	33	1	32	20	28	52	5	GR_3	228	18	31	1	36	2	87	12	2	GR_4	250	34	15
CHR_3	3	6	1749	GR_4	250	8	75	17	12	165	50	34	15	50	GR_5	108	0	8	92	0	5	83	15	34	4	GR_1	614	16	33	1	32	20	28	52	2	GR_2	372	13	36	1	26	18	15	67	4	GR_3	228	18	31
CHR_3	3	6	1749	GR_5	108	0	8	92	0	5	83	15	34	47	GR_6	177	88	11	2	105	20	4	37	12	2	GR_1	614	16	33	1	32	20	28	52	2	GR_2	372	13	36	1	26	18	15	67	4	GR_3	228	18	31
CHR_3	4	3	1850	GR_1	953	39	41	20	202	330	210	32	15	50	GR_2	620	23	35	42	69	160	252	15	32	7	GR_3	277	18	29	3	38	28	6	66
CHR_3	4	3	1850	GR_1	953	39	41	20	202	330	210	32	15	47	GR_3	277	28	6	66	35	11	167	18	29	1	GR_2	620	15	32	3	31	23	35	42
CHR_3	5	5	1716	GR_1	957	7	53	39	34	377	368	27	20	47	GR_2	322	56	25	19	93	65	63	17	30	5	GR_3	185	20	27	3	42	51	13	36	13	GR_4	109	37	10	3	78	0	46	54	9	GR_5	143	26	21
CHR_3	5	5	1716	GR_1	957	7	53	39	34	377	368	27	20	48	GR_3	185	51	13	36	51	20	74	20	27	7	GR_2	322	17	30	3	36	56	25	19	13	GR_4	109	37	10	3	78	0	46	54	11	GR_5	143	26	21
CHR_3	7	4	859	GR_2	159	18	61	21	17	89	41	25	24	49	GR_3	173	37	34	29	33	46	52	23	26	2	GR_1	419	25	24	1	51	5	37	59	10	GR_4	108	24	25	1	48	2	82	16
CHR_3	8	4	1333	GR_1	795	6	18	76	19	80	453	18	27	48	GR_2	289	12	82	6	20	211	20	25	20	18	GR_3	122	33	12	5	73	0	98	2	8	GR_4	127	28	17	5	62	17	9	74
CHR_3	9	4	1787	GR_1	769	18	11	71	57	56	465	20	29	50	GR_2	518	35	51	15	95	213	81	29	20	14	GR_3	297	35	14	1	71	14	66	20	11	GR_4	203	33	16	1	67	14	38	48
CHR_3	10	2	1687	GR_1	1218	25	41	33	159	399	426	12	34	50	GR_2	469	5	33	62	10	95	235	34	12	No Mosaics in this segment
CHR_3	13	4	1350	GR_1	834	4	51	46	13	291	346	19	26	50	GR_2	283	26	34	40	35	71	111	26	19	18	GR_3	107	33	12	5	73	0	8	92	5	GR_7	126	25	20	5	55	72	2	26
CHR_3	13	4	1350	GR_1	834	4	51	46	13	291	346	19	26	47	GR_7	126	72	2	26	50	2	37	25	20	1	GR_2	283	26	19	5	57	26	34	40	16	GR_3	107	33	12	5	73	0	8	92
CHR_3	14	5	1597	GR_1	657	14	30	55	41	135	326	15	29	47	GR_4	201	48	36	15	53	62	35	32	12	3	GR_2	516	10	34	6	22	4	55	41	2	GR_3	118	20	24	6	45	22	49	29	7	GR_5	105	32	12
CHR_3	14	5	1597	GR_2	516	4	55	41	10	214	210	10	34	48	GR_4	201	48	36	15	53	62	35	32	12	6	GR_1	657	15	29	6	34	14	30	55	7	GR_3	118	20	24	6	45	22	49	29	5	GR_5	105	32	12
CHR_3	14	5	1597	GR_2	516	4	55	41	10	214	210	10	34	47	GR_5	105	12	13	75	5	9	68	32	12	8	GR_1	657	15	29	6	34	14	30	55	9	GR_3	118	20	24	6	45	22	49	29	3	GR_4	201	32	12
CHR_3	18	5	1799	GR_1	539	27	5	68	65	18	331	22	27	47	GR_2	519	12	75	13	34	323	72	30	19	5	GR_3	480	29	20	1	59	1	50	50	21	GR_4	136	40	9	1	81	99	0	1	29	GR_5	125	38	11
CHR_3	18	5	1799	GR_1	539	27	5	68	65	18	331	22	27	48	GR_3	480	1	50	50	1	155	206	29	20	6	GR_2	519	30	19	1	61	12	75	13	20	GR_4	136	40	9	1	81	99	0	1	27	GR_5	125	38	11
CHR_3	19	4	1128	GR_2	251	0	79	21	0	155	54	25	25	48	GR_4	162	30	33	37	26	44	65	23	27	3	GR_1	389	22	28	0	44	6	40	55	4	GR_3	326	16	34	0	32	1	18	81
CHR_3	21	4	1896	GR_1	815	5	63	32	21	384	260	6	9	47	GR_3	407	58	19	22	130	67	101	8	7	3	GR_2	475	7	8	35	46	3	23	74	5	GR_4	199	5	10	35	33	88	0	12
CHR_3	21	4	1896	GR_2	475	3	23	74	6	73	305	7	8	49	GR_3	407	58	19	22	130	67	101	8	7	6	GR_1	815	6	9	35	40	5	63	32	6	GR_4	199	5	10	35	33	88	0	12
CHR_3	24	4	1216	GR_2	322	37	35	28	51	76	80	37	10	47	GR_3	614	17	40	42	52	186	261	10	37	10	GR_1	178	39	8	3	82	13	0	87	5	GR_4	102	38	9	3	80	93	2	5
CHR_3	25	6	1405	GR_1	574	26	47	27	77	213	165	12	36	49	GR_2	221	26	65	9	34	134	24	36	12	10	GR_3	147	28	20	2	58	7	6	87	6	GR_5	165	15	33	2	31	25	28	47	2	GR_6	180	19	29
CHR_3	26	4	1269	GR_1	804	0	72	28	2	468	240	20	22	48	GR_2	187	47	4	49	43	5	92	24	18	7	GR_3	135	25	17	8	59	0	32	68	7	GR_6	143	23	19	8	54	23	5	72
CHR_3	29	4	1582	GR_1	694	9	44	47	31	225	319	22	22	50	GR_2	452	15	51	34	32	165	147	22	22	19	GR_3	254	32	12	6	72	33	3	64	28	GR_4	182	33	11	6	75	39	60	1
CHR_3	31	3	1506	GR_1	786	20	31	49	69	163	340	10	36	47	GR_3	286	31	23	46	43	51	132	39	7	4	GR_2	434	8	38	4	17	0	74	26
CHR_3	31	3	1506	GR_2	434	0	74	26	0	260	122	8	38	47	GR_3	286	31	23	46	43	51	132	39	7	6	GR_1	786	10	36	4	21	20	31	49
CHR_3	32	3	1852	GR_1	921	22	33	44	98	228	401	27	21	50	GR_2	763	21	44	35	81	262	272	21	27	2	GR_3	168	24	24	2	50	21	55	24
CHR_3	33	3	1869	GR_1	749	28	22	51	89	109	335	21	26	50	GR_2	617	26	62	12	96	346	88	26	21	13	GR_3	503	31	16	3	65	31	24	45
CHR_3	34	4	1416	GR_1	505	18	30	51	43	112	251	27	17	48	GR_2	557	28	34	39	71	133	203	17	27	2	GR_3	243	24	20	6	54	0	44	56	12	GR_4	111	30	14	6	68	6	34	60
CHR_3	36	3	1935	GR_1	1208	7	60	33	41	547	390	16	27	50	GR_2	610	51	0	48	150	2	287	27	16	23	GR_3	117	42	1	7	97	80	9	11
CHR_3	37	4	1738	GR_1	602	35	6	59	99	26	345	26	23	50	GR_2	596	2	65	34	4	265	183	23	26	6	GR_3	310	26	23	1	53	16	76	9	27	GR_4	230	45	4	1	91	38	25	37
CHR_3	37	4	1738	GR_1	602	35	6	59	99	26	345	26	23	47	GR_3	310	16	76	9	29	213	32	26	23	1	GR_2	596	23	26	1	46	2	65	34	22	GR_4	230	45	4	1	91	38	25	37
CHR_3	38	5	1582	GR_1	770	21	34	45	80	196	351	7	39	47	GR_3	174	0	28	72	0	32	110	36	10	5	GR_2	255	10	36	4	21	21	41	38	9	GR_4	241	43	3	4	93	19	63	18	9	GR_5	142	23	23
CHR_3	40	6	880	GR_2	100	0	43	57	0	28	49	33	11	47	GR_5	140	32	7	61	20	7	78	12	32	2	GR_1	236	34	10	6	77	4	32	64	8	GR_3	146	13	31	6	29	9	45	46	9	GR_4	147	16	28
CHR_3	42	5	2106	GR_1	811	29	28	43	107	156	326	28	21	48	GR_2	585	16	38	46	45	162	264	22	27	14	GR_3	273	33	16	1	67	32	41	27	6	GR_4	313	24	25	1	48	43	46	12	11	GR_5	124	29	20
CHR_3	42	5	2106	GR_1	811	29	28	43	107	156	326	28	21	47	GR_4	313	43	46	12	77	127	43	24	25	5	GR_2	585	22	27	1	44	16	38	46	14	GR_3	273	33	16	1	67	32	41	27	11	GR_5	124	29	20
CHR_3	50	5	1436	GR_1	399	2	58	40	4	165	151	20	29	50	GR_2	593	15	36	49	42	155	281	29	20	2	GR_3	154	16	33	1	32	42	12	47	10	GR_4	106	36	13	1	73	0	0	100	2	GR_5	184	33	16
CHR_3	50	5	1436	GR_3	154	42	12	47	32	14	73	16	33	50	GR_5	184	0	77	23	0	114	46	33	16	2	GR_1	399	20	29	1	40	2	58	40	2	GR_2	593	29	20	1	59	15	36	49	11	GR_4	106	36	13
CHR_3	53	3	1346	GR_2	246	10	1	89	9	1	155	37	7	49	GR_3	118	15	39	46	8	33	51	6	38	5	GR_1	982	5	39	6	11	2	60	38
CHR_3	54	2	2070	GR_1	1269	39	21	39	244	206	504	22	28	50	GR_2	801	24	52	24	104	341	212	28	22	No Mosaics in this segment
CHR_3	56	6	1506	GR_1	646	1	65	34	2	327	227	5	38	48	GR_3	198	18	11	70	14	14	112	39	4	4	GR_2	193	28	15	7	65	2	15	83	10	GR_4	158	27	16	7	62	25	23	52	13	GR_5	201	37	6
CHR_3	58	5	1906	GR_1	624	37	34	29	127	177	200	19	31	47	GR_2	434	3	72	25	7	245	111	30	20	11	GR_3	436	28	22	0	56	45	5	50	9	GR_4	287	36	14	0	72	17	2	81	5	GR_5	125	33	17
CHR_3	58	5	1906	GR_1	624	37	34	29	127	177	200	19	31	48	GR_5	125	25	73	2	18	80	3	33	17	2	GR_2	434	30	20	0	60	3	72	25	13	GR_3	436	28	22	0	56	45	5	50	5	GR_4	287	36	14
CHR_3	59	4	1750	GR_1	955	2	62	36	7	435	331	18	29	50	GR_3	267	90	2	8	171	6	31	29	18	2	GR_2	406	27	20	3	57	18	26	56	3	GR_5	122	21	26	3	44	29	35	36
CHR_3	59	4	1750	GR_2	406	18	26	56	31	72	204	27	20	49	GR_5	122	29	35	36	19	35	48	21	26	2	GR_1	955	18	29	3	38	2	62	36	2	GR_3	267	29	18	3	61	90	2	8
CHR_3	59	4	1750	GR_3	267	90	2	8	171	6	31	29	18	47	GR_5	122	29	35	36	19	35	48	21	26	1	GR_1	955	18	29	3	38	2	62	36	2	GR_2	406	27	20	3	57	18	26	56
CHR_3	60	5	1391	GR_1	531	21	34	45	54	134	239	16	28	49	GR_2	390	10	41	48	18	112	173	29	15	19	GR_3	174	32	12	6	72	19	58	23	12	GR_4	135	27	17	6	61	14	31	55	9	GR_5	161	29	15
CHR_3	68	4	1616	GR_1	941	23	32	46	102	222	423	26	22	50	GR_2	426	15	43	42	28	122	158	22	26	11	GR_3	142	31	17	2	64	17	38	46	16	GR_4	107	31	17	2	64	100	0	0
CHR_3	70	6	1730	GR_1	487	8	51	42	19	192	210	22	25	49	GR_4	390	29	48	23	58	148	94	26	21	21	GR_2	239	34	13	3	72	42	3	54	7	GR_3	279	29	18	3	61	16	58	26	20	GR_5	194	35	12
CHR_3	71	8	1509	GR_1	512	16	40	44	38	152	218	4	43	47	GR_3	135	24	42	34	17	45	49	43	4	6	GR_2	190	39	8	3	82	12	31	57	8	GR_4	130	27	20	3	57	14	70	16	9	GR_5	102	42	5
CHR_3	72	7	1269	GR_1	312	2	51	47	3	113	137	30	16	49	GR_4	167	46	24	29	41	33	53	15	31	3	GR_2	185	25	21	4	54	1	54	45	3	GR_3	229	19	27	4	41	27	45	28	21	GR_5	112	41	5
CHR_3	72	7	1269	GR_2	185	1	54	45	1	71	78	25	21	48	GR_3	229	27	45	28	33	86	72	19	27	3	GR_1	312	30	16	4	65	2	51	47	3	GR_4	167	15	31	4	32	46	24	29	21	GR_5	112	41	5
CHR_3	73	4	1552	GR_1	753	33	22	44	122	126	331	24	18	50	GR_2	553	4	76	20	11	342	118	18	24	16	GR_3	135	35	7	8	83	5	21	73	19	GR_4	111	36	6	8	85	15	15	70
CHR_3	75	3	1836	GR_1	1172	17	54	29	104	504	355	22	26	50	GR_2	551	8	15	76	17	49	322	26	22	9	GR_3	113	28	20	2	58	74	12	14
CHR_3	77	4	1697	GR_1	896	28	30	42	121	206	380	23	26	48	GR_2	388	6	58	37	10	159	135	26	23	2	GR_3	232	21	28	1	42	11	67	22	2	GR_4	181	28	21	1	57	6	20	73
CHR_3	77	4	1697	GR_3	232	11	67	22	14	129	55	21	28	48	GR_4	181	6	20	73	4	21	101	28	21	3	GR_1	896	23	26	1	46	28	30	42	2	GR_2	388	26	23	1	53	6	58	37
CHR_3	78	4	2000	GR_1	744	5	31	64	15	161	434	23	25	49	GR_2	812	31	34	35	127	213	287	25	23	27	GR_3	231	34	14	2	70	37	52	11	15	GR_4	213	32	16	2	66	51	49	0
CHR_3	79	4	1936	GR_1	738	3	54	42	11	269	277	2	40	50	GR_3	823	59	23	19	289	172	187	40	2	7	GR_2	259	4	38	8	9	15	1	84	23	GR_4	116	26	16	8	61	28	66	6
CHR_3	81	5	1573	GR_1	771	13	36	51	42	184	341	4	42	50	GR_2	355	27	12	61	40	28	184	42	4	6	GR_3	200	9	37	4	19	9	59	31	4	GR_5	114	41	5	4	89	30	54	16	5	GR_6	133	42	4
CHR_3	81	5	1573	GR_1	771	13	36	51	42	184	341	4	42	47	GR_5	114	30	54	16	20	55	21	41	5	1	GR_2	355	42	4	4	91	27	12	61	6	GR_3	200	9	37	4	19	9	59	31	3	GR_6	133	42	4
CHR_3	82	3	1770	GR_1	1017	16	31	52	75	221	489	19	23	50	GR_2	574	2	60	38	4	242	203	23	19	11	GR_3	179	25	17	8	59	77	19	4
CHR_3	85	5	1312	GR_1	431	3	51	46	6	160	188	8	37	48	GR_4	103	39	2	59	20	2	63	37	8	2	GR_2	469	4	41	5	8	6	55	39	4	GR_3	174	11	34	5	24	0	10	90	4	GR_5	135	40	5
CHR_3	85	5	1312	GR_2	469	6	55	39	13	175	167	4	41	49	GR_5	135	97	1	2	93	2	3	40	5	2	GR_1	431	8	37	5	17	3	51	46	3	GR_3	174	11	34	5	24	0	10	90	3	GR_4	103	37	8
CHR_3	87	6	1613	GR_1	555	2	68	30	6	272	156	17	26	49	GR_2	416	19	29	52	38	88	212	25	18	18	GR_3	261	28	15	7	65	23	36	41	4	GR_4	114	27	16	7	62	34	0	66	2	GR_5	144	18	25
CHR_3	87	6	1613	GR_1	555	2	68	30	6	272	156	17	26	48	GR_4	114	34	0	66	17	0	68	27	16	3	GR_2	416	25	18	7	58	19	29	52	15	GR_3	261	28	15	7	65	23	36	41	4	GR_5	144	18	25
CHR_3	87	6	1613	GR_4	114	34	0	66	17	0	68	27	16	47	GR_5	144	2	11	87	1	10	98	18	25	2	GR_1	555	17	26	7	39	2	68	30	2	GR_2	416	25	18	7	58	19	29	52	15	GR_3	261	28	15
CHR_3	88	5	1739	GR_1	585	43	11	46	130	53	286	45	3	49	GR_2	530	1	71	29	2	311	166	4	44	4	GR_3	360	7	41	2	14	9	30	61	9	GR_4	161	30	18	2	62	66	21	12	17	GR_5	103	13	35
CHR_3	89	3	2103	GR_1	907	27	24	48	115	158	413	20	27	48	GR_2	631	5	66	30	15	324	193	29	18	7	GR_3	565	21	26	3	44	61	16	23
CHR_3	89	3	2103	GR_2	631	5	66	30	15	324	193	29	18	47	GR_3	565	61	16	23	189	77	145	21	26	3	GR_1	907	20	27	3	42	27	24	48
CHR_3	90	3	1751	GR_1	856	46	9	45	199	59	394	43	0	48	GR_2	578	0	85	14	1	407	90	1	42	7	GR_3	317	4	39	7	9	39	10	51
CHR_3	91	4	1565	GR_1	643	29	10	61	83	43	350	25	19	50	GR_2	480	0	84	16	1	346	87	19	25	13	GR_3	314	22	22	6	50	71	8	21	5	GR_5	128	18	26	6	40	2	66	32
CHR_3	91	4	1565	GR_1	643	29	10	61	83	43	350	25	19	47	GR_5	128	2	66	32	1	63	40	18	26	1	GR_2	480	19	25	6	43	0	84	16	13	GR_3	314	22	22	6	50	71	8	21
CHR_3	92	3	1890	GR_1	514	28	28	43	71	108	222	28	21	49	GR_2	1068	4	53	44	18	391	429	22	27	23	GR_3	308	47	2	1	95	99	0	1
CHR_3	93	5	1844	GR_1	831	4	59	37	14	341	283	20	29	47	GR_3	209	27	0	73	25	0	138	32	17	8	GR_2	471	26	23	1	53	21	47	32	7	GR_4	157	35	14	1	71	100	0	0	14	GR_5	176	40	9
CHR_3	94	6	1429	GR_3	316	2	1	98	2	2	246	34	13	48	GR_5	238	4	48	48	5	85	113	15	32	14	GR_1	264	42	5	3	89	49	38	13	4	GR_2	385	11	36	3	23	0	55	45	10	GR_4	119	37	10
CHR_3	95	4	1799	GR_1	952	20	34	45	90	234	411	18	29	48	GR_2	605	17	38	45	52	174	276	28	19	14	GR_3	135	37	10	3	78	12	78	10	18	GR_5	107	39	8	3	82	100	0	0
CHR_3	96	5	1453	GR_1	707	19	34	47	63	175	323	24	21	49	GR_2	384	13	50	38	23	140	141	21	24	4	GR_3	137	23	22	5	51	0	100	0	5	GR_4	119	20	25	5	44	58	7	35	22	GR_5	106	40	5
CHR_3	97	4	1946	GR_1	548	19	36	45	48	138	233	27	18	48	GR_2	689	29	40	31	105	229	236	20	25	3	GR_3	538	19	26	5	42	9	39	53	9	GR_4	171	30	15	5	66	100	0	0
CHR_3	97	4	1946	GR_1	548	19	36	45	48	138	233	27	18	49	GR_3	538	9	39	53	20	141	253	19	26	5	GR_2	689	20	25	5	44	29	40	31	9	GR_4	171	30	15	5	66	100	0	0
CHR_3	99	3	1713	GR_1	627	16	69	15	51	336	99	13	28	49	GR_2	462	49	7	44	118	26	219	28	13	3	GR_3	624	13	28	9	31	17	32	51
CHR_3	99	3	1713	GR_2	462	49	7	44	118	26	219	28	13	47	GR_3	624	17	32	51	50	142	303	13	28	3	GR_1	627	13	28	9	31	16	69	15
CHR_3	100	4	1754	GR_1	485	38	11	51	89	42	248	39	4	49	GR_2	856	10	68	21	44	444	186	4	39	5	GR_3	153	5	38	7	11	11	23	66	11	GR_4	260	42	1	7	97	66	0	33
CHR_3	100	4	1754	GR_1	485	38	11	51	89	42	248	39	4	48	GR_3	153	11	23	66	8	26	100	5	38	3	GR_2	856	4	39	7	9	10	68	21	9	GR_4	260	42	1	7	97	66	0	33
CHR_3	101	3	1724	GR_1	1133	17	53	30	95	459	342	18	28	48	GR_2	485	31	12	57	66	38	246	26	20	20	GR_3	106	41	5	4	89	47	17	36
CHR_3	102	4	1476	GR_1	649	20	15	64	60	70	386	8	40	50	GR_2	318	1	79	20	1	166	57	40	8	7	GR_3	403	11	37	2	22	4	29	66	2	GR_4	106	11	37	2	22	2	98	0
CHR_3	102	4	1476	GR_2	318	1	79	20	1	166	57	40	8	47	GR_3	403	4	29	66	7	77	231	11	37	1	GR_1	649	8	40	2	16	20	15	64	2	GR_4	106	11	37	2	22	2	98	0
CHR_3	103	5	1519	GR_1	805	20	34	46	79	211	372	1	40	48	GR_2	285	34	62	5	53	150	15	41	0	3	GR_3	143	39	2	9	95	13	40	47	7	GR_4	130	4	37	9	9	26	1	73	5	GR_5	156	3	38
CHR_3	103	5	1519	GR_1	805	20	34	46	79	211	372	1	40	48	GR_3	143	13	40	47	8	37	58	39	2	3	GR_2	285	41	0	9	100	34	62	5	5	GR_4	130	4	37	9	9	26	1	73	7	GR_5	156	3	38
CHR_3	103	5	1519	GR_2	285	34	62	5	53	150	15	41	0	47	GR_5	156	10	44	45	8	53	73	3	38	3	GR_1	805	1	40	9	2	20	34	46	5	GR_3	143	39	2	9	95	13	40	47	5	GR_4	130	4	37
CHR_3	103	5	1519	GR_3	143	13	40	47	8	37	58	39	2	48	GR_4	130	26	1	73	13	1	75	4	37	3	GR_1	805	1	40	9	2	20	34	46	5	GR_2	285	41	0	9	100	34	62	5	5	GR_5	156	3	38
CHR_3	104	6	796	GR_2	125	0	97	3	0	82	4	35	12	48	GR_5	107	0	0	100	0	0	81	11	36	2	GR_1	174	13	34	3	27	0	70	30	5	GR_3	103	16	31	3	34	4	3	93	2	GR_4	180	11	36
CHR_3	105	3	1001	GR_1	526	21	39	39	57	163	216	13	34	48	GR_3	167	2	86	12	2	106	20	32	15	2	GR_2	308	12	35	3	25	1	27	71
CHR_3	106	5	1807	GR_1	698	1	56	43	2	266	268	16	32	50	GR_2	788	25	40	35	101	251	294	32	16	4	GR_3	102	20	28	2	41	71	0	29	15	GR_4	110	33	15	2	68	5	15	80	20	GR_5	109	37	11
CHR_3	107	3	1675	GR_1	632	13	49	38	40	231	240	21	26	47	GR_3	587	17	47	35	48	203	201	29	18	10	GR_2	456	30	17	3	63	19	23	58
CHR_3	110	3	1666	GR_1	673	18	47	35	59	237	233	21	28	50	GR_2	858	24	28	48	99	177	402	28	21	12	GR_3	135	25	24	1	51	15	10	75
CHR_3	114	7	1471	GR_1	443	26	44	30	53	137	125	27	20	50	GR_2	312	11	11	79	14	21	208	20	27	26	GR_3	164	39	8	3	82	21	77	2	2	GR_4	105	26	21	3	55	38	37	25	11	GR_5	113	29	18
CHR_3	114	7	1471	GR_4	105	38	37	25	25	38	34	26	21	50	GR_7	167	2	21	78	1	22	108	21	26	2	GR_1	443	27	20	3	57	26	44	30	2	GR_2	312	20	27	3	42	11	11	79	27	GR_3	164	39	8
CHR_3	116	9	1642	GR_4	346	7	52	41	11	135	141	12	34	48	GR_9	105	53	24	23	31	22	28	34	12	8	GR_1	204	33	13	4	71	21	57	23	10	GR_2	139	33	13	4	71	63	0	37	10	GR_3	275	36	10
CHR_3	116	9	1642	GR_5	226	2	51	47	2	65	80	10	36	48	GR_6	112	8	23	69	4	17	69	37	9	9	GR_1	204	33	13	4	71	21	57	23	12	GR_2	139	33	13	4	71	63	0	37	7	GR_3	275	36	10
CHR_3	119	5	1374	GR_1	662	3	59	38	10	293	250	7	41	49	GR_2	320	61	0	39	96	0	124	42	6	14	GR_3	176	14	34	2	29	26	1	73	11	GR_4	114	15	33	2	31	25	73	2	2	GR_6	102	10	38
CHR_3	121	4	752	GR_1	316	4	5	90	5	10	219	24	21	47	GR_3	190	14	79	8	15	136	18	19	26	2	GR_2	145	18	27	5	40	2	69	29	2	GR_4	101	25	20	5	55	29	35	36
CHR_3	121	4	752	GR_2	145	2	69	29	1	72	40	18	27	47	GR_4	101	29	35	36	16	30	41	25	20	2	GR_1	316	24	21	5	53	4	5	90	2	GR_3	190	19	26	5	42	14	79	8
CHR_3	123	4	1391	GR_1	825	1	48	51	5	262	368	11	31	48	GR_4	118	62	0	38	42	0	54	32	10	5	GR_2	212	33	9	8	78	41	24	35	4	GR_3	236	25	17	8	59	70	3	27
CHR_3	126	4	991	GR_1	652	5	40	54	16	182	325	10	36	49	GR_2	122	31	40	29	20	39	38	37	9	2	GR_4	100	20	26	4	43	27	60	13	2	GR_5	117	23	23	4	50	0	6	94
CHR_3	128	4	1566	GR_2	333	9	57	34	13	128	102	26	22	49	GR_3	269	17	48	35	23	102	99	23	25	2	GR_1	804	23	25	2	47	20	41	39	18	GR_4	160	31	17	2	64	18	0	82
CHR_3	130	4	1514	GR_2	383	37	44	19	87	158	93	28	20	47	GR_5	184	2	41	57	2	56	104	18	30	5	GR_1	761	18	30	2	37	12	17	70	19	GR_3	186	36	12	2	75	6	90	4
CHR_3	132	4	1369	GR_1	662	2	67	30	7	344	206	16	30	47	GR_3	265	52	1	47	73	3	134	32	14	12	GR_2	255	35	11	4	76	19	29	52	5	GR_5	187	32	14	4	69	47	22	31
CHR_3	132	4	1369	GR_1	662	2	67	30	7	344	206	16	30	47	GR_5	187	47	22	31	40	29	55	32	14	10	GR_2	255	35	11	4	76	19	29	52	4	GR_3	265	32	14	4	69	52	1	47
CHR_3	136	4	1324	GR_1	677	15	29	56	44	129	333	13	35	47	GR_2	291	6	32	62	8	67	169	36	12	2	GR_3	150	14	34	2	29	4	1	95	5	GR_4	206	37	11	2	77	23	68	9
CHR_3	136	4	1324	GR_1	677	15	29	56	44	129	333	13	35	48	GR_4	206	23	68	9	26	117	20	37	11	4	GR_2	291	36	12	2	75	6	32	62	2	GR_3	150	14	34	2	29	4	1	95
CHR_3	136	4	1324	GR_3	150	4	1	95	2	1	99	14	34	47	GR_4	206	23	68	9	26	117	20	37	11	2	GR_1	677	13	35	2	27	15	29	56	5	GR_2	291	36	12	2	75	6	32	62
CHR_3	137	3	1079	GR_1	770	14	51	35	52	293	271	14	30	49	GR_4	112	40	36	23	26	36	30	29	15	2	GR_2	197	22	22	6	50	21	37	42
CHR_3	141	2	1800	GR_1	1316	24	35	41	150	347	529	21	24	50	GR_2	484	21	42	36	47	145	164	24	21	No Mosaics in this segment
CHR_3	142	5	1763	GR_1	678	31	29	40	110	160	289	20	29	50	GR_2	464	16	52	32	36	177	142	29	20	13	GR_3	255	31	18	1	63	6	67	26	22	GR_4	263	42	7	1	85	24	11	66	12	GR_5	103	34	15
CHR_3	144	4	1764	GR_1	943	16	70	14	81	551	145	21	26	49	GR_2	423	32	0	68	57	0	250	27	20	15	GR_3	280	34	13	3	72	40	3	57	12	GR_4	118	26	21	3	55	9	10	82
CHR_3	145	6	1526	GR_1	473	13	16	71	25	45	271	21	29	47	GR_2	324	5	48	47	7	106	139	30	20	6	GR_3	286	29	21	0	57	45	41	14	7	GR_5	215	28	22	0	56	55	18	27	11	GR_7	114	39	11
CHR_3	150	3	1954	GR_1	905	33	24	43	139	155	367	25	25	47	GR_2	572	21	32	46	58	137	260	26	24	22	GR_3	477	39	11	0	78	17	66	16
CHR_3	151	4	2054	GR_1	697	12	67	21	42	353	146	25	19	50	GR_2	994	22	22	56	98	151	519	19	25	20	GR_3	176	37	7	6	84	95	0	5	4	GR_4	187	22	22	6	50	52	26	23
CHR_3	151	4	2054	GR_1	697	12	67	21	42	353	146	25	19	47	GR_4	187	52	26	23	59	45	53	22	22	1	GR_2	994	19	25	6	43	22	22	56	20	GR_3	176	37	7	6	84	95	0	5
CHR_3	154	4	1504	GR_1	644	14	37	49	41	171	304	29	18	49	GR_2	498	1	50	49	2	170	224	17	30	20	GR_3	238	35	12	3	74	24	62	14	22	GR_4	124	41	6	3	87	28	0	72
CHR_3	155	8	1471	GR_1	312	35	45	20	57	113	67	25	20	50	GR_3	250	34	12	54	41	22	135	20	25	2	GR_2	187	23	22	5	51	14	62	24	5	GR_4	188	19	26	5	42	4	34	61	6	GR_5	156	22	23
CHR_3	155	8	1471	GR_2	187	14	62	24	14	97	49	23	22	47	GR_5	156	32	12	55	25	15	88	22	23	2	GR_1	312	25	20	5	55	35	45	20	2	GR_3	250	20	25	5	44	34	12	54	6	GR_4	188	19	26
CHR_3	155	8	1471	GR_2	187	14	62	24	14	97	49	23	22	50	GR_7	154	12	28	60	8	31	87	22	23	2	GR_1	312	25	20	5	55	35	45	20	2	GR_3	250	20	25	5	44	34	12	54	6	GR_4	188	19	26
CHR_3	157	4	2061	GR_1	665	17	48	35	60	255	244	18	24	50	GR_2	1180	33	31	37	186	271	427	24	18	13	GR_3	113	24	18	8	57	52	5	43	20	GR_4	103	40	2	8	95	82	0	18
CHR_3	160	5	1775	GR_1	516	1	47	51	3	157	225	21	26	49	GR_2	500	12	41	46	30	154	227	25	22	14	GR_3	352	35	12	3	74	61	0	39	9	GR_4	231	28	19	3	59	10	71	19	18	GR_5	176	38	9
CHR_3	161	5	1776	GR_1	534	24	49	27	68	212	158	21	24	49	GR_2	816	20	33	47	75	191	354	25	20	15	GR_4	163	35	10	5	77	6	18	76	5	GR_5	125	23	22	5	51	24	22	54	7	GR_6	138	29	16
CHR_3	161	5	1776	GR_1	534	24	49	27	68	212	158	21	24	48	GR_5	125	24	22	54	12	17	56	23	22	3	GR_2	816	25	20	5	55	20	33	47	15	GR_4	163	35	10	5	77	6	18	76	9	GR_6	138	29	16
CHR_3	166	5	1051	GR_1	351	6	42	52	9	97	158	16	25	47	GR_3	207	40	35	25	48	65	62	25	16	3	GR_2	278	16	25	9	39	14	40	45	5	GR_6	115	18	23	9	43	25	29	46	7	GR_8	100	16	25
CHR_3	167	5	1703	GR_1	288	51	1	49	74	1	147	39	8	49	GR_3	740	7	60	33	23	309	223	7	40	4	GR_2	440	34	13	3	72	20	36	45	5	GR_5	127	10	37	3	21	6	58	36	2	GR_7	108	13	34
CHR_3	167	5	1703	GR_2	440	20	36	45	43	121	199	34	13	48	GR_7	108	94	1	5	74	1	8	13	34	2	GR_1	288	39	8	3	82	51	1	49	2	GR_3	740	7	40	3	14	7	60	33	6	GR_5	127	10	37
CHR_3	168	5	1524	GR_1	459	2	44	55	3	120	199	22	27	50	GR_2	382	23	35	43	43	100	164	27	22	11	GR_3	209	33	16	1	67	60	0	40	5	GR_4	286	22	27	1	44	13	47	39	4	GR_5	188	20	29
CHR_3	169	4	1518	GR_1	794	3	58	39	11	323	284	15	35	50	GR_2	341	39	30	31	68	79	110	35	15	9	GR_3	193	38	12	0	76	6	63	31	19	GR_4	190	24	26	0	48	47	0	53
CHR_3	171	6	1656	GR_1	639	3	64	33	11	326	219	19	28	48	GR_2	404	36	5	59	67	14	228	28	19	21	GR_3	188	32	15	3	68	2	28	69	13	GR_4	212	37	10	3	78	27	63	10	14	GR_5	104	36	11
CHR_3	172	4	1904	GR_1	644	54	9	37	178	46	255	26	18	49	GR_2	653	5	57	38	17	276	242	19	25	14	GR_3	411	24	20	6	54	0	52	48	11	GR_4	196	31	13	6	70	72	24	4
CHR_3	173	5	1959	GR_1	586	2	37	61	5	143	309	28	19	49	GR_2	654	3	50	47	9	223	282	20	27	27	GR_3	392	42	5	3	89	40	34	25	24	GR_4	184	44	3	3	93	98	0	2	17	GR_5	143	39	8
CHR_3	175	4	1767	GR_1	1030	5	37	58	21	252	525	19	30	50	GR_2	462	40	27	34	91	94	158	30	19	19	GR_3	170	41	8	1	83	62	34	4	12	GR_4	105	37	12	1	75	39	60	0
CHR_3	176	4	2063	GR_1	973	1	46	52	6	284	427	16	32	50	GR_2	695	54	30	16	233	200	140	32	16	9	GR_3	279	35	13	2	72	44	11	45	12	GR_4	116	23	25	2	47	68	22	10
CHR_3	177	5	1611	GR_1	979	7	45	47	31	302	417	19	30	50	GR_2	227	5	51	44	6	88	101	30	19	10	GR_3	172	34	15	1	69	23	20	56	15	GR_4	104	39	10	1	79	52	13	36	4	GR_7	129	25	24
CHR_3	179	5	1767	GR_1	536	5	41	54	11	155	268	20	26	50	GR_2	569	11	49	39	28	188	199	26	20	24	GR_3	240	42	4	4	91	36	50	15	24	GR_4	189	40	6	4	86	35	28	37	10	GR_5	233	27	19
CHR_3	180	4	1429	GR_1	561	0	49	51	0	182	253	2	42	49	GR_2	368	60	5	35	125	17	150	43	1	10	GR_3	326	11	33	6	25	47	28	25	5	GR_4	174	42	2	6	95	55	12	33
CHR_3	181	4	1718	GR_1	620	0	52	48	0	215	265	3	33	50	GR_2	495	39	23	39	100	92	205	33	3	19	GR_3	330	13	23	14	36	28	40	33	13	GR_4	273	35	1	14	97	93	2	5
CHR_3	182	5	1312	GR_1	495	0	54	46	0	195	217	7	32	47	GR_2	337	46	27	27	85	76	103	34	5	8	GR_3	240	34	5	11	87	10	28	62	9	GR_4	115	34	5	11	87	87	7	6	11	GR_5	125	38	1
CHR_3	183	4	1529	GR_1	594	35	24	41	101	106	242	34	16	50	GR_2	541	0	45	55	0	172	283	16	34	24	GR_3	273	48	2	0	96	90	3	6	24	GR_5	121	47	3	0	94	14	41	46
CHR_3	184	3	1927	GR_1	907	15	37	48	58	221	386	24	25	50	GR_2	569	33	38	28	105	188	184	25	24	9	GR_3	451	28	21	1	57	42	31	27
CHR_3	185	3	1842	GR_1	1105	24	39	37	134	343	423	30	17	50	GR_2	484	2	52	46	4	157	182	17	30	9	GR_3	253	29	18	3	61	86	0	14
CHR_3	186	4	1938	GR_1	935	7	46	47	29	283	378	24	24	50	GR_2	690	19	36	44	68	197	319	24	24	23	GR_3	197	43	5	2	89	96	0	4	25	GR_5	116	41	7	2	85	100	0	0
CHR_3	187	4	1825	GR_1	664	14	28	58	35	114	307	23	23	50	GR_2	507	24	41	35	67	179	198	23	23	24	GR_3	295	45	1	4	97	40	36	24	22	GR_4	359	41	5	4	89	46	25	29
CHR_3	189	3	1583	GR_1	1105	4	57	39	22	466	426	4	41	49	GR_2	354	78	20	2	157	62	10	40	5	18	GR_3	124	15	30	5	33	0	2	98
CHR_3	190	5	1630	GR_1	599	5	33	62	13	133	336	14	34	50	GR_5	104	37	33	30	15	21	26	34	14	2	GR_2	455	15	33	2	31	5	21	74	2	GR_3	272	33	15	2	68	62	13	26	3	GR_4	200	14	34
CHR_3	190	5	1630	GR_2	455	5	21	74	9	58	275	15	33	50	GR_3	272	62	13	26	89	28	76	33	15	2	GR_1	599	14	34	2	29	5	33	62	2	GR_4	200	14	34	2	29	2	93	6	2	GR_5	104	34	14
CHR_3	191	5	1920	GR_1	645	39	34	27	131	178	190	27	22	50	GR_2	580	25	52	23	79	257	150	22	27	4	GR_3	344	23	26	1	46	28	6	66	2	GR_4	250	27	22	1	55	2	46	52	5	GR_5	101	24	25
CHR_3	191	5	1920	GR_3	344	28	6	66	40	14	196	23	26	49	GR_4	250	2	46	52	2	74	110	27	22	2	GR_1	645	27	22	1	55	39	34	27	2	GR_2	580	22	27	1	44	25	52	23	2	GR_5	101	24	25
CHR_3	192	5	1415	GR_1	500	11	43	47	24	150	218	25	22	49	GR_3	394	26	33	40	52	102	164	22	25	19	GR_2	283	34	13	3	72	16	52	32	2	GR_4	129	26	21	3	55	83	12	5	10	GR_5	109	31	16
CHR_3	193	5	1749	GR_1	823	8	52	40	31	302	310	6	42	49	GR_4	232	52	16	31	63	30	77	41	7	4	GR_2	309	35	13	2	72	25	39	36	2	GR_3	275	15	33	2	31	11	28	61	13	GR_5	110	13	35
CHR_3	193	5	1749	GR_2	309	25	39	36	38	92	112	35	13	48	GR_3	275	11	28	61	14	53	152	15	33	2	GR_1	823	6	42	2	12	8	52	40	2	GR_4	232	41	7	2	85	52	16	31	10	GR_5	110	13	35
CHR_3	194	5	1747	GR_1	944	3	43	55	12	268	456	9	39	50	GR_2	372	46	35	20	99	116	87	39	9	9	GR_3	147	36	12	2	75	66	2	32	5	GR_4	113	41	7	2	85	100	0	0	16	GR_5	171	28	20
CHR_3	195	5	1607	GR_1	686	17	41	42	51	196	269	17	28	50	GR_3	355	31	33	36	57	92	134	28	17	7	GR_2	247	18	27	5	40	27	44	29	13	GR_4	212	32	13	5	71	22	4	74	10	GR_5	107	22	23
CHR_3	195	5	1607	GR_2	247	27	44	29	36	89	77	18	27	47	GR_3	355	31	33	36	57	92	134	28	17	1	GR_1	686	17	28	5	37	17	41	42	13	GR_4	212	32	13	5	71	22	4	74	8	GR_5	107	22	23
CHR_3	197	5	1892	GR_1	634	7	54	40	19	229	224	23	26	50	GR_2	479	35	19	46	81	69	217	26	23	13	GR_3	447	32	17	1	65	20	53	27	16	GR_4	176	35	14	1	71	31	0	69	10	GR_5	156	28	21
CHR_3	198	5	2020	GR_1	787	14	39	47	53	221	353	8	36	48	GR_2	477	22	43	34	53	158	165	37	7	14	GR_3	258	43	1	6	97	82	0	18	4	GR_4	284	39	5	6	88	37	28	35	13	GR_5	214	40	4
CHR_3	199	5	1591	GR_1	678	7	68	25	22	347	170	20	29	49	GR_2	507	28	9	63	62	32	285	30	19	2	GR_3	195	27	22	1	55	10	46	44	21	GR_5	101	36	13	1	73	80	2	18	22	GR_6	110	34	15
CHR_3	200	4	1776	GR_1	607	22	39	39	70	189	256	26	21	50	GR_2	892	3	50	47	13	289	360	21	26	16	GR_3	121	31	16	3	65	8	19	73	23	GR_4	156	44	3	3	93	100	0	0
CHR_3	201	4	1797	GR_1	1043	8	50	42	37	370	410	13	36	50	GR_2	509	41	29	30	113	121	168	36	13	2	GR_3	124	21	28	1	42	18	7	76	5	GR_4	121	32	17	1	65	100	0	0
CHR_3	202	4	2120	GR_1	1188	18	37	45	106	326	525	18	25	50	GR_2	385	45	9	46	82	26	172	25	18	6	GR_3	338	22	21	7	51	44	53	3	10	GR_4	209	26	17	7	60	53	29	18
CHR_3	202	4	2120	GR_1	1188	18	37	45	106	326	525	18	25	47	GR_3	338	44	53	3	90	167	14	22	21	1	GR_2	385	25	18	7	58	45	9	46	9	GR_4	209	26	17	7	60	53	29	18
CHR_3	203	4	2067	GR_1	1101	26	39	35	144	327	391	24	21	50	GR_2	594	30	34	36	91	158	225	21	24	15	GR_3	267	29	16	5	64	19	43	38	15	GR_4	105	28	17	5	62	71	2	27
CHR_3	204	4	2039	GR_1	835	13	59	28	57	383	241	16	30	47	GR_2	713	60	16	24	247	100	203	30	16	5	GR_3	301	25	21	4	54	4	20	77	3	GR_4	190	29	17	4	63	28	6	65
CHR_3	204	4	2039	GR_1	835	13	59	28	57	383	241	16	30	49	GR_4	190	28	6	65	23	8	109	29	17	7	GR_2	713	30	16	4	65	60	16	24	3	GR_3	301	25	21	4	54	4	20	77
CHR_3	205	4	2093	GR_1	1029	6	63	30	33	498	314	27	18	50	GR_2	565	50	7	43	143	31	250	18	27	13	GR_3	353	25	20	5	55	67	2	31	3	GR_4	146	30	15	5	66	47	16	37
CHR_3	205	4	2093	GR_2	565	50	7	43	143	31	250	18	27	47	GR_4	146	47	16	37	33	18	54	30	15	1	GR_1	1029	27	18	5	60	6	63	30	13	GR_3	353	25	20	5	55	67	2	31
CHR_3	208	4	1401	GR_1	723	22	23	55	70	114	361	18	30	50	GR_2	329	0	86	14	0	238	49	30	18	10	GR_3	237	31	17	2	64	27	1	73	16	GR_4	112	29	19	2	60	42	4	54
CHR_3	211	7	1626	GR_2	329	21	11	68	26	22	175	12	37	50	GR_3	298	0	3	97	0	5	227	37	12	11	GR_1	365	26	23	1	53	6	90	4	8	GR_4	201	17	32	1	34	10	8	82	4	GR_5	154	33	16
CHR_3	213	6	1790	GR_1	727	5	67	28	19	384	213	9	36	47	GR_2	420	69	8	23	172	30	118	38	7	5	GR_3	137	37	8	5	82	95	0	5	7	GR_4	273	34	11	5	75	16	5	79	7	GR_5	111	17	28
CHR_3	214	3	1751	GR_1	1097	36	16	49	181	123	506	17	11	47	GR_2	325	30	42	27	53	114	98	13	15	1	GR_3	329	11	17	22	39	7	80	13
CHR_3	214	3	1751	GR_1	1097	36	16	49	181	123	506	17	11	50	GR_3	329	7	80	13	13	227	50	11	17	5	GR_2	325	13	15	22	46	30	42	27
CHR_3	215	4	1321	GR_1	673	4	43	53	11	196	325	10	37	49	GR_3	202	27	26	48	24	36	89	36	11	14	GR_2	285	20	27	3	42	5	76	19	9	GR_4	161	31	16	3	65	59	0	41
CHR_3	216	3	1663	GR_1	772	11	52	37	41	295	277	16	27	49	GR_2	654	30	31	39	97	153	256	27	16	12	GR_3	237	33	10	7	76	67	5	29
CHR_3	217	4	1777	GR_1	1021	9	22	68	38	144	580	10	37	49	GR_2	504	65	26	9	212	130	60	37	10	8	GR_3	143	32	15	3	68	0	96	4	5	GR_4	109	12	35	3	25	29	42	29
CHR_3	217	4	1777	GR_2	504	65	26	9	212	130	60	37	10	48	GR_4	109	29	42	29	17	39	35	12	35	3	GR_1	1021	10	37	3	21	9	22	68	8	GR_3	143	32	15	3	68	0	96	4
CHR_3	220	5	1801	GR_3	368	65	27	9	135	86	38	38	8	47	GR_5	127	0	29	71	0	23	75	11	35	7	GR_1	679	11	35	4	23	2	53	45	2	GR_2	357	16	30	4	34	3	17	80	4	GR_4	270	16	30
CHR_3	221	6	1711	GR_1	476	26	53	21	69	220	113	29	15	48	GR_3	454	2	26	72	4	69	255	16	28	16	GR_2	349	27	17	6	61	25	23	51	9	GR_4	143	26	18	6	59	32	57	11	5	GR_5	106	15	29
CHR_3	222	4	1914	GR_1	983	34	19	47	146	131	419	22	26	50	GR_2	547	11	66	23	32	303	137	26	22	21	GR_3	263	25	23	2	52	31	23	46	8	GR_4	121	31	17	2	64	87	0	13
CHR_3	223	5	1770	GR_1	722	30	33	36	112	191	275	15	29	48	GR_2	483	6	43	51	13	136	213	28	16	9	GR_3	152	19	25	6	43	24	39	37	16	GR_4	254	30	14	6	68	10	47	43	9	GR_5	159	29	15
CHR_3	225	4	1468	GR_1	450	11	36	52	22	108	207	19	24	47	GR_3	418	20	67	13	48	256	66	27	16	9	GR_2	451	19	24	7	44	21	13	66	26	GR_4	149	38	5	7	88	87	6	7
CHR_3	230	4	1675	GR_1	818	15	37	48	58	219	372	28	20	50	GR_2	633	9	45	46	24	191	260	20	28	2	GR_3	119	25	23	2	52	18	31	51	23	GR_5	105	41	7	2	85	100	0	0
CHR_3	231	3	1886	GR_1	614	24	45	31	75	219	201	31	16	50	GR_2	1090	19	40	41	95	311	418	16	31	7	GR_3	182	32	15	3	68	21	10	68
CHR_3	231	3	1886	GR_2	1090	19	40	41	95	311	418	16	31	47	GR_3	182	21	10	68	18	14	118	32	15	1	GR_1	614	31	16	3	65	24	45	31
CHR_3	232	3	1262	GR_1	763	17	29	54	56	145	363	15	29	49	GR_3	189	97	1	1	129	3	4	28	16	6	GR_2	310	24	20	6	54	7	71	22
CHR_3	233	7	1715	GR_1	530	8	38	55	18	139	265	17	31	48	GR_3	293	1	43	55	2	83	140	32	16	7	GR_2	285	36	12	2	75	11	48	41	16	GR_4	119	26	22	2	54	19	77	4	10	GR_5	159	26	22
CHR_3	234	5	1670	GR_1	675	1	22	77	2	83	389	30	19	49	GR_2	367	48	42	10	114	155	50	20	29	6	GR_3	380	36	13	1	73	18	56	26	2	GR_4	138	37	12	1	75	53	11	36	3	GR_6	110	21	28
CHR_3	236	6	1783	GR_1	527	0	72	28	1	284	146	12	38	50	GR_2	502	42	12	46	100	46	227	38	12	4	GR_3	294	28	22	0	56	9	57	34	5	GR_4	209	26	24	0	52	4	1	95	7	GR_5	145	37	13
CHR_3	237	5	1963	GR_1	610	29	55	16	107	310	118	11	36	50	GR_2	635	41	19	41	129	91	263	36	11	7	GR_3	299	14	33	3	29	12	46	42	12	GR_4	209	17	30	3	36	21	1	79	15	GR_5	210	45	2
CHR_3	237	5	1963	GR_2	635	41	19	41	129	91	263	36	11	47	GR_3	299	12	46	42	17	105	127	14	33	1	GR_1	610	11	36	3	23	29	55	16	6	GR_4	209	17	30	3	36	21	1	79	15	GR_5	210	45	2
CHR_3	238	6	1457	GR_1	375	17	75	8	38	268	38	27	22	47	GR_8	156	30	28	42	25	36	72	23	26	4	GR_2	252	24	25	1	48	13	35	51	9	GR_3	318	25	24	1	51	39	20	41	9	GR_4	234	28	21
CHR_3	239	4	710	GR_1	194	0	98	2	0	186	5	24	23	47	GR_2	307	6	21	74	5	30	141	20	27	2	GR_3	107	22	25	3	46	0	67	33	3	GR_9	102	24	23	3	51	18	3	79
CHR_3	239	4	710	GR_1	194	0	98	2	0	186	5	24	23	49	GR_9	102	18	3	79	8	2	71	24	23	3	GR_2	307	20	27	3	42	6	21	74	2	GR_3	107	22	25	3	46	0	67	33
CHR_3	240	5	1112	GR_1	240	1	58	41	1	107	100	20	26	47	GR_2	327	9	31	60	13	65	170	27	19	2	GR_3	247	29	17	4	63	4	29	67	2	GR_4	127	28	18	4	60	23	56	21	12	GR_7	171	31	15
CHR_3	242	4	1680	GR_1	936	6	29	64	24	178	517	12	37	49	GR_3	352	44	42	13	97	143	60	38	11	3	GR_2	276	27	22	1	55	2	96	2	17	GR_4	116	30	19	1	61	100	0	0
CHR_3	243	4	1755	GR_1	1020	9	38	53	42	261	489	14	36	50	GR_2	518	11	64	25	30	269	139	36	14	13	GR_3	115	42	8	0	84	100	0	0	18	GR_4	102	44	6	0	88	98	0	2
CHR_3	246	6	1697	GR_1	801	8	55	37	32	345	304	20	28	50	GR_2	242	18	41	41	20	70	91	28	20	23	GR_3	278	41	7	2	85	70	14	16	9	GR_4	145	32	16	2	66	78	0	22	6	GR_5	110	26	22
CHR_3	248	2	901	GR_1	663	5	50	45	16	242	290	6	35	49	GR_2	238	38	14	48	38	21	99	34	7	No Mosaics in this segment
CHR_3	250	7	1398	GR_2	236	2	62	35	2	83	62	34	15	48	GR_4	207	16	25	59	14	35	107	17	32	13	GR_1	305	27	22	1	55	38	46	16	10	GR_3	199	35	14	1	71	7	4	89	8	GR_5	153	25	24
CHR_3	251	5	1849	GR_1	701	1	41	58	2	186	348	3	41	49	GR_3	462	42	16	42	92	56	190	40	4	8	GR_2	380	34	10	6	77	55	45	0	17	GR_4	169	14	30	6	31	45	7	48	13	GR_5	137	16	28
CHR_3	255	4	1374	GR_2	417	14	0	86	24	0	298	28	14	47	GR_3	356	24	74	2	47	220	6	16	26	10	GR_1	395	14	28	8	33	0	48	52	11	GR_4	206	26	16	8	61	23	54	23
CHR_3	256	4	1502	GR_1	876	7	26	67	27	152	525	12	37	48	GR_3	241	58	23	19	80	50	54	37	12	2	GR_2	269	21	28	1	42	8	50	42	2	GR_4	116	24	25	1	48	2	98	1
CHR_3	257	4	1869	GR_1	760	32	48	20	131	301	165	44	2	47	GR_2	554	1	38	60	3	137	285	1	45	3	GR_3	380	46	0	4	100	29	30	41	9	GR_4	175	6	40	4	13	31	9	60
CHR_3	257	4	1869	GR_2	554	1	38	60	3	137	285	1	45	49	GR_3	380	29	30	41	55	90	160	46	0	5	GR_1	760	44	2	4	95	32	48	20	9	GR_4	175	6	40	4	13	31	9	60
CHR_3	258	3	1869	GR_1	1030	2	36	61	10	238	536	13	36	50	GR_3	469	68	20	12	201	91	75	36	13	7	GR_2	370	15	34	1	30	18	61	21
CHR_3	258	3	1869	GR_2	370	18	61	21	35	187	87	15	34	47	GR_3	469	68	20	12	201	91	75	36	13	1	GR_1	1030	13	36	1	26	2	36	61
CHR_3	260	4	1526	GR_1	626	4	7	89	9	25	406	11	36	48	GR_2	399	10	74	16	23	270	78	36	11	9	GR_3	305	15	32	3	31	31	33	36	23	GR_4	196	43	4	3	91	17	37	47
CHR_3	264	3	1870	GR_1	560	45	21	33	138	100	209	23	21	48	GR_3	683	1	62	36	4	300	232	21	23	7	GR_2	627	25	19	6	56	42	22	36
CHR_3	267	4	1009	GR_1	571	0	72	28	0	292	150	22	25	48	GR_3	182	41	23	36	38	33	68	25	22	19	GR_2	150	38	9	3	80	0	3	97	2	GR_5	106	16	31	3	34	0	45	55
CHR_3	269	6	1782	GR_2	557	44	23	33	126	103	197	16	33	50	GR_4	216	7	80	13	8	137	29	33	16	5	GR_1	422	30	19	1	61	3	60	37	10	GR_3	352	32	17	1	65	31	17	51	5	GR_5	124	34	15
CHR_3	269	6	1782	GR_2	557	44	23	33	126	103	197	16	33	47	GR_5	124	21	3	76	12	3	90	34	15	5	GR_1	422	30	19	1	61	3	60	37	10	GR_3	352	32	17	1	65	31	17	51	1	GR_4	216	33	16
CHR_3	270	6	1292	GR_5	135	26	40	33	17	40	44	22	25	47	GR_9	140	0	70	30	0	67	37	24	23	2	GR_1	440	28	19	3	59	0	53	47	9	GR_2	250	28	19	3	59	24	8	68	5	GR_3	155	27	20
CHR_3	271	3	1987	GR_1	1201	13	42	45	74	355	508	24	26	50	GR_2	601	48	37	15	165	200	107	26	24	6	GR_3	185	24	26	0	48	8	4	88
CHR_3	272	3	2011	GR_1	946	10	48	42	42	310	361	22	26	50	GR_2	661	42	6	53	131	27	341	26	22	22	GR_3	404	45	3	2	93	47	49	4
CHR_3	276	3	1313	GR_1	519	15	80	5	43	359	31	22	27	49	GR_2	683	4	9	86	11	38	463	26	23	11	GR_3	111	31	18	1	63	14	2	84
CHR_3	277	4	1200	GR_1	691	5	47	48	16	238	318	14	33	48	GR_3	195	53	43	3	52	66	7	33	14	5	GR_2	204	20	27	3	42	10	6	84	12	GR_4	110	23	24	3	48	21	35	44
CHR_3	278	4	614	GR_2	100	6	81	13	2	41	9	27	16	47	GR_3	144	17	3	80	10	3	96	16	27	2	GR_1	253	16	27	7	37	0	80	20	12	GR_4	117	25	18	7	58	41	0	59
CHR_3	280	3	1747	GR_1	743	3	53	44	10	272	297	25	21	50	GR_2	651	23	35	42	73	174	272	21	25	19	GR_3	353	36	10	4	78	50	20	30
CHR_3	282	6	1464	GR_1	425	14	52	33	30	169	142	16	32	48	GR_6	174	26	34	40	20	40	64	32	16	4	GR_2	300	23	25	2	47	20	25	55	2	GR_3	225	17	31	2	35	0	52	48	14	GR_4	177	40	8
CHR_3	283	4	1685	GR_1	928	2	46	51	9	295	434	26	20	49	GR_2	421	23	26	51	46	78	203	19	27	5	GR_3	177	20	26	4	43	93	1	6	16	GR_4	159	30	16	4	65	18	61	21
CHR_3	284	5	1759	GR_1	628	8	45	47	22	196	273	5	40	48	GR_2	467	9	10	81	16	26	290	40	5	3	GR_3	281	41	4	5	91	18	63	19	18	GR_4	224	33	12	5	73	80	0	20	14	GR_5	159	27	18
CHR_3	284	5	1759	GR_1	628	8	45	47	22	196	273	5	40	49	GR_3	281	18	63	19	28	155	62	41	4	3	GR_2	467	40	5	5	88	9	10	81	18	GR_4	224	33	12	5	73	80	0	20	16	GR_5	159	27	18
CHR_3	285	4	1821	GR_2	514	16	63	21	44	266	115	24	22	48	GR_3	281	0	49	51	0	99	136	21	25	2	GR_1	770	23	23	4	50	14	26	61	12	GR_4	256	28	18	4	60	76	16	8
CHR_3	286	5	2064	GR_1	632	50	28	22	165	145	150	16	32	50	GR_4	367	19	39	42	33	103	150	32	16	6	GR_2	360	23	25	2	47	7	54	39	8	GR_3	380	34	14	2	70	39	37	24	16	GR_5	325	28	20
CHR_3	287	3	1980	GR_1	989	28	40	32	142	314	332	20	27	48	GR_2	477	34	27	39	78	97	188	29	18	5	GR_3	514	29	18	3	61	30	36	34
CHR_3	287	3	1980	GR_1	989	28	40	32	142	314	332	20	27	48	GR_3	514	30	36	34	79	146	181	29	18	5	GR_2	477	29	18	3	61	34	27	39
CHR_3	288	5	1498	GR_1	663	20	51	29	68	277	206	20	26	49	GR_3	119	34	32	34	17	25	36	25	21	2	GR_2	447	16	30	4	34	27	34	38	13	GR_4	149	37	9	4	80	46	31	23	2	GR_7	120	29	17
CHR_3	288	5	1498	GR_2	447	27	34	38	58	112	166	16	30	49	GR_7	120	25	52	24	14	45	27	29	17	2	GR_1	663	20	26	4	43	20	51	29	2	GR_3	119	25	21	4	54	34	32	34	14	GR_4	149	37	9
CHR_3	289	5	1653	GR_1	633	16	54	30	48	244	178	22	23	47	GR_2	610	13	29	58	36	119	319	22	23	27	GR_3	116	38	7	5	84	0	0	100	17	GR_4	187	31	14	5	68	27	66	7	15	GR_5	107	27	18
CHR_3	290	7	1491	GR_2	226	20	47	34	20	73	70	15	30	47	GR_3	167	87	7	6	106	13	14	33	12	3	GR_1	611	15	30	5	33	0	57	43	13	GR_4	120	42	3	5	93	7	0	93	2	GR_5	109	26	19
CHR_3	291	4	1780	GR_1	749	7	51	42	26	279	305	18	27	50	GR_4	211	51	10	38	58	18	89	27	18	2	GR_2	492	23	22	5	51	24	45	31	6	GR_3	328	24	21	5	53	26	29	45
CHR_3	291	4	1780	GR_2	492	24	45	31	56	160	148	23	22	48	GR_3	328	26	29	45	41	70	144	24	21	2	GR_1	749	18	27	5	40	7	51	42	2	GR_4	211	27	18	5	60	51	10	38
CHR_3	293	5	1888	GR_1	613	31	34	35	95	163	218	29	14	50	GR_2	552	7	49	44	17	187	223	14	29	16	GR_3	488	30	13	7	69	14	44	41	21	GR_4	121	43	0	7	100	92	0	8	20	GR_6	114	41	2
CHR_3	297	5	911	GR_1	388	3	15	83	4	34	252	13	32	49	GR_3	159	56	32	12	52	47	23	33	12	9	GR_2	120	23	22	5	51	2	19	79	2	GR_4	134	23	22	5	51	47	7	45	8	GR_7	110	23	22
CHR_3	299	8	1526	GR_1	354	30	45	25	56	131	96	22	28	48	GR_5	148	12	51	38	8	55	54	26	24	8	GR_2	261	31	19	0	62	29	25	47	29	GR_3	197	36	14	0	72	13	32	55	24	GR_4	169	33	17
CHR_3	300	3	983	GR_2	116	24	39	37	13	33	41	12	34	49	GR_3	138	31	23	46	21	24	65	33	13	3	GR_1	729	4	42	4	8	15	48	37
CHR_3	301	4	1844	GR_1	984	25	47	29	125	367	296	24	23	49	GR_2	537	28	24	48	67	90	233	24	23	7	GR_3	194	27	20	3	57	35	16	49	14	GR_5	129	31	16	3	65	36	37	28
CHR_3	302	4	1635	GR_1	701	7	54	38	25	292	272	15	32	48	GR_3	449	66	12	22	159	46	107	34	13	4	GR_2	317	24	23	3	51	9	19	72	10	GR_4	168	30	17	3	63	27	52	21
CHR_3	303	4	1876	GR_1	760	25	26	49	90	141	362	22	25	49	GR_3	521	37	50	13	102	216	77	26	21	6	GR_2	464	24	23	3	51	20	41	39	23	GR_4	131	40	7	3	85	5	0	95
CHR_3	304	8	1461	GR_1	384	2	71	27	3	215	109	2	45	47	GR_4	182	74	18	7	96	36	20	44	3	4	GR_2	238	11	36	3	23	0	30	70	8	GR_3	217	6	41	3	12	1	74	25	10	GR_6	128	14	33
CHR_3	304	8	1461	GR_1	384	2	71	27	3	215	109	2	45	50	GR_8	103	85	3	12	64	4	18	45	2	4	GR_2	238	11	36	3	23	0	30	70	9	GR_3	217	6	41	3	12	1	74	25	2	GR_4	182	44	3
CHR_3	306	2	1613	GR_1	943	36	48	16	188	393	175	32	11	50	GR_2	670	7	28	65	21	123	386	11	32	No Mosaics in this segment
CHR_3	307	4	1680	GR_1	719	5	44	51	16	221	337	18	31	50	GR_2	537	28	29	42	74	120	230	31	18	2	GR_3	311	21	28	1	42	10	79	11	12	GR_4	113	38	11	1	77	52	1	47
CHR_3	308	4	1505	GR_1	789	10	53	37	37	316	289	12	32	49	GR_2	302	11	47	42	15	101	122	31	13	7	GR_3	273	16	28	6	36	46	12	42	8	GR_4	141	18	26	6	40	18	18	64
CHR_3	309	4	792	GR_1	352	5	64	31	8	159	103	18	29	47	GR_2	163	59	4	37	56	5	72	30	17	7	GR_3	133	16	31	3	34	3	2	94	2	GR_4	144	16	31	3	34	5	59	36
CHR_3	310	7	1625	GR_1	245	12	14	73	12	22	146	29	20	48	GR_2	372	19	46	35	32	123	123	20	29	2	GR_3	283	21	28	1	42	24	49	27	3	GR_4	239	27	22	1	55	6	51	43	2	GR_5	184	28	21
CHR_3	310	7	1625	GR_1	245	12	14	73	12	22	146	29	20	47	GR_8	187	22	45	33	22	70	67	19	30	4	GR_2	372	20	29	1	40	19	46	35	2	GR_3	283	21	28	1	42	24	49	27	2	GR_4	239	27	22
CHR_3	310	7	1625	GR_3	283	24	49	27	34	108	80	21	28	47	GR_4	239	6	51	43	7	86	96	27	22	2	GR_1	245	29	20	1	59	12	14	73	5	GR_2	372	20	29	1	40	19	46	35	4	GR_5	184	28	21
CHR_3	310	7	1625	GR_3	283	24	49	27	34	108	80	21	28	48	GR_5	184	8	46	46	7	62	81	28	21	2	GR_1	245	29	20	1	59	12	14	73	4	GR_2	372	20	29	1	40	19	46	35	2	GR_4	239	27	22
CHR_3	311	4	1954	GR_1	856	21	37	43	84	227	350	27	22	50	GR_2	613	5	67	28	14	318	176	22	27	23	GR_3	333	35	14	1	71	69	3	28	16	GR_4	152	34	15	1	69	9	1	90
CHR_3	312	6	1887	GR_1	815	19	52	29	80	336	252	13	31	50	GR_2	342	22	35	43	35	88	143	31	13	3	GR_3	177	33	11	6	75	43	37	20	23	GR_4	307	40	4	6	90	58	7	35	16	GR_5	137	21	23
CHR_3	316	3	1455	GR_1	872	8	57	35	33	364	292	13	37	49	GR_2	458	13	29	58	26	89	241	36	14	6	GR_6	125	30	20	0	60	86	5	9
CHR_3	318	4	1876	GR_1	1013	19	46	35	97	356	358	16	29	50	GR_2	486	45	12	44	108	44	216	29	16	16	GR_3	178	29	16	5	64	21	37	42	5	GR_4	199	33	12	5	73	11	66	23
CHR_3	320	5	1564	GR_1	767	34	27	39	125	156	300	10	35	48	GR_3	246	39	36	25	49	69	64	34	11	2	GR_2	187	18	27	5	40	8	18	73	15	GR_4	253	25	20	5	55	11	82	6	12	GR_6	111	37	8
CHR_3	321	4	2166	GR_1	952	34	34	32	163	251	312	29	19	50	GR_2	680	28	52	20	107	303	157	19	29	15	GR_3	371	39	9	2	81	37	5	58	7	GR_4	163	23	25	2	47	41	0	59
CHR_3	322	5	1878	GR_1	807	35	20	45	132	120	349	23	21	50	GR_3	375	10	33	56	17	87	195	21	23	6	GR_2	400	25	19	6	56	13	76	10	23	GR_4	172	41	3	6	93	32	38	29	21	GR_6	124	34	10
CHR_3	323	3	2125	GR_1	702	14	57	28	51	317	207	27	20	50	GR_2	951	27	27	46	117	181	411	20	27	12	GR_3	472	26	21	3	55	60	15	24
CHR_3	324	5	1735	GR_1	523	8	59	33	21	240	177	9	36	49	GR_4	365	61	7	32	125	23	133	37	8	9	GR_2	355	16	29	5	35	30	25	45	21	GR_3	384	33	12	5	73	25	42	33	7	GR_5	108	12	33
CHR_3	325	2	1946	GR_1	1269	19	46	35	120	448	445	25	20	50	GR_2	677	48	15	37	165	77	258	20	25	No Mosaics in this segment
CHR_3	326	5	1370	GR_1	631	1	59	40	3	270	243	6	39	50	GR_2	286	58	17	25	84	38	75	39	6	2	GR_3	157	23	22	5	51	0	22	78	11	GR_4	156	35	10	5	77	2	1	97	22	GR_5	140	24	21
CHR_3	327	6	1605	GR_1	754	5	50	45	17	263	317	24	21	47	GR_2	217	39	33	27	49	64	69	22	23	7	GR_3	182	21	24	5	46	29	43	27	10	GR_4	142	33	12	5	73	37	1	62	10	GR_5	143	32	13
CHR_3	327	6	1605	GR_1	754	5	50	45	17	263	317	24	21	47	GR_3	182	29	43	27	28	64	53	21	24	5	GR_2	217	22	23	5	48	39	33	27	12	GR_4	142	33	12	5	73	37	1	62	12	GR_5	143	32	13
CHR_3	329	4	1380	GR_1	628	10	63	27	34	325	181	22	24	48	GR_2	396	10	19	70	16	46	222	23	23	28	GR_3	230	44	2	4	95	7	26	67	4	GR_4	126	28	18	4	60	29	24	47
CHR_3	331	5	1442	GR_1	426	1	74	25	2	230	104	17	32	50	GR_3	268	13	12	75	14	19	161	32	17	2	GR_2	410	23	26	1	46	3	54	43	2	GR_4	203	26	23	1	53	19	10	71	16	GR_5	135	43	6
CHR_3	331	5	1442	GR_2	410	3	54	43	5	150	160	23	26	50	GR_4	203	19	10	71	17	14	130	26	23	2	GR_1	426	17	32	1	34	1	74	25	2	GR_3	268	32	17	1	65	13	12	75	15	GR_5	135	43	6
CHR_3	333	5	1585	GR_1	651	6	26	68	16	111	376	7	41	48	GR_3	295	21	22	57	30	48	163	43	5	5	GR_2	300	21	27	2	43	9	82	9	9	GR_4	181	39	9	2	81	17	55	28	11	GR_5	158	46	2
CHR_3	334	7	1583	GR_1	390	17	30	53	28	79	183	18	31	48	GR_4	251	0	91	9	0	194	24	33	16	14	GR_2	298	23	26	1	46	17	17	66	2	GR_3	257	29	20	1	59	8	65	27	3	GR_5	148	17	32
CHR_3	334	7	1583	GR_4	251	0	91	9	0	194	24	33	16	47	GR_5	148	56	10	34	46	12	57	17	32	3	GR_1	390	18	31	1	36	17	30	53	14	GR_2	298	23	26	1	46	17	17	66	2	GR_3	257	29	20
CHR_3	335	3	1689	GR_1	897	26	28	47	108	182	405	18	25	50	GR_2	567	5	55	40	14	229	219	25	18	15	GR_3	225	33	10	7	76	34	34	32
CHR_3	338	4	1472	GR_1	655	3	70	27	9	353	184	25	16	50	GR_2	451	28	13	59	57	40	242	16	25	5	GR_3	237	16	25	9	39	4	49	47	12	GR_4	129	30	11	9	73	87	1	11
CHR_3	338	4	1472	GR_1	655	3	70	27	9	353	184	25	16	47	GR_3	237	4	49	47	4	77	98	16	25	1	GR_2	451	16	25	9	39	28	13	59	10	GR_4	129	30	11	9	73	87	1	11
CHR_3	339	3	1676	GR_1	578	28	27	45	79	118	261	29	18	50	GR_2	909	11	41	48	42	249	390	18	29	19	GR_3	189	32	15	3	68	5	74	21
CHR_3	341	4	1608	GR_1	875	10	35	54	39	204	414	11	32	49	GR_3	280	21	57	22	29	124	63	31	12	14	GR_2	262	24	19	7	55	2	55	42	4	GR_4	191	17	26	7	39	18	34	49
CHR_3	342	5	1329	GR_1	564	0	61	38	1	250	207	19	30	50	GR_2	190	47	12	41	45	18	81	30	19	2	GR_3	277	23	26	1	46	7	20	73	2	GR_4	138	25	24	1	51	26	14	60	2	GR_5	160	27	22
CHR_3	342	5	1329	GR_3	277	7	20	73	7	32	155	23	26	49	GR_5	160	21	61	18	18	80	31	27	22	2	GR_1	564	19	30	1	38	0	61	38	2	GR_2	190	30	19	1	61	47	12	41	3	GR_4	138	25	24
CHR_3	342	5	1329	GR_4	138	26	14	60	15	13	73	25	24	47	GR_5	160	21	61	18	18	80	31	27	22	2	GR_1	564	19	30	1	38	0	61	38	2	GR_2	190	30	19	1	61	47	12	41	3	GR_3	277	23	26
CHR_3	343	5	1795	GR_1	792	13	28	59	43	142	396	13	34	48	GR_3	278	63	33	4	118	96	17	36	11	5	GR_2	378	8	39	3	17	23	56	21	4	GR_4	210	12	35	3	25	11	53	36	2	GR_5	137	40	7
CHR_3	343	5	1795	GR_2	378	23	56	21	47	175	86	8	39	48	GR_5	137	48	3	49	32	3	67	40	7	6	GR_1	792	13	34	3	27	13	28	59	2	GR_3	278	36	11	3	76	63	33	4	2	GR_4	210	12	35
CHR_3	343	5	1795	GR_3	278	63	33	4	118	96	17	36	11	48	GR_4	210	11	53	36	12	85	77	12	35	5	GR_1	792	13	34	3	27	13	28	59	2	GR_2	378	8	39	3	17	23	56	21	2	GR_5	137	40	7
CHR_3	344	3	1691	GR_1	734	17	18	65	55	87	430	20	29	50	GR_2	752	22	64	14	85	389	114	29	20	27	GR_3	205	44	5	1	89	33	17	49
CHR_3	345	5	1416	GR_1	623	11	50	39	33	225	236	23	18	48	GR_4	192	24	62	15	24	97	31	18	23	6	GR_2	270	21	20	9	51	9	22	69	13	GR_3	182	26	15	9	63	35	28	37	2	GR_5	149	15	26
CHR_3	346	3	1360	GR_1	796	4	50	46	13	272	333	3	39	50	GR_2	355	45	19	35	84	55	134	39	3	5	GR_3	209	5	37	8	11	19	47	34
CHR_3	348	6	1408	GR_1	487	26	48	25	69	196	136	16	33	50	GR_5	147	45	52	3	40	72	5	33	16	2	GR_2	392	18	31	1	36	8	44	47	13	GR_3	131	20	29	1	40	6	39	55	17	GR_4	130	39	10
CHR_3	348	6	1408	GR_2	392	8	44	47	15	124	176	18	31	50	GR_9	121	27	32	41	16	30	49	31	18	2	GR_1	487	16	33	1	32	26	48	25	14	GR_3	131	20	29	1	40	6	39	55	18	GR_4	130	39	10
CHR_3	349	5	1902	GR_1	702	34	23	43	120	121	308	22	25	50	GR_2	555	16	60	24	46	263	140	25	22	2	GR_3	353	24	23	3	51	31	32	37	18	GR_4	152	38	9	3	80	12	46	42	8	GR_5	140	29	18
CHR_3	350	4	1883	GR_1	659	4	51	45	12	233	275	27	20	50	GR_2	663	16	55	29	52	285	197	20	27	16	GR_3	331	34	13	3	72	35	15	50	15	GR_4	230	29	18	3	61	60	4	35
CHR_3	352	6	1725	GR_1	517	5	60	36	12	236	189	29	19	48	GR_4	259	30	12	58	34	20	133	20	28	16	GR_2	368	41	7	2	85	0	47	53	7	GR_3	318	24	24	2	50	70	13	17	18	GR_5	162	33	15
CHR_3	353	3	799	GR_1	542	0	68	32	0	273	169	15	29	47	GR_2	136	16	1	83	9	1	97	28	16	5	GR_3	121	30	14	6	68	11	35	54
CHR_3	354	4	837	GR_1	290	57	11	32	93	28	106	28	16	47	GR_3	100	4	34	62	2	22	53	15	29	2	GR_2	299	16	28	6	36	0	66	34	2	GR_4	148	15	29	6	34	0	48	52
CHR_3	354	4	837	GR_1	290	57	11	32	93	28	106	28	16	47	GR_4	148	0	48	52	0	49	72	15	29	2	GR_2	299	16	28	6	36	0	66	34	2	GR_3	100	15	29	6	34	4	34	62
CHR_3	355	7	1418	GR_2	354	13	13	74	20	30	232	22	26	50	GR_3	264	4	85	11	5	177	30	26	22	2	GR_1	315	22	26	2	45	1	84	15	7	GR_4	168	24	24	2	50	32	44	24	6	GR_5	108	28	20
CHR_3	356	5	1755	GR_1	966	8	48	44	34	336	409	13	32	50	GR_4	131	91	0	9	82	0	16	32	13	6	GR_2	326	18	27	5	40	0	78	22	2	GR_3	227	27	18	5	60	66	0	34	5	GR_5	105	22	23
CHR_3	356	5	1755	GR_2	326	0	78	22	0	200	73	18	27	48	GR_3	227	66	0	34	83	0	88	27	18	2	GR_1	966	13	32	5	28	8	48	44	2	GR_4	131	32	13	5	71	91	0	9	2	GR_5	105	22	23
CHR_3	357	4	1591	GR_1	462	69	15	15	203	69	92	42	2	50	GR_2	813	2	44	54	6	244	393	2	42	13	GR_3	194	26	18	6	59	9	32	59	8	GR_4	122	7	37	6	15	23	65	13
CHR_3	358	5	1355	GR_1	686	0	43	57	1	193	341	24	23	50	GR_2	237	46	13	41	53	24	98	23	24	23	GR_3	112	39	8	3	82	2	73	25	2	GR_4	155	22	25	3	46	13	59	28	9	GR_5	165	28	19
CHR_3	360	5	1305	GR_2	325	8	66	26	13	162	84	19	30	50	GR_3	208	33	5	62	31	7	119	30	19	2	GR_1	485	19	30	1	38	9	19	72	4	GR_4	145	23	26	1	46	16	39	45	5	GR_6	142	34	15
CHR_3	361	4	1226	GR_1	687	1	34	66	2	151	387	7	42	50	GR_3	207	8	92	0	7	125	0	42	7	12	GR_2	207	43	6	1	87	6	42	52	12	GR_4	125	41	8	1	83	35	32	33
CHR_3	363	4	1559	GR_1	924	20	49	31	91	353	292	10	24	50	GR_2	403	4	40	56	7	116	215	24	10	15	GR_3	110	25	9	16	73	4	15	82	4	GR_4	122	11	23	16	32	10	57	34
CHR_3	363	4	1559	GR_2	403	4	40	56	7	116	215	24	10	47	GR_4	122	10	57	34	6	53	42	11	23	1	GR_1	924	10	24	16	29	20	49	31	13	GR_3	110	25	9	16	73	4	15	82
CHR_3	365	3	1791	GR_1	899	20	31	48	85	202	409	25	23	49	GR_2	622	4	62	34	11	282	208	22	26	14	GR_4	270	31	17	2	64	57	9	34
CHR_3	366	5	2009	GR_1	676	2	51	47	7	239	293	16	32	50	GR_2	669	40	29	31	135	153	216	32	16	10	GR_3	333	21	27	2	43	47	11	41	11	GR_4	189	20	28	2	41	4	70	26	7	GR_5	142	17	31
CHR_3	366	5	2009	GR_2	669	40	29	31	135	153	216	32	16	47	GR_5	142	86	1	13	80	1	24	17	31	1	GR_1	676	16	32	2	33	2	51	47	6	GR_3	333	21	27	2	43	47	11	41	7	GR_4	189	20	28
CHR_3	368	4	2059	GR_1	938	1	61	38	5	400	334	22	26	49	GR_2	528	63	16	21	182	74	126	27	21	8	GR_3	368	30	18	2	62	56	16	28	2	GR_4	225	27	21	2	56	0	23	77
CHR_3	370	4	1836	GR_1	796	11	55	34	42	317	263	19	26	50	GR_2	629	25	33	41	77	157	257	26	19	17	GR_3	257	29	16	5	64	65	3	32	2	GR_4	154	21	24	5	46	46	32	21
CHR_3	373	4	1876	GR_1	726	2	37	62	5	184	411	21	24	49	GR_4	313	24	54	22	34	118	63	23	22	2	GR_2	359	23	22	5	51	1	48	51	2	GR_3	478	21	24	5	46	53	31	16
CHR_3	373	4	1876	GR_2	359	1	48	51	2	115	160	23	22	49	GR_3	478	53	31	16	151	136	93	21	24	2	GR_1	726	21	24	5	46	2	37	62	2	GR_4	313	23	22	5	51	24	54	22
CHR_3	374	7	1623	GR_2	214	1	71	28	1	119	63	27	19	47	GR_4	412	0	45	55	0	129	213	18	28	6	GR_1	330	25	21	4	54	13	3	84	3	GR_3	323	21	25	4	45	29	59	12	14	GR_5	104	35	11
CHR_3	377	3	1696	GR_1	684	3	48	48	10	220	291	25	18	50	GR_2	773	28	32	40	104	187	309	18	25	16	GR_3	239	29	14	7	67	35	36	30
CHR_3	378	6	2062	GR_1	410	19	33	47	38	102	192	31	11	50	GR_3	603	34	25	40	98	111	235	11	31	15	GR_2	332	36	6	8	85	1	95	4	6	GR_4	398	16	26	8	38	10	8	82	7	GR_5	107	13	29
CHR_3	378	6	2062	GR_1	410	19	33	47	38	102	192	31	11	47	GR_5	107	38	43	20	23	40	24	13	29	15	GR_2	332	36	6	8	85	1	95	4	1	GR_3	603	11	31	8	26	34	25	40	2	GR_4	398	16	26
CHR_3	379	5	1280	GR_1	481	5	67	28	13	264	144	15	32	49	GR_3	226	45	15	40	53	27	98	33	14	8	GR_2	229	29	18	3	61	0	69	31	2	GR_4	222	17	30	3	36	1	17	82	2	GR_5	122	23	24
CHR_3	380	5	559	GR_4	101	20	38	43	10	29	44	26	22	47	GR_5	109	17	68	15	7	43	13	21	27	3	GR_1	104	31	17	2	64	0	65	35	2	GR_2	144	17	31	2	35	2	64	34	4	GR_3	101	22	26
CHR_3	381	6	1716	GR_1	473	3	69	29	6	249	137	22	23	48	GR_3	384	54	11	35	106	32	139	25	20	9	GR_2	362	26	19	5	57	15	38	47	9	GR_4	256	29	16	5	64	16	24	61	14	GR_5	133	33	12
CHR_3	382	6	1877	GR_1	602	21	39	39	60	172	228	25	21	50	GR_3	417	40	28	32	85	91	137	21	25	6	GR_2	436	26	20	4	56	1	60	39	8	GR_4	178	18	28	4	39	4	39	57	6	GR_5	104	22	24
CHR_3	387	6	2085	GR_2	507	25	10	65	54	35	286	25	23	47	GR_3	311	25	1	74	31	3	187	26	22	4	GR_1	642	30	18	2	62	31	65	3	3	GR_4	273	28	20	2	58	41	35	24	5	GR_5	231	23	25
CHR_3	388	4	1603	GR_1	528	0	77	22	1	316	121	21	25	50	GR_4	230	8	11	80	7	15	140	25	21	2	GR_2	544	24	22	4	52	18	37	46	6	GR_3	301	27	19	4	58	38	10	52
CHR_3	389	5	1754	GR_1	474	32	29	39	77	107	188	35	9	48	GR_2	629	1	66	34	2	326	222	9	35	11	GR_3	409	39	5	6	88	56	11	33	5	GR_4	125	9	35	6	20	4	95	1	18	GR_5	117	25	19
CHR_3	389	5	1754	GR_1	474	32	29	39	77	107	188	35	9	47	GR_4	125	4	95	1	2	62	1	9	35	3	GR_2	629	9	35	6	20	1	66	34	11	GR_3	409	39	5	6	88	56	11	33	18	GR_5	117	25	19
CHR_3	390	3	965	GR_2	213	1	28	71	1	40	134	23	24	48	GR_3	173	32	29	39	25	36	63	22	25	2	GR_1	579	9	38	3	19	5	78	17
CHR_3	391	3	1600	GR_1	941	28	27	46	116	171	389	1	0	50	GR_2	443	5	61	33	12	211	152	0	1	24	GR_3	216	1	0	49	100	34	48	19
CHR_4	1	4	1554	GR_1	678	11	62	26	39	326	182	11	33	48	GR_4	244	9	46	45	9	72	94	32	12	4	GR_2	377	13	31	6	29	40	23	36	5	GR_3	255	23	21	6	52	22	2	76
CHR_4	1	4	1554	GR_2	377	40	23	36	80	71	148	13	31	47	GR_4	244	9	46	45	9	72	94	32	12	3	GR_1	678	11	33	6	25	11	62	26	4	GR_3	255	23	21	6	52	22	2	76
CHR_4	5	4	1295	GR_1	580	7	60	34	19	268	200	21	26	48	GR_3	199	17	63	20	17	97	42	26	21	5	GR_2	402	23	24	3	48	25	1	74	2	GR_4	114	21	26	3	44	16	27	57
CHR_4	5	4	1295	GR_2	402	25	1	74	38	3	234	23	24	48	GR_3	199	17	63	20	17	97	42	26	21	3	GR_1	580	21	26	3	44	7	60	34	2	GR_4	114	21	26	3	44	16	27	57
CHR_4	7	4	1638	GR_1	799	18	40	42	65	228	313	26	22	48	GR_3	361	9	21	70	13	48	208	22	26	2	GR_2	345	21	27	2	43	0	75	25	7	GR_4	133	32	16	2	66	33	38	29
CHR_4	12	3	1525	GR_1	804	13	6	81	40	28	517	29	19	48	GR_2	439	3	74	23	7	257	103	19	29	16	GR_3	282	39	9	2	81	33	46	20
CHR_4	15	5	1367	GR_1	618	14	42	44	42	191	264	20	26	49	GR_3	338	36	36	27	63	97	96	27	19	19	GR_2	154	40	6	4	86	11	14	75	19	GR_4	109	38	8	4	82	60	2	38	3	GR_5	148	19	27
CHR_4	15	5	1367	GR_3	338	36	36	27	63	97	96	27	19	48	GR_5	148	14	51	36	10	57	53	19	27	3	GR_1	618	20	26	4	43	14	42	44	17	GR_2	154	40	6	4	86	11	14	75	19	GR_4	109	38	8
CHR_4	18	3	1069	GR_1	459	4	46	50	8	149	213	25	22	49	GR_2	496	1	59	40	3	194	175	21	26	12	GR_3	114	38	9	3	80	17	42	41
CHR_4	19	2	1560	GR_1	1198	6	46	48	33	396	546	1	1	50	GR_2	362	42	32	26	75	89	94	1	1	No Mosaics in this segment
CHR_4	20	3	1638	GR_1	789	3	39	58	11	202	402	11	37	50	GR_2	653	47	34	19	178	203	147	37	11	7	GR_3	196	23	25	2	47	44	12	43
CHR_4	23	3	1673	GR_1	874	35	47	17	178	371	181	22	24	50	GR_2	473	17	9	73	35	30	306	24	22	11	GR_3	326	29	17	4	63	15	37	48
CHR_4	24	7	1849	GR_1	544	44	29	27	115	118	143	20	26	49	GR_2	418	6	59	35	12	187	145	27	19	15	GR_3	161	28	18	4	60	78	1	22	14	GR_4	194	23	23	4	50	32	7	60	16	GR_5	289	28	18
CHR_4	25	5	1536	GR_1	632	29	33	38	93	163	254	24	22	50	GR_2	465	1	59	40	1	188	169	22	24	2	GR_3	158	19	27	4	41	28	32	40	21	GR_4	135	36	10	4	78	54	0	46	2	GR_6	146	27	19
CHR_4	25	5	1536	GR_3	158	28	32	40	21	38	62	19	27	50	GR_6	146	9	77	14	7	96	23	27	19	2	GR_1	632	24	22	4	52	29	33	38	2	GR_2	465	22	24	4	47	1	59	40	22	GR_4	135	36	10
CHR_4	26	3	2022	GR_1	842	12	59	29	49	383	246	7	41	48	GR_3	608	63	15	21	234	87	161	43	5	5	GR_2	572	7	41	2	14	21	7	72
CHR_4	26	3	2022	GR_2	572	21	7	72	47	23	323	7	41	48	GR_3	608	63	15	21	234	87	161	43	5	5	GR_1	842	7	41	2	14	12	59	29
CHR_4	27	5	1117	GR_1	305	28	34	39	42	80	121	28	21	50	GR_2	328	2	49	49	3	96	128	21	28	2	GR_3	208	21	28	1	42	2	40	58	20	GR_4	131	35	14	1	71	19	45	36	2	GR_5	145	28	21
CHR_4	27	5	1117	GR_3	208	2	40	58	2	49	95	21	28	50	GR_5	145	15	56	28	12	67	45	28	21	2	GR_1	305	28	21	1	57	28	34	39	2	GR_2	328	21	28	1	42	2	49	49	19	GR_4	131	35	14
CHR_4	28	6	1264	GR_1	230	85	2	12	129	6	39	32	16	49	GR_4	309	4	64	31	7	157	101	15	33	4	GR_2	166	16	32	2	33	8	68	24	5	GR_3	199	16	32	2	33	3	64	33	4	GR_5	255	19	29
CHR_4	29	2	1515	GR_1	875	4	52	44	17	311	345	19	25	50	GR_2	640	31	35	35	100	175	232	25	19	No Mosaics in this segment
CHR_4	30	4	1304	GR_1	596	3	48	49	9	198	266	11	33	49	GR_2	276	42	23	35	59	51	99	34	10	8	GR_3	203	17	27	6	38	9	68	23	2	GR_4	229	14	30	6	31	0	41	59
CHR_4	31	4	1581	GR_1	377	30	6	64	48	15	214	37	6	48	GR_3	536	10	20	70	22	70	320	7	36	18	GR_2	442	22	21	7	51	10	85	5	17	GR_4	226	36	7	7	83	66	29	5
CHR_4	35	5	1031	GR_1	443	5	67	28	11	211	117	8	22	49	GR_2	190	3	8	90	2	8	125	22	8	8	GR_3	163	10	20	20	33	17	0	83	6	GR_4	108	19	11	20	63	45	1	54	5	GR_6	127	8	22
CHR_4	37	6	1524	GR_1	570	2	22	76	4	73	340	23	25	49	GR_2	380	1	65	35	1	174	123	24	24	10	GR_3	170	29	19	2	60	7	49	44	2	GR_4	116	21	27	2	43	0	71	29	2	GR_5	114	26	22
CHR_4	37	6	1524	GR_4	116	0	71	29	0	64	34	21	27	49	GR_5	114	4	60	36	2	48	39	26	22	2	GR_1	570	23	25	2	47	2	22	76	2	GR_2	380	24	24	2	50	1	65	35	9	GR_3	170	29	19
CHR_4	38	4	1938	GR_1	821	6	49	45	21	274	334	24	25	49	GR_2	547	29	33	38	82	143	219	26	23	10	GR_3	337	30	19	1	61	11	51	37	20	GR_4	233	37	12	1	75	81	5	14
CHR_4	39	5	1093	GR_1	318	3	58	38	5	142	123	24	21	49	GR_4	181	2	44	55	1	49	82	22	23	2	GR_2	172	23	22	5	51	4	60	37	4	GR_3	248	22	23	5	48	1	46	53	19	GR_6	174	32	13
CHR_4	39	5	1093	GR_2	172	4	60	37	3	73	60	23	22	47	GR_3	248	1	46	53	1	79	118	22	23	2	GR_1	318	24	21	5	53	3	58	38	2	GR_4	181	22	23	5	48	2	44	55	18	GR_6	174	32	13
CHR_4	43	5	897	GR_1	168	1	72	26	1	102	49	15	34	49	GR_4	182	9	63	28	8	88	53	35	14	7	GR_2	143	28	21	1	57	75	1	24	2	GR_3	274	20	29	1	40	6	47	47	7	GR_5	130	16	33
CHR_4	45	4	1862	GR_1	1180	9	41	50	48	332	543	19	31	50	GR_2	462	52	19	29	130	73	149	31	19	10	GR_3	118	28	22	0	56	89	11	0	2	GR_4	102	20	30	0	40	12	73	15
CHR_4	46	6	1008	GR_1	309	2	68	30	3	173	103	11	35	49	GR_4	105	7	25	68	3	16	59	34	12	2	GR_2	212	18	28	4	39	8	9	84	12	GR_3	112	39	7	4	84	46	45	9	13	GR_6	136	23	23
CHR_4	46	6	1008	GR_2	212	8	9	84	7	12	156	18	28	50	GR_7	134	0	70	30	0	71	41	28	18	2	GR_1	309	11	35	4	23	2	68	30	13	GR_3	112	39	7	4	84	46	45	9	2	GR_4	105	34	12
CHR_4	47	3	1885	GR_1	1035	30	15	54	143	112	528	22	28	50	GR_2	709	12	70	18	42	394	138	28	22	18	GR_3	141	37	13	0	74	37	26	37
CHR_4	50	5	1296	GR_2	371	9	43	48	14	107	158	27	17	49	GR_4	228	20	52	28	25	99	71	18	26	21	GR_1	276	36	8	6	81	0	32	68	2	GR_3	245	18	26	6	40	4	63	33	2	GR_5	176	27	17
CHR_4	50	5	1296	GR_3	245	4	63	33	4	108	76	18	26	49	GR_5	176	33	27	40	25	32	63	27	17	20	GR_1	276	36	8	6	81	0	32	68	2	GR_2	371	27	17	6	61	9	43	48	2	GR_4	228	18	26
CHR_4	51	7	1541	GR_1	342	9	9	81	12	18	209	23	25	49	GR_2	279	33	39	29	48	88	87	26	22	3	GR_3	200	22	26	2	45	1	0	99	5	GR_4	212	29	19	2	60	9	50	41	7	GR_5	173	30	18
CHR_4	52	4	1720	GR_1	969	21	31	48	96	218	447	17	31	50	GR_2	251	23	39	38	27	70	92	31	17	5	GR_3	284	20	28	2	41	46	15	38	9	GR_4	216	31	17	2	64	29	56	15
CHR_4	54	4	1087	GR_1	579	7	44	49	17	174	258	17	27	48	GR_4	106	51	16	33	25	12	33	27	17	2	GR_2	296	17	27	6	38	4	39	56	4	GR_6	106	19	25	6	43	0	75	25
CHR_4	55	6	1034	GR_4	249	5	26	69	5	39	138	22	21	47	GR_5	122	34	42	24	22	42	32	20	23	2	GR_1	241	23	20	7	53	12	19	69	2	GR_2	206	18	25	7	41	13	52	35	11	GR_3	113	32	11
CHR_4	57	5	1844	GR_1	780	14	59	26	57	367	215	13	36	47	GR_5	183	52	17	30	53	27	63	37	12	5	GR_2	334	37	12	1	75	45	0	54	11	GR_3	313	15	34	1	30	14	10	76	20	GR_4	234	29	20
CHR_4	59	4	1709	GR_1	731	0	74	26	0	413	191	14	29	47	GR_2	386	45	3	51	83	10	193	31	12	22	GR_3	415	37	6	7	86	46	10	44	4	GR_4	177	27	16	7	62	20	55	25
CHR_4	60	4	2088	GR_1	777	11	65	24	46	413	198	19	26	50	GR_2	814	23	17	60	80	92	432	26	19	22	GR_3	299	37	8	5	82	69	2	29	27	GR_4	198	39	6	5	86	69	29	2
CHR_4	61	3	944	GR_1	640	0	38	62	0	148	323	4	42	49	GR_3	102	99	0	1	79	0	2	42	4	2	GR_2	202	11	35	4	23	1	70	29
CHR_4	63	7	1460	GR_1	409	1	19	79	2	49	267	17	30	47	GR_2	281	33	45	22	43	91	60	29	18	11	GR_3	189	35	12	3	74	17	76	7	2	GR_4	113	25	22	3	53	0	55	45	2	GR_5	242	21	26
CHR_4	63	7	1460	GR_1	409	1	19	79	2	49	267	17	30	48	GR_8	109	90	10	0	57	10	0	31	16	6	GR_2	281	29	18	3	61	33	45	22	9	GR_3	189	35	12	3	74	17	76	7	7	GR_4	113	25	22
CHR_4	63	7	1460	GR_4	113	0	55	45	0	45	49	25	22	47	GR_5	242	4	32	64	4	50	130	21	26	2	GR_1	409	17	30	3	36	1	19	79	2	GR_2	281	29	18	3	61	33	45	22	10	GR_3	189	35	12
CHR_4	64	5	1684	GR_1	814	10	42	49	37	251	389	10	33	50	GR_2	407	22	47	31	40	131	117	33	10	28	GR_3	237	24	19	7	55	60	12	27	33	GR_4	113	27	16	7	62	30	61	9	21	GR_5	113	22	21
CHR_4	65	5	1409	GR_1	463	3	61	36	5	172	134	32	14	48	GR_2	435	19	27	54	38	86	229	16	30	6	GR_3	218	20	26	4	43	0	62	38	14	GR_4	100	25	21	4	54	7	77	16	15	GR_5	193	29	17
CHR_4	66	3	1980	GR_1	1024	20	36	44	94	262	430	25	22	50	GR_2	691	37	38	25	144	232	197	22	25	13	GR_3	265	32	15	3	68	27	36	37
CHR_4	67	4	1888	GR_1	1242	3	41	56	16	347	626	19	25	50	GR_2	337	63	16	21	126	51	87	25	19	6	GR_3	190	16	28	6	36	6	89	5	14	GR_4	119	33	11	6	75	100	0	0
CHR_4	68	5	1928	GR_1	1200	2	43	54	11	349	578	16	30	47	GR_2	377	35	48	17	76	161	74	29	17	1	GR_3	109	17	29	4	36	4	19	76	1	GR_4	125	30	16	4	65	86	8	5	19	GR_5	117	43	3
CHR_4	68	5	1928	GR_1	1200	2	43	54	11	349	578	16	30	50	GR_4	125	86	8	5	72	11	9	30	16	4	GR_2	377	29	17	4	63	35	48	17	4	GR_3	109	17	29	4	36	4	19	76	19	GR_5	117	43	3
CHR_4	68	5	1928	GR_2	377	35	48	17	76	161	74	29	17	50	GR_3	109	4	19	76	2	13	68	17	29	4	GR_1	1200	16	30	4	34	2	43	54	4	GR_4	125	30	16	4	65	86	8	5	22	GR_5	117	43	3
CHR_4	68	5	1928	GR_3	109	4	19	76	2	13	68	17	29	47	GR_4	125	86	8	5	72	11	9	30	16	1	GR_1	1200	16	30	4	34	2	43	54	1	GR_2	377	29	17	4	63	35	48	17	19	GR_5	117	43	3
CHR_4	69	3	1671	GR_1	1194	2	44	55	9	357	593	4	43	50	GR_2	362	50	36	15	105	116	63	43	4	20	GR_3	115	25	22	3	53	100	0	0
CHR_4	70	4	1392	GR_1	932	1	55	45	3	360	391	3	46	50	GR_2	178	54	32	14	58	53	30	46	3	11	GR_3	125	35	14	1	71	100	0	0	7	GR_4	157	6	43	1	12	13	29	58
CHR_4	70	4	1392	GR_2	178	54	32	14	58	53	30	46	3	47	GR_4	157	13	29	58	9	31	81	6	43	1	GR_1	932	3	46	1	6	1	55	45	11	GR_3	125	35	14	1	71	100	0	0
CHR_4	71	6	1417	GR_1	570	0	67	33	0	268	176	21	28	50	GR_2	248	67	10	23	100	24	71	28	21	2	GR_3	174	23	26	1	46	2	8	90	9	GR_4	137	34	15	1	69	8	21	71	10	GR_5	183	30	19
CHR_4	72	3	2170	GR_1	1343	40	33	27	293	372	401	31	16	50	GR_2	576	6	49	45	15	187	229	16	31	13	GR_3	251	35	12	3	74	48	5	46
CHR_4	74	7	1881	GR_1	570	16	44	40	41	172	205	16	31	49	GR_3	297	23	30	47	35	72	147	32	15	22	GR_2	306	33	14	3	70	9	47	44	17	GR_4	231	33	14	3	70	57	35	8	15	GR_5	175	40	7
CHR_4	75	4	1721	GR_1	754	13	42	45	45	225	325	22	20	49	GR_2	525	17	63	20	48	280	116	20	22	19	GR_3	253	34	8	8	80	1	36	63	22	GR_4	189	31	11	8	73	33	2	65
CHR_4	76	4	1334	GR_1	829	22	40	39	89	250	322	21	25	49	GR_4	140	23	11	66	13	10	77	26	20	10	GR_2	141	23	23	4	50	6	43	51	7	GR_3	224	27	19	4	58	25	55	20
CHR_4	79	4	586	GR_1	192	0	51	49	0	70	90	21	24	47	GR_2	137	13	17	70	7	14	75	22	23	4	GR_3	118	25	20	5	55	6	60	33	8	GR_4	139	25	20	5	55	0	58	42
CHR_4	80	6	1828	GR_2	429	51	40	9	142	171	50	27	21	47	GR_5	159	0	12	88	0	12	117	24	24	7	GR_1	436	28	20	2	58	0	44	56	10	GR_3	428	24	24	2	50	43	15	42	16	GR_4	259	34	14
CHR_4	81	7	1820	GR_1	562	49	33	17	156	164	113	21	20	48	GR_2	367	14	41	45	23	105	151	20	21	9	GR_3	265	21	20	9	51	0	4	96	8	GR_4	243	21	20	9	51	21	67	12	3	GR_5	126	23	18
CHR_4	81	7	1820	GR_2	367	14	41	45	23	105	151	20	21	48	GR_5	126	18	0	82	10	0	92	23	18	5	GR_1	562	21	20	9	51	49	33	17	7	GR_3	265	21	20	9	51	0	4	96	6	GR_4	243	21	20
CHR_4	83	5	1578	GR_1	542	3	67	30	8	276	161	12	36	47	GR_2	435	19	37	45	36	109	176	33	15	21	GR_3	313	37	11	2	77	26	34	41	9	GR_4	150	37	11	2	77	9	1	89	15	GR_5	138	43	5
CHR_4	84	2	1155	GR_1	950	1	54	45	6	353	389	19	27	50	GR_2	205	74	12	14	97	24	37	27	19	No Mosaics in this segment
CHR_4	85	2	1992	GR_1	1410	3	54	43	20	538	568	15	34	50	GR_2	582	74	4	22	260	22	156	34	15	No Mosaics in this segment
CHR_4	86	7	1535	GR_4	271	9	57	34	11	111	89	30	17	48	GR_6	100	0	0	100	0	0	79	18	29	3	GR_1	417	21	26	3	44	6	60	35	18	GR_2	298	28	19	3	59	46	8	45	11	GR_3	181	29	18
CHR_4	88	4	1563	GR_1	946	11	27	62	44	174	530	9	38	50	GR_2	370	19	67	14	34	184	52	38	9	9	GR_4	125	37	10	3	78	73	27	0	3	GR_5	122	10	37	3	21	24	41	35
CHR_4	88	4	1563	GR_2	370	19	67	14	34	184	52	38	9	47	GR_5	122	24	41	35	16	42	47	10	37	1	GR_1	946	9	38	3	19	11	27	62	9	GR_4	125	37	10	3	78	73	27	0
CHR_4	89	4	1651	GR_1	969	6	42	52	27	272	452	5	42	47	GR_4	245	20	59	21	29	132	61	39	8	12	GR_2	249	38	9	3	80	28	33	39	7	GR_3	188	37	10	3	78	81	0	19
CHR_4	92	2	436	GR_1	186	2	10	89	1	11	132	38	8	47	GR_2	250	1	70	28	2	134	72	8	38	No Mosaics in this segment
CHR_4	93	3	1918	GR_1	1076	21	45	34	112	376	380	25	22	50	GR_2	694	23	35	42	76	176	279	22	25	13	GR_3	148	30	17	3	63	89	0	11
CHR_4	94	4	1189	GR_1	385	25	40	35	44	112	128	12	31	48	GR_2	215	14	55	31	15	93	70	33	10	11	GR_3	328	14	29	7	32	17	8	75	5	GR_4	261	28	15	7	65	3	57	40
CHR_4	95	5	1398	GR_1	646	34	29	37	107	142	242	14	34	50	GR_2	402	39	29	32	86	99	144	34	14	2	GR_3	116	17	31	2	35	2	78	21	13	GR_4	102	36	12	2	75	10	66	23	21	GR_5	132	41	7
CHR_4	98	4	1888	GR_1	939	15	41	44	62	267	379	24	20	50	GR_2	684	31	39	30	111	219	225	20	24	5	GR_3	159	21	23	6	47	12	32	56	27	GR_4	106	43	1	6	97	71	11	18
CHR_4	98	4	1888	GR_1	939	15	41	44	62	267	379	24	20	47	GR_3	159	12	32	56	9	37	84	21	23	1	GR_2	684	20	24	6	45	31	39	30	25	GR_4	106	43	1	6	97	71	11	18
CHR_4	99	2	2001	GR_1	871	44	40	16	236	328	171	27	22	50	GR_2	1130	13	28	59	61	201	562	22	27	No Mosaics in this segment
CHR_4	100	2	396	GR_1	237	14	49	36	17	90	88	1	1	48	GR_2	159	2	24	74	1	22	88	1	1	No Mosaics in this segment
CHR_4	101	2	1789	GR_1	1082	12	29	59	54	199	547	12	10	50	GR_2	707	38	46	15	159	295	130	10	12	No Mosaics in this segment
CHR_4	102	2	1931	GR_1	1129	12	30	59	55	217	565	27	21	50	GR_2	802	42	42	15	201	312	150	21	27	No Mosaics in this segment
CHR_4	103	3	1935	GR_1	989	19	47	33	94	360	336	16	31	47	GR_2	477	12	32	56	24	104	239	28	19	7	GR_3	469	35	12	3	74	64	8	28
CHR_4	104	6	1459	GR_2	252	35	49	16	51	109	47	32	14	47	GR_3	221	13	51	36	14	82	77	14	32	2	GR_1	600	13	33	4	28	22	39	39	6	GR_4	165	15	31	4	32	16	2	82	5	GR_5	113	29	17
CHR_4	105	4	1942	GR_1	793	10	34	56	33	181	397	15	31	50	GR_2	649	33	41	26	112	214	178	31	15	20	GR_3	293	39	7	4	84	69	27	5	6	GR_4	207	19	27	4	41	14	40	46
CHR_4	106	6	1410	GR_1	632	0	69	31	1	308	183	14	25	49	GR_4	125	6	20	74	3	15	73	24	15	8	GR_2	170	21	18	11	53	81	0	19	7	GR_3	211	13	26	11	33	1	59	39	2	GR_6	135	19	20
CHR_4	107	4	1209	GR_1	463	0	52	48	0	177	215	17	31	48	GR_3	313	1	25	74	1	40	160	29	19	4	GR_2	333	21	27	2	43	10	73	17	11	GR_4	100	34	14	2	70	3	0	97
CHR_4	108	2	1694	GR_1	893	8	40	52	30	236	409	29	16	50	GR_2	801	40	37	23	182	265	219	16	29	No Mosaics in this segment
CHR_4	111	5	1967	GR_1	608	30	33	37	95	158	237	27	21	49	GR_2	547	36	9	55	93	34	290	20	28	27	GR_3	407	42	6	2	87	34	40	26	25	GR_4	241	40	8	2	83	22	57	21	9	GR_5	164	31	17
CHR_4	112	7	1761	GR_1	472	24	54	22	63	217	116	23	23	48	GR_5	215	26	7	67	25	10	133	23	23	7	GR_2	326	29	17	4	63	36	3	61	6	GR_3	196	27	19	4	58	31	24	45	4	GR_4	240	22	24
CHR_4	114	3	1826	GR_1	921	8	47	45	36	318	398	20	26	50	GR_2	692	35	27	38	115	136	255	26	20	10	GR_3	213	32	14	4	69	64	11	25
CHR_4	115	3	1649	GR_1	1005	19	41	40	95	306	399	12	32	50	GR_2	337	37	14	50	53	31	147	32	12	2	GR_3	307	26	18	6	59	9	53	37
CHR_4	116	4	1777	GR_1	553	16	54	30	46	232	168	19	26	47	GR_2	933	28	25	47	117	166	408	26	19	8	GR_3	143	27	18	5	60	5	90	4	3	GR_4	148	26	19	5	57	38	12	50
CHR_4	116	4	1777	GR_1	553	16	54	30	46	232	168	19	26	48	GR_4	148	38	12	50	28	14	76	26	19	5	GR_2	933	26	19	5	57	28	25	47	12	GR_3	143	27	18	5	60	5	90	4
CHR_4	117	4	2078	GR_1	783	13	56	31	55	358	267	20	29	50	GR_2	701	50	22	28	197	132	222	29	20	2	GR_3	476	24	25	1	48	1	17	82	21	GR_4	118	43	6	1	87	65	34	1
CHR_4	118	7	1589	GR_1	354	0	26	74	0	46	174	17	26	47	GR_2	309	9	62	29	14	152	96	26	17	2	GR_3	221	26	17	7	60	23	17	60	2	GR_4	224	17	26	7	39	22	27	52	4	GR_5	240	28	15
CHR_4	118	7	1589	GR_2	309	9	62	29	14	152	96	26	17	48	GR_7	135	26	13	61	14	11	69	18	25	3	GR_1	354	17	26	7	39	0	26	74	4	GR_3	221	26	17	7	60	23	17	60	2	GR_4	224	17	26
CHR_4	118	7	1589	GR_3	221	23	17	60	23	27	126	26	17	47	GR_4	224	22	27	52	21	40	104	17	26	2	GR_1	354	17	26	7	39	0	26	74	2	GR_2	309	26	17	7	60	9	62	29	5	GR_5	240	28	15
CHR_4	118	7	1589	GR_4	224	22	27	52	21	40	104	17	26	48	GR_6	106	58	4	38	35	4	47	27	16	4	GR_1	354	17	26	7	39	0	26	74	2	GR_2	309	26	17	7	60	9	62	29	3	GR_3	221	26	17
CHR_4	119	3	1376	GR_1	949	5	41	54	22	253	438	4	44	48	GR_2	261	44	31	25	64	69	75	44	4	4	GR_3	166	42	6	2	87	90	0	10
CHR_4	122	4	520	GR_1	128	0	100	0	0	122	1	18	21	47	GR_2	139	6	20	75	3	16	81	22	17	8	GR_3	145	19	20	11	48	0	2	98	8	GR_5	108	17	22	11	43	0	11	89
CHR_4	123	6	1736	GR_1	583	22	12	66	48	39	294	24	25	47	GR_2	322	8	86	6	16	253	23	28	21	15	GR_3	256	34	15	1	69	45	33	22	10	GR_4	208	29	20	1	59	11	10	79	2	GR_5	222	27	22
CHR_4	125	4	1976	GR_1	597	27	21	52	71	87	282	1	49	50	GR_2	716	36	49	15	145	308	128	49	1	22	GR_3	416	29	21	0	57	21	46	34	12	GR_4	247	21	29	0	42	13	1	85
CHR_4	126	5	1747	GR_1	703	7	73	20	28	425	154	13	30	48	GR_2	381	5	14	81	8	34	268	30	13	8	GR_3	385	23	20	7	53	3	31	66	7	GR_4	167	15	28	7	34	64	6	30	8	GR_5	111	22	21
CHR_4	127	3	1555	GR_1	591	48	28	24	160	146	161	31	16	50	GR_2	823	2	47	50	9	267	374	16	31	3	GR_3	141	14	33	3	29	0	58	42
CHR_4	128	5	1868	GR_1	891	23	30	47	97	191	397	28	14	47	GR_2	542	5	69	26	13	269	132	14	28	15	GR_3	165	33	9	8	78	34	38	28	4	GR_4	100	30	12	8	71	67	1	31	17	GR_5	170	32	10
CHR_4	128	5	1868	GR_2	542	5	69	26	13	269	132	14	28	48	GR_4	100	67	1	31	39	1	37	30	12	5	GR_1	891	28	14	8	66	23	30	47	12	GR_3	165	33	9	8	78	34	38	28	14	GR_5	170	32	10
CHR_4	130	4	2013	GR_1	836	37	28	35	147	172	284	28	20	50	GR_2	820	30	38	32	128	244	277	20	28	4	GR_3	223	27	21	2	56	35	2	64	13	GR_4	134	27	21	2	56	1	76	22
CHR_4	131	4	1668	GR_1	774	7	33	59	24	165	391	29	20	50	GR_2	595	21	44	35	62	208	217	20	29	2	GR_3	187	23	26	1	46	1	69	29	16	GR_4	112	40	9	1	81	96	0	4
CHR_4	132	4	1439	GR_1	517	10	11	79	20	32	307	4	39	48	GR_3	319	55	19	26	92	50	91	39	4	7	GR_2	442	7	36	7	16	2	91	8	11	GR_4	161	39	4	7	90	2	19	79
CHR_4	135	3	1579	GR_1	760	25	30	45	92	172	334	15	27	49	GR_2	502	6	66	28	17	270	150	27	15	19	GR_3	317	37	5	8	88	50	10	40
CHR_4	136	7	1786	GR_2	265	37	15	48	39	24	103	33	11	47	GR_3	372	3	64	33	6	179	123	13	31	7	GR_1	590	12	32	6	27	8	11	82	10	GR_4	172	29	15	6	65	70	29	0	6	GR_5	160	31	13
CHR_4	139	6	1900	GR_4	172	8	55	37	7	77	68	24	26	47	GR_6	281	71	0	29	109	0	90	29	21	7	GR_1	536	25	25	0	50	10	39	51	4	GR_2	342	35	15	0	70	35	36	29	3	GR_3	351	23	27
CHR_4	143	6	1419	GR_1	301	6	24	70	8	52	203	20	26	49	GR_4	227	17	43	40	17	65	81	27	19	2	GR_2	431	21	25	4	45	3	22	75	4	GR_3	220	25	21	4	54	28	63	9	6	GR_5	127	25	21
CHR_4	143	6	1419	GR_2	431	3	22	75	6	62	281	21	25	49	GR_3	220	28	63	9	37	128	25	25	21	2	GR_1	301	20	26	4	43	6	24	70	2	GR_4	227	27	19	4	58	17	43	40	7	GR_5	127	25	21
CHR_4	145	3	1852	GR_1	822	28	37	34	113	230	280	26	19	50	GR_2	673	24	39	37	83	207	262	19	26	9	GR_3	357	22	23	5	48	25	32	42
CHR_4	146	5	1725	GR_1	818	1	40	59	2	227	441	8	39	50	GR_2	374	60	21	19	129	71	82	39	8	2	GR_3	239	11	36	3	23	29	44	27	2	GR_4	193	36	11	3	76	0	76	24	15	GR_5	101	37	10
CHR_4	146	5	1725	GR_1	818	1	40	59	2	227	441	8	39	47	GR_4	193	0	76	24	0	87	37	36	11	1	GR_2	374	39	8	3	82	60	21	19	1	GR_3	239	11	36	3	23	29	44	27	14	GR_5	101	37	10
CHR_4	146	5	1725	GR_2	374	60	21	19	129	71	82	39	8	47	GR_3	239	29	44	27	35	84	69	11	36	1	GR_1	818	8	39	3	17	1	40	59	1	GR_4	193	36	11	3	76	0	76	24	14	GR_5	101	37	10
CHR_4	146	5	1725	GR_3	239	29	44	27	35	84	69	11	36	50	GR_4	193	0	76	24	0	87	37	36	11	2	GR_1	818	8	39	3	17	1	40	59	2	GR_2	374	39	8	3	82	60	21	19	14	GR_5	101	37	10
CHR_4	147	5	735	GR_2	119	3	88	9	2	86	11	26	20	49	GR_4	139	2	4	94	1	3	94	21	25	3	GR_1	242	20	26	4	43	2	48	51	4	GR_5	135	11	35	4	23	2	16	82	2	GR_7	100	10	36
CHR_4	148	5	1154	GR_1	383	2	38	59	4	98	200	22	28	47	GR_5	130	5	51	43	3	44	49	25	25	2	GR_2	269	23	27	0	46	6	56	38	2	GR_3	202	24	26	0	48	1	28	70	2	GR_4	170	26	24
CHR_4	148	5	1154	GR_2	269	6	56	38	8	119	107	23	27	47	GR_3	202	1	28	70	1	36	119	24	26	2	GR_1	383	22	28	0	44	2	38	59	1	GR_4	170	26	24	0	52	4	87	9	2	GR_5	130	25	25
CHR_4	148	5	1154	GR_3	202	1	28	70	1	36	119	24	26	50	GR_4	170	4	87	9	3	111	15	26	24	2	GR_1	383	22	28	0	44	2	38	59	3	GR_2	269	23	27	0	46	6	56	38	2	GR_5	130	25	25
CHR_4	148	5	1154	GR_4	170	4	87	9	3	111	15	26	24	47	GR_5	130	5	51	43	3	44	49	25	25	2	GR_1	383	22	28	0	44	2	38	59	2	GR_2	269	23	27	0	46	6	56	38	1	GR_3	202	24	26
CHR_4	149	3	1826	GR_1	859	8	37	55	30	209	416	27	23	50	GR_2	690	18	55	27	65	298	193	23	27	13	GR_3	277	31	19	0	62	78	0	21
CHR_4	150	7	1656	GR_1	689	6	73	22	20	389	154	22	26	48	GR_7	146	38	40	21	31	51	36	28	20	8	GR_2	262	24	24	2	50	26	8	66	19	GR_3	182	41	7	2	85	5	31	64	3	GR_4	114	27	21
CHR_4	150	7	1656	GR_5	111	0	7	93	0	4	67	22	26	48	GR_7	146	38	40	21	31	51	36	28	20	2	GR_1	689	22	26	2	45	6	73	22	7	GR_2	262	24	24	2	50	26	8	66	17	GR_3	182	41	7
CHR_4	153	3	2122	GR_1	890	26	42	32	112	284	290	27	23	50	GR_3	530	47	26	27	138	119	161	23	27	7	GR_2	702	30	20	0	60	28	30	43
CHR_4	153	3	2122	GR_2	702	28	30	43	94	157	296	30	20	47	GR_3	530	47	26	27	138	119	161	23	27	1	GR_1	890	27	23	0	54	26	42	32
CHR_4	154	4	1852	GR_1	730	27	28	45	87	138	299	27	22	50	GR_2	546	2	62	37	4	249	197	22	27	28	GR_3	417	48	1	1	97	58	24	18	5	GR_4	159	30	19	1	61	11	45	45
CHR_4	154	4	1852	GR_2	546	2	62	37	4	249	197	22	27	47	GR_4	159	11	45	45	9	56	74	30	19	1	GR_1	730	27	22	1	55	27	28	45	26	GR_3	417	48	1	1	97	58	24	18
CHR_4	155	4	1165	GR_1	387	6	56	37	11	155	136	24	21	48	GR_2	384	10	28	62	15	65	188	22	23	22	GR_3	275	28	17	5	62	4	0	96	20	GR_4	119	32	13	5	71	7	84	9
CHR_4	156	6	1379	GR_5	139	0	75	25	0	78	34	38	9	48	GR_7	120	0	0	100	0	0	102	11	36	2	GR_1	596	6	41	3	12	0	47	53	3	GR_2	170	42	5	3	89	6	62	33	4	GR_3	244	10	37
CHR_4	157	6	1623	GR_1	600	0	74	26	0	342	157	19	30	50	GR_3	176	77	4	18	68	6	33	30	19	2	GR_2	352	19	30	1	38	19	16	66	2	GR_4	203	31	18	1	63	42	5	52	9	GR_5	152	24	25
CHR_4	157	6	1623	GR_2	352	19	16	66	28	37	204	19	30	49	GR_4	203	42	5	52	42	8	107	31	18	2	GR_1	600	19	30	1	38	0	74	26	2	GR_3	176	30	19	1	61	77	4	18	8	GR_5	152	24	25
CHR_4	158	5	1964	GR_1	679	4	38	58	11	169	336	18	31	49	GR_2	459	50	17	33	125	65	168	30	19	18	GR_3	358	38	11	1	77	1	70	29	16	GR_4	318	35	14	1	71	3	56	41	8	GR_5	150	31	18
CHR_4	159	4	1650	GR_1	1082	3	46	51	16	338	500	10	37	49	GR_2	332	10	51	39	15	125	128	37	10	5	GR_3	134	35	12	3	74	26	44	31	4	GR_7	102	13	34	3	27	100	0	0
CHR_4	159	4	1650	GR_1	1082	3	46	51	16	338	500	10	37	48	GR_3	134	26	44	31	19	50	47	35	12	3	GR_2	332	37	10	3	78	10	51	39	4	GR_7	102	13	34	3	27	100	0	0
CHR_4	160	3	1316	GR_1	1027	5	39	56	22	265	514	7	41	49	GR_2	186	83	14	3	89	23	7	40	8	8	GR_4	103	39	9	2	81	21	44	34
CHR_4	161	5	1905	GR_1	903	1	46	54	3	292	453	13	35	50	GR_2	507	40	25	36	106	101	194	35	13	17	GR_3	252	38	10	2	79	28	54	18	21	GR_4	131	39	9	2	81	100	0	0	10	GR_5	112	26	22
CHR_4	164	3	1769	GR_1	670	44	41	15	175	254	127	33	16	49	GR_2	751	3	28	68	9	126	400	17	32	18	GR_3	348	33	16	1	67	19	40	41
CHR_4	166	8	1604	GR_1	384	5	48	47	8	124	162	19	30	50	GR_3	266	38	15	47	50	31	125	30	19	4	GR_2	283	21	28	1	42	4	63	34	10	GR_4	135	28	21	1	57	0	86	14	13	GR_5	128	18	31
CHR_4	166	8	1604	GR_2	283	4	63	34	5	134	95	21	28	49	GR_6	161	22	13	65	15	14	92	29	20	2	GR_1	384	19	30	1	38	5	48	47	2	GR_3	266	30	19	1	61	38	15	47	11	GR_4	135	28	21
CHR_4	168	4	1727	GR_1	916	4	43	53	18	269	436	22	25	50	GR_2	480	6	48	46	14	163	205	25	22	22	GR_3	194	37	10	3	78	69	18	13	15	GR_4	137	30	17	3	63	100	0	0
CHR_4	169	5	1974	GR_1	781	2	45	53	6	231	359	25	23	50	GR_4	135	80	0	20	61	0	31	23	25	2	GR_2	556	22	26	2	45	48	21	31	4	GR_3	383	27	21	2	56	7	62	32	14	GR_5	119	30	18
CHR_4	169	5	1974	GR_2	556	48	21	31	147	98	190	22	26	49	GR_3	383	7	62	32	13	184	125	27	21	2	GR_1	781	25	23	2	52	2	45	53	2	GR_4	135	23	25	2	47	80	0	20	11	GR_5	119	30	18
CHR_4	173	6	1317	GR_2	325	25	22	53	37	50	157	15	31	47	GR_4	154	8	3	89	4	3	97	34	12	7	GR_1	306	25	21	4	54	0	65	35	11	GR_3	252	33	13	4	71	11	64	25	13	GR_5	179	24	22
CHR_4	176	3	1900	GR_1	853	29	26	45	117	164	372	18	28	50	GR_2	601	25	39	36	74	176	218	28	18	11	GR_3	446	33	13	4	71	34	48	18
CHR_4	178	5	2014	GR_1	598	11	40	48	32	173	273	13	36	47	GR_2	385	39	24	37	72	68	139	37	12	14	GR_3	284	26	23	1	53	38	48	14	11	GR_4	303	38	11	1	77	7	0	93	20	GR_5	444	28	21
CHR_4	180	4	2090	GR_1	963	40	26	34	196	192	339	22	23	50	GR_2	572	14	50	36	38	215	205	23	22	7	GR_3	410	23	22	5	51	2	48	50	5	GR_4	145	24	21	5	53	96	2	2
CHR_4	180	4	2090	GR_1	963	40	26	34	196	192	339	22	23	47	GR_4	145	96	2	2	89	3	4	24	21	1	GR_2	572	23	22	5	51	14	50	36	7	GR_3	410	23	22	5	51	2	48	50
CHR_4	180	4	2090	GR_2	572	14	50	36	38	215	205	23	22	47	GR_3	410	2	48	50	4	139	191	23	22	1	GR_1	963	22	23	5	48	40	26	34	5	GR_4	145	24	21	5	53	96	2	2
CHR_4	182	4	961	GR_1	401	4	49	47	7	133	171	7	37	49	GR_2	183	21	20	59	18	26	103	38	6	10	GR_3	233	41	3	6	93	85	11	4	2	GR_5	144	19	25	6	43	39	7	54
CHR_4	184	4	1377	GR_1	614	0	36	64	0	155	360	23	22	50	GR_2	430	13	37	49	23	98	172	22	23	16	GR_3	191	39	6	5	86	83	1	16	22	GR_4	142	45	0	5	100	49	47	4
CHR_4	186	4	1876	GR_1	640	18	30	52	51	133	311	18	31	49	GR_2	756	26	41	33	99	241	259	32	17	2	GR_3	230	30	19	1	61	4	52	44	6	GR_4	250	35	14	1	71	20	52	28
CHR_4	187	4	1858	GR_1	874	11	60	29	47	388	252	22	26	50	GR_2	614	6	34	60	15	144	333	26	22	24	GR_3	229	36	12	2	75	48	0	52	9	GR_4	141	30	18	2	62	100	0	0
CHR_4	188	6	1843	GR_1	910	16	45	39	66	293	339	24	21	47	GR_6	110	32	0	68	15	0	66	23	22	6	GR_2	262	21	24	5	46	0	64	36	7	GR_3	184	25	20	5	55	48	50	2	8	GR_4	187	25	20
CHR_4	189	4	1936	GR_1	1063	8	59	33	42	467	350	12	36	49	GR_2	314	8	37	55	10	76	151	35	13	5	GR_3	355	31	17	2	64	71	0	29	11	GR_4	204	39	9	2	81	63	2	34
CHR_4	191	4	2059	GR_1	748	15	37	48	53	205	348	24	24	50	GR_2	563	26	66	8	86	333	53	24	24	24	GR_3	393	35	13	2	72	54	3	44	9	GR_4	355	30	18	2	62	54	5	41
CHR_4	193	4	1741	GR_1	993	6	44	50	29	301	454	17	30	49	GR_2	435	28	39	33	60	132	148	29	18	10	GR_3	174	35	12	3	74	7	53	39	11	GR_4	139	30	17	3	63	56	4	40
CHR_4	194	3	2077	GR_1	822	33	22	45	124	129	354	21	26	50	GR_2	807	30	36	35	124	229	295	26	21	23	GR_3	448	41	6	3	87	27	54	19
CHR_4	198	7	1691	GR_1	605	16	50	35	47	232	215	26	21	49	GR_5	159	5	66	28	4	76	43	22	25	2	GR_2	327	23	24	3	48	14	38	49	2	GR_3	212	25	22	3	53	13	23	64	2	GR_4	169	26	21
CHR_4	198	7	1691	GR_2	327	14	38	49	19	81	139	23	24	49	GR_3	212	13	23	64	11	32	116	25	22	2	GR_1	605	26	21	3	55	16	50	35	3	GR_4	169	26	21	3	55	95	3	2	2	GR_5	159	22	25
CHR_4	198	7	1691	GR_2	327	14	38	49	19	81	139	23	24	48	GR_4	169	95	3	2	116	6	4	26	21	2	GR_1	605	26	21	3	55	16	50	35	3	GR_3	212	25	22	3	53	13	23	64	2	GR_5	159	22	25
CHR_4	201	3	1698	GR_1	946	6	36	58	26	232	504	21	26	49	GR_2	577	17	58	25	47	253	145	26	21	25	GR_3	175	44	3	3	93	100	0	0
CHR_4	202	6	1562	GR_1	706	12	41	47	39	210	316	11	34	50	GR_2	335	26	22	52	42	55	175	34	11	7	GR_3	179	42	3	5	93	4	59	36	14	GR_4	117	25	20	5	55	71	29	0	2	GR_5	125	12	33
CHR_4	203	6	1171	GR_2	263	1	68	31	1	137	84	14	34	48	GR_3	113	16	22	62	8	17	65	36	12	2	GR_1	393	13	35	2	27	0	76	24	10	GR_4	101	37	11	2	77	21	9	70	15	GR_5	167	37	11
CHR_4	203	6	1171	GR_2	263	1	68	31	1	137	84	14	34	47	GR_7	134	29	29	42	20	31	58	36	12	2	GR_1	393	13	35	2	27	0	76	24	3	GR_3	113	36	12	2	75	16	22	62	12	GR_4	101	37	11
CHR_4	204	3	2077	GR_1	903	9	46	46	36	295	394	25	21	50	GR_2	1074	44	29	26	256	260	312	21	25	6	GR_3	100	24	22	4	52	42	15	43
CHR_4	204	3	2077	GR_1	903	9	46	46	36	295	394	25	21	47	GR_3	100	42	15	43	22	12	46	24	22	1	GR_2	1074	21	25	4	45	44	29	26
CHR_4	205	3	1633	GR_1	970	11	46	43	48	316	387	13	35	50	GR_2	542	13	38	49	33	147	252	35	13	2	GR_4	121	36	12	2	75	25	48	27
CHR_4	207	5	1973	GR_1	742	34	11	55	117	59	386	25	20	50	GR_2	807	6	70	24	24	436	196	20	25	7	GR_3	126	23	22	5	51	62	0	38	24	GR_4	189	37	8	5	82	95	5	0	2	GR_5	109	21	24
CHR_4	207	5	1973	GR_1	742	34	11	55	117	59	386	25	20	47	GR_3	126	62	0	38	39	0	49	23	22	1	GR_2	807	20	25	5	44	6	70	24	18	GR_4	189	37	8	5	82	95	5	0	2	GR_5	109	21	24
CHR_4	208	4	1401	GR_1	498	6	45	49	13	154	224	21	26	50	GR_2	464	0	68	32	0	210	129	26	21	2	GR_3	291	22	25	3	46	23	15	62	2	GR_4	148	26	21	3	55	4	79	18
CHR_4	209	5	1347	GR_2	300	1	82	17	1	196	55	21	25	49	GR_3	378	2	24	75	3	56	235	26	20	4	GR_1	417	25	21	4	54	28	9	62	15	GR_4	137	31	15	4	67	14	1	85	14	GR_5	115	32	14
CHR_4	210	4	1893	GR_1	1087	3	58	39	14	457	408	9	38	50	GR_2	491	70	11	19	204	51	112	38	9	10	GR_3	171	42	5	3	89	89	0	11	6	GR_4	144	9	38	3	19	2	0	98
CHR_4	211	5	1221	GR_2	311	5	69	26	7	157	78	18	30	47	GR_5	155	11	67	22	9	84	37	31	17	3	GR_1	367	16	32	2	33	3	41	56	10	GR_3	216	34	14	2	70	0	50	50	4	GR_4	172	17	31
CHR_4	213	5	1635	GR_1	459	4	48	48	9	159	213	24	22	49	GR_5	219	30	28	43	29	42	86	22	24	5	GR_2	317	22	24	4	47	46	24	30	3	GR_3	523	25	21	4	54	11	55	34	5	GR_4	117	21	25
CHR_4	213	5	1635	GR_2	317	46	24	30	78	61	103	22	24	47	GR_3	523	11	55	34	25	203	167	25	21	3	GR_1	459	24	22	4	52	4	48	48	3	GR_4	117	21	25	4	45	4	5	91	3	GR_5	219	22	24
CHR_4	213	5	1635	GR_3	523	11	55	34	25	203	167	25	21	48	GR_4	117	4	5	91	2	4	91	21	25	3	GR_1	459	24	22	4	52	4	48	48	5	GR_2	317	22	24	4	47	46	24	30	3	GR_5	219	22	24
CHR_4	215	3	1575	GR_1	577	2	61	37	6	232	185	18	30	50	GR_3	316	66	2	32	122	5	121	30	18	10	GR_2	682	22	26	2	45	17	40	43
CHR_4	217	3	1849	GR_1	883	1	51	48	3	311	383	7	42	47	GR_3	413	80	6	14	221	27	78	45	4	4	GR_2	553	9	40	1	18	7	49	44
CHR_4	218	4	1407	GR_1	849	3	42	55	12	252	430	11	35	47	GR_3	174	38	57	5	43	99	11	37	9	22	GR_2	266	28	18	4	60	19	18	62	1	GR_4	118	35	11	4	76	10	35	55
CHR_4	218	4	1407	GR_1	849	3	42	55	12	252	430	11	35	50	GR_4	118	10	35	55	3	16	33	35	11	22	GR_2	266	28	18	4	60	19	18	62	5	GR_3	174	37	9	4	80	38	57	5
CHR_4	222	3	1770	GR_1	933	16	33	50	70	219	435	23	23	50	GR_2	703	22	47	30	79	257	220	23	23	20	GR_3	134	34	12	4	73	37	61	2
CHR_4	228	3	1444	GR_1	605	11	58	31	33	270	188	5	40	47	GR_3	332	65	21	14	124	62	56	43	2	12	GR_2	507	6	39	5	13	14	16	71
CHR_4	231	4	1768	GR_1	1217	4	43	52	24	360	576	11	37	50	GR_2	256	63	18	19	95	41	60	37	11	2	GR_3	191	36	12	2	75	16	68	16	11	GR_6	104	36	12	2	75	99	1	0
CHR_4	234	3	1813	GR_1	788	3	37	60	10	191	408	23	25	50	GR_2	846	37	39	24	167	269	216	25	23	20	GR_3	179	34	14	2	70	0	48	52
CHR_4	235	4	1162	GR_1	380	10	57	34	17	156	122	9	35	48	GR_2	311	57	35	8	118	111	33	35	9	4	GR_3	333	17	27	6	38	2	28	70	24	GR_8	138	36	8	6	81	0	21	79
CHR_4	236	5	1817	GR_1	534	1	63	36	2	219	169	22	27	49	GR_4	518	66	3	31	191	14	183	28	21	17	GR_2	258	42	7	1	85	25	32	43	6	GR_3	301	36	13	1	73	14	59	27	2	GR_5	206	27	22
CHR_4	239	3	1653	GR_1	505	6	43	52	13	154	245	33	15	48	GR_2	637	35	31	34	107	145	213	17	31	13	GR_3	511	21	27	2	43	17	54	30
CHR_4	240	4	1940	GR_1	836	30	38	32	127	247	278	20	24	50	GR_3	582	10	48	42	26	197	224	24	20	8	GR_2	400	29	15	6	65	32	27	42	20	GR_4	122	32	12	6	72	86	0	14
CHR_4	241	6	1249	GR_1	383	5	72	23	9	205	89	21	26	48	GR_4	251	46	23	31	57	44	80	25	22	2	GR_2	239	25	22	3	53	4	16	79	14	GR_3	158	30	17	3	63	35	13	52	12	GR_5	110	30	17
CHR_4	241	6	1249	GR_2	239	4	16	79	4	23	148	25	22	49	GR_6	108	15	72	13	7	53	13	22	25	2	GR_1	383	21	26	3	44	5	72	23	15	GR_3	158	30	17	3	63	35	13	52	4	GR_4	251	25	22
CHR_4	243	6	1901	GR_1	691	8	53	39	24	258	249	15	30	50	GR_2	473	5	46	49	10	151	214	30	15	21	GR_3	304	30	15	5	66	37	0	63	12	GR_4	163	40	5	5	88	83	17	0	16	GR_5	134	42	3
CHR_4	245	3	1938	GR_1	1069	2	43	55	11	298	509	18	32	50	GR_2	588	38	47	15	130	245	101	32	18	7	GR_3	281	22	28	0	44	67	1	33
CHR_4	249	7	1628	GR_1	598	7	58	35	21	265	209	28	21	48	GR_4	181	5	2	93	3	2	112	21	28	12	GR_2	272	30	19	1	61	13	21	66	6	GR_3	205	27	22	1	55	11	70	20	7	GR_5	142	29	20
CHR_4	250	4	701	GR_1	255	1	43	56	1	77	135	26	20	47	GR_10	102	2	78	20	1	57	20	23	23	2	GR_2	221	24	22	4	52	5	68	27	8	GR_9	123	28	18	4	60	19	26	55
CHR_4	251	6	1613	GR_1	458	5	71	23	11	238	104	13	32	47	GR_6	236	78	5	17	118	12	52	34	11	18	GR_2	202	25	20	5	55	13	25	61	2	GR_3	265	22	23	5	48	7	36	57	17	GR_4	206	35	10
CHR_4	251	6	1613	GR_3	265	7	36	57	8	64	133	22	23	49	GR_5	246	41	25	34	53	50	92	23	22	2	GR_1	458	13	32	5	28	5	71	23	17	GR_2	202	25	20	5	55	13	25	61	18	GR_4	206	35	10
CHR_4	253	5	1371	GR_1	543	1	62	37	4	260	205	19	26	50	GR_2	351	30	16	54	47	37	172	26	19	13	GR_3	197	25	20	5	55	59	1	40	10	GR_4	154	27	18	5	60	2	23	75	23	GR_5	126	43	2
CHR_4	254	4	1502	GR_1	796	11	29	61	36	148	415	26	22	48	GR_2	353	4	62	34	7	172	123	20	28	24	GR_3	235	45	3	2	93	31	64	5	2	GR_4	118	23	25	2	47	64	6	30
CHR_4	254	4	1502	GR_1	796	11	29	61	36	148	415	26	22	49	GR_4	118	64	6	30	44	7	42	23	25	3	GR_2	353	20	28	2	41	4	62	34	25	GR_3	235	45	3	2	93	31	64	5
CHR_4	255	4	960	GR_1	463	4	38	58	9	118	240	7	42	50	GR_4	155	16	45	38	12	51	57	42	7	6	GR_2	189	9	40	1	18	4	29	68	9	GR_3	153	38	11	1	77	0	45	55
CHR_4	256	4	1474	GR_1	665	1	49	51	2	223	309	17	28	49	GR_2	390	54	28	19	128	102	90	29	16	2	GR_3	288	19	26	5	42	9	61	30	18	GR_4	131	27	18	5	60	9	9	82
CHR_4	259	5	1574	GR_2	410	14	19	67	25	55	251	23	21	48	GR_3	388	21	37	42	37	102	152	21	23	10	GR_1	456	26	18	6	59	0	63	36	2	GR_4	131	15	29	6	34	9	2	90	11	GR_5	189	29	15
CHR_4	260	5	1776	GR_1	805	14	41	45	51	228	338	13	31	48	GR_2	304	51	0	49	78	0	155	29	15	2	GR_3	248	19	25	6	43	4	76	20	3	GR_4	191	30	14	6	68	61	16	23	9	GR_5	228	20	24
CHR_4	260	5	1776	GR_1	805	14	41	45	51	228	338	13	31	48	GR_4	191	61	16	23	71	28	55	30	14	5	GR_2	304	29	15	6	65	51	0	49	2	GR_3	248	19	25	6	43	4	76	20	9	GR_5	228	20	24
CHR_4	262	5	1105	GR_2	290	38	24	38	47	47	97	8	37	48	GR_4	103	7	30	63	3	20	55	35	10	2	GR_1	242	8	37	5	17	28	48	23	5	GR_3	326	36	9	5	80	21	19	60	8	GR_6	144	41	4
CHR_4	263	5	1447	GR_1	697	24	38	37	83	204	264	6	34	49	GR_4	229	10	49	41	9	70	78	34	6	10	GR_2	226	24	16	10	60	42	42	16	9	GR_3	194	13	27	10	32	17	1	82	7	GR_6	101	8	32
CHR_4	264	7	1626	GR_1	359	11	23	66	16	51	198	21	25	50	GR_2	380	24	66	9	53	221	42	25	21	14	GR_3	229	36	10	4	78	17	1	82	4	GR_4	312	31	15	4	67	44	16	39	10	GR_7	128	26	20
CHR_4	264	7	1626	GR_4	312	44	16	39	72	41	131	31	15	49	GR_9	108	7	72	22	4	68	27	14	32	2	GR_1	359	21	25	4	45	11	23	66	2	GR_2	380	25	21	4	54	24	66	9	11	GR_3	229	36	10
CHR_4	265	4	1526	GR_1	874	4	42	54	16	245	413	7	39	50	GR_3	170	14	2	84	9	2	109	39	7	4	GR_2	324	45	1	4	97	7	65	28	7	GR_4	158	29	17	4	63	62	22	16
CHR_4	266	6	1823	GR_1	658	17	42	42	54	210	276	16	31	49	GR_2	415	19	79	2	49	306	9	32	15	6	GR_3	286	30	17	3	63	16	6	78	25	GR_4	189	43	4	3	91	30	1	69	23	GR_5	144	42	5
CHR_4	267	5	2007	GR_1	672	34	54	12	130	321	90	17	32	50	GR_3	428	28	0	72	54	1	283	32	17	9	GR_2	487	21	28	1	42	9	60	31	2	GR_4	260	25	24	1	51	13	6	81	6	GR_5	160	24	25
CHR_4	267	5	2007	GR_4	260	13	6	81	12	8	153	25	24	48	GR_5	160	53	2	46	37	2	65	24	25	2	GR_1	672	17	32	1	34	34	54	12	8	GR_2	487	21	28	1	42	9	60	31	2	GR_3	428	32	17
CHR_4	268	6	1859	GR_1	829	21	38	41	85	241	345	25	24	50	GR_2	402	19	57	24	35	162	92	24	25	2	GR_3	166	27	22	1	55	8	63	29	14	GR_4	138	32	17	1	65	26	6	68	2	GR_5	201	22	27
CHR_4	268	6	1859	GR_3	166	8	63	29	7	86	52	27	22	50	GR_5	201	25	36	38	24	54	75	22	27	2	GR_1	829	25	24	1	51	21	38	41	2	GR_2	402	24	25	1	48	19	57	24	15	GR_4	138	32	17
CHR_4	269	6	1575	GR_1	330	13	36	51	20	84	157	28	19	48	GR_2	570	7	60	33	19	261	187	19	28	8	GR_3	223	34	13	3	72	48	10	41	12	GR_4	182	24	23	3	51	2	42	56	2	GR_5	167	33	14
CHR_4	269	6	1575	GR_1	330	13	36	51	20	84	157	28	19	47	GR_7	103	10	65	25	5	55	28	20	27	2	GR_2	570	19	28	3	40	7	60	33	9	GR_3	223	34	13	3	72	48	10	41	12	GR_4	182	24	23
CHR_4	272	4	1422	GR_1	580	23	41	36	69	190	224	24	23	48	GR_2	347	3	40	57	4	88	164	23	24	11	GR_3	375	26	21	3	55	8	48	44	9	GR_4	120	24	23	3	51	0	52	48
CHR_4	273	5	1043	GR_1	379	10	28	63	14	63	187	27	21	48	GR_2	226	21	54	25	25	102	62	19	29	4	GR_3	180	20	28	2	41	0	44	56	10	GR_4	123	32	16	2	66	57	0	43	5	GR_5	135	30	18
CHR_4	273	5	1043	GR_2	226	21	54	25	25	102	62	19	29	47	GR_5	135	53	1	46	35	1	62	30	18	3	GR_1	379	27	21	2	56	10	28	63	4	GR_3	180	20	28	2	41	0	44	56	12	GR_4	123	32	16
CHR_4	274	6	1816	GR_1	613	0	78	22	0	378	139	19	31	47	GR_3	231	0	7	93	0	8	146	32	18	9	GR_2	326	35	15	0	70	45	13	43	12	GR_4	367	35	15	0	70	34	19	48	16	GR_5	173	40	10
CHR_4	275	4	712	GR_2	117	28	50	22	17	48	28	32	16	47	GR_7	143	14	38	48	9	38	63	18	30	5	GR_1	321	21	27	2	43	5	7	89	14	GR_5	131	26	22	2	54	0	95	5
CHR_4	276	3	996	GR_1	475	1	68	31	3	214	130	27	22	48	GR_2	337	4	15	82	5	31	229	20	29	8	GR_3	184	29	20	1	59	39	18	43
CHR_4	278	4	1206	GR_1	446	11	66	23	25	241	113	25	22	50	GR_2	315	0	18	82	0	29	178	22	25	13	GR_3	296	31	16	3	65	21	23	56	2	GR_4	149	26	21	3	55	9	38	54
CHR_4	278	4	1206	GR_2	315	0	18	82	0	29	178	22	25	47	GR_4	149	9	38	54	6	40	75	26	21	1	GR_1	446	25	22	3	53	11	66	23	12	GR_3	296	31	16	3	65	21	23	56
CHR_4	279	4	1150	GR_1	806	4	38	58	15	204	409	13	33	49	GR_3	108	79	19	2	43	16	2	34	12	2	GR_2	121	30	16	4	65	16	78	6	3	GR_5	115	36	10	4	78	13	77	10
CHR_4	281	3	1764	GR_1	558	30	30	40	86	134	238	20	28	50	GR_2	982	8	48	44	36	324	393	28	20	18	GR_3	224	36	12	2	75	69	17	15
CHR_4	284	2	1507	GR_1	1121	2	56	41	12	433	424	18	29	50	GR_2	386	28	24	48	51	68	183	29	18	No Mosaics in this segment
CHR_4	285	3	1691	GR_1	1022	10	55	35	49	428	358	22	24	50	GR_2	503	17	18	65	34	56	268	24	22	12	GR_3	166	41	5	4	89	92	1	7
CHR_4	286	5	1679	GR_1	717	14	54	32	52	302	240	8	35	50	GR_5	184	57	42	0	68	77	1	35	8	2	GR_2	354	37	6	7	86	13	12	74	6	GR_3	268	8	35	7	18	11	45	44	11	GR_4	156	11	32
CHR_4	286	5	1679	GR_2	354	13	12	74	17	24	193	37	6	47	GR_3	268	11	45	44	14	90	117	8	35	2	GR_1	717	8	35	7	18	14	54	32	8	GR_4	156	11	32	7	25	30	19	51	2	GR_5	184	35	8
CHR_4	287	7	1901	GR_1	450	1	39	60	2	116	235	17	33	50	GR_2	404	38	29	32	82	97	142	33	17	2	GR_3	287	14	36	0	28	10	43	48	9	GR_4	197	21	29	0	42	44	25	32	6	GR_5	179	37	13
CHR_4	287	7	1901	GR_3	287	10	43	48	12	81	120	14	36	47	GR_5	179	73	20	7	77	32	15	37	13	2	GR_1	450	17	33	0	34	1	39	60	2	GR_2	404	33	17	0	66	38	29	32	8	GR_4	197	21	29
CHR_4	287	7	1901	GR_3	287	10	43	48	12	81	120	14	36	50	GR_6	135	12	53	35	8	58	51	36	14	2	GR_1	450	17	33	0	34	1	39	60	2	GR_2	404	33	17	0	66	38	29	32	8	GR_4	197	21	29
CHR_4	288	3	1999	GR_1	719	14	33	52	46	169	351	29	21	49	GR_2	605	47	40	12	167	220	89	22	28	4	GR_3	675	30	20	0	60	14	36	51
CHR_4	288	3	1999	GR_2	605	47	40	12	167	220	89	22	28	48	GR_3	675	14	36	51	41	167	313	30	20	3	GR_1	719	29	21	0	57	14	33	52
CHR_4	291	4	1842	GR_1	929	27	38	36	118	260	323	8	36	48	GR_2	353	1	33	66	1	77	207	34	10	17	GR_3	360	31	13	6	70	49	15	36	3	GR_4	200	36	8	6	81	19	60	21
CHR_4	291	4	1842	GR_1	929	27	38	36	118	260	323	8	36	48	GR_4	200	19	60	21	21	102	48	36	8	5	GR_2	353	34	10	6	77	1	33	66	17	GR_3	360	31	13	6	70	49	15	36
CHR_4	292	6	1786	GR_1	624	1	32	68	2	126	358	18	28	50	GR_2	479	14	53	34	29	174	146	28	18	8	GR_3	339	24	22	4	52	44	28	27	8	GR_4	112	20	26	4	43	15	34	51	14	GR_5	121	31	15
CHR_4	293	4	1562	GR_1	614	5	29	66	12	109	328	20	24	50	GR_4	399	75	17	9	195	67	48	24	20	10	GR_2	180	27	17	6	61	21	61	18	3	GR_3	369	20	24	6	45	2	44	54
CHR_4	294	4	1248	GR_1	913	2	40	58	9	245	465	3	42	48	GR_3	113	86	13	1	69	16	2	41	4	7	GR_4	116	4	41	5	8	0	36	64	3	GR_7	106	4	41	5	8	3	43	54
CHR_4	294	4	1248	GR_3	113	86	13	1	69	16	2	41	4	49	GR_7	106	3	43	54	1	28	46	4	41	3	GR_1	913	3	42	5	6	2	40	58	7	GR_4	116	4	41	5	8	0	36	64
CHR_4	295	4	1966	GR_1	709	2	61	37	7	299	237	20	22	47	GR_3	628	50	30	20	178	162	144	24	18	16	GR_2	503	28	14	8	66	18	16	67	14	GR_4	126	30	12	8	71	88	1	11
CHR_4	297	4	2072	GR_1	892	26	39	35	118	270	318	8	39	50	GR_2	572	37	26	37	105	116	219	39	8	23	GR_3	476	22	25	3	46	26	43	32	19	GR_4	132	18	29	3	38	73	4	23
CHR_4	298	7	1423	GR_1	486	1	23	76	1	74	321	5	38	48	GR_7	147	87	10	3	89	16	6	38	5	14	GR_2	225	11	32	7	25	15	4	80	13	GR_3	101	17	26	7	39	0	100	0	26	GR_4	164	20	23
CHR_4	300	3	994	GR_1	412	4	32	64	6	84	222	4	36	47	GR_2	295	46	37	17	81	102	60	38	2	8	GR_3	287	4	36	10	10	1	44	55
CHR_4	301	6	1661	GR_1	737	9	39	52	28	191	333	23	26	50	GR_2	364	0	43	57	0	109	190	26	23	17	GR_3	191	34	15	1	69	67	26	7	10	GR_4	141	33	16	1	67	14	63	23	2	GR_7	100	20	29
CHR_4	302	4	1497	GR_1	425	15	51	35	32	171	156	25	20	50	GR_2	561	5	26	69	12	89	310	20	25	2	GR_3	216	21	24	5	46	0	97	3	5	GR_4	295	26	19	5	57	85	9	6
CHR_4	303	3	1744	GR_1	772	45	34	22	200	235	198	25	21	50	GR_2	822	0	42	57	1	232	416	21	25	5	GR_3	150	22	24	4	47	8	24	68
CHR_4	303	3	1744	GR_1	772	45	34	22	200	235	198	25	21	47	GR_3	150	8	24	68	5	24	90	22	24	1	GR_2	822	21	25	4	45	0	42	57
CHR_4	307	5	1903	GR_1	582	2	37	61	4	143	313	29	20	48	GR_2	561	8	49	43	20	198	231	18	31	17	GR_3	492	38	11	1	77	42	34	24	20	GR_4	123	44	5	1	89	100	0	0	20	GR_5	145	44	5
CHR_4	308	4	1436	GR_2	508	21	64	15	54	251	77	30	19	47	GR_4	173	0	0	100	0	0	129	22	27	4	GR_1	461	24	25	1	48	3	28	69	24	GR_3	294	39	10	1	79	9	29	62
CHR_4	309	6	2029	GR_1	549	8	13	79	16	40	317	24	23	48	GR_2	511	58	18	23	180	87	146	23	24	19	GR_3	367	35	12	3	74	2	47	52	11	GR_4	342	31	16	3	65	17	79	5	23	GR_5	116	40	7
CHR_4	311	5	1607	GR_1	486	5	65	30	12	229	138	9	37	49	GR_2	289	21	44	35	31	103	108	38	8	10	GR_3	407	19	27	4	41	13	8	79	6	GR_4	239	33	13	4	71	55	7	38	17	GR_5	186	17	29
CHR_4	312	4	1472	GR_1	925	5	48	47	22	301	391	14	34	49	GR_2	233	47	37	16	63	76	44	35	13	2	GR_3	127	14	34	2	29	2	38	60	7	GR_4	187	30	18	2	62	40	14	46
CHR_4	313	3	1354	GR_1	895	4	53	44	15	323	356	13	28	49	GR_3	192	35	34	31	37	56	66	28	13	4	GR_2	267	20	21	9	48	57	30	13
CHR_4	315	5	1390	GR_1	413	2	75	23	4	245	99	3	31	48	GR_2	328	81	4	15	159	12	59	31	3	13	GR_3	334	14	20	16	41	11	32	58	10	GR_4	211	20	14	16	58	72	1	27	6	GR_6	104	24	10
CHR_4	316	4	1701	GR_1	900	6	65	29	25	440	261	6	42	50	GR_2	400	38	9	53	70	26	197	42	6	7	GR_3	259	10	38	2	20	31	12	57	7	GR_4	142	42	6	2	87	57	18	25
CHR_4	316	4	1701	GR_1	900	6	65	29	25	440	261	6	42	47	GR_4	142	57	18	25	45	22	41	42	6	1	GR_2	400	42	6	2	87	38	9	53	7	GR_3	259	10	38	2	20	31	12	57
CHR_4	317	3	1383	GR_1	884	6	67	27	26	470	250	20	25	49	GR_2	373	22	4	74	33	9	224	24	21	19	GR_4	126	34	11	5	75	40	21	40
CHR_4	321	6	1904	GR_1	640	12	41	47	36	185	282	18	29	50	GR_6	321	62	20	17	116	59	67	29	18	2	GR_2	359	29	18	3	61	38	42	20	5	GR_3	248	29	18	3	61	0	88	12	9	GR_4	135	30	17
CHR_4	321	6	1904	GR_2	359	38	42	20	82	138	87	29	18	48	GR_5	201	52	7	41	56	12	92	20	27	2	GR_1	640	18	29	3	38	12	41	47	4	GR_3	248	29	18	3	61	0	88	12	8	GR_4	135	30	17
CHR_4	322	7	1574	GR_1	553	2	50	48	4	191	243	22	27	47	GR_6	158	47	29	24	38	37	40	30	19	2	GR_2	195	23	26	1	46	25	47	28	11	GR_3	145	24	25	1	48	75	21	4	2	GR_4	202	28	21
CHR_4	322	7	1574	GR_4	202	5	48	48	5	76	101	28	21	48	GR_5	147	36	15	50	22	14	62	21	28	2	GR_1	553	22	27	1	44	2	50	48	5	GR_2	195	23	26	1	46	25	47	28	12	GR_3	145	24	25
CHR_4	325	6	1882	GR_1	789	11	34	56	35	172	375	14	33	50	GR_2	290	46	41	12	84	116	46	33	14	14	GR_3	209	34	13	3	72	77	3	20	4	GR_4	276	29	18	3	61	6	39	55	2	GR_5	182	17	30
CHR_4	325	6	1882	GR_4	276	6	39	55	8	80	150	29	18	49	GR_5	182	25	40	34	19	47	53	17	30	2	GR_1	789	14	33	3	29	11	34	56	2	GR_2	290	33	14	3	70	46	41	12	15	GR_3	209	34	13
CHR_4	325	6	1882	GR_5	182	25	40	34	19	47	53	17	30	47	GR_6	136	0	97	3	0	115	5	29	18	2	GR_1	789	14	33	3	29	11	34	56	2	GR_2	290	33	14	3	70	46	41	12	15	GR_3	209	34	13
CHR_4	328	5	1725	GR_1	635	10	50	40	29	227	245	18	31	50	GR_2	433	36	40	24	90	152	119	31	18	14	GR_3	315	30	19	1	61	31	21	48	2	GR_4	227	20	29	1	40	0	63	37	14	GR_5	115	33	16
CHR_4	331	3	2061	GR_1	1239	34	17	49	195	153	581	22	26	50	GR_2	619	27	69	5	100	399	35	26	22	20	GR_3	203	33	15	2	68	61	11	28
CHR_4	334	3	1945	GR_1	1235	17	52	31	107	496	397	25	23	50	GR_2	607	29	16	54	80	68	303	23	25	17	GR_3	103	27	21	2	56	100	0	0
CHR_4	335	2	1349	GR_1	1017	13	49	39	61	365	384	15	32	50	GR_2	332	37	24	39	61	61	132	32	15	No Mosaics in this segment
CHR_4	336	4	1331	GR_1	650	12	61	27	39	300	177	21	24	47	GR_2	430	20	17	64	39	50	254	24	21	13	GR_3	147	25	20	5	55	7	21	72	13	GR_5	104	33	12	5	73	4	51	45
CHR_4	337	4	1836	GR_1	981	3	60	36	15	417	335	16	31	49	GR_2	477	40	8	53	94	29	256	32	15	9	GR_3	225	35	12	3	74	8	39	53	21	GR_4	153	39	8	3	82	100	0	0
CHR_4	339	2	1660	GR_1	1001	14	54	32	72	415	330	19	28	50	GR_2	659	21	24	54	62	111	326	28	19	No Mosaics in this segment
CHR_4	340	4	1284	GR_1	860	2	41	57	9	248	454	2	45	50	GR_3	148	29	59	12	26	81	23	45	2	6	GR_2	168	29	18	3	61	19	29	52	4	GR_10	108	22	25	3	46	84	15	1
CHR_4	343	5	1726	GR_1	794	1	45	54	4	221	350	11	36	47	GR_5	107	19	61	20	11	56	25	34	13	3	GR_2	255	22	25	3	46	44	1	54	5	GR_3	269	36	11	3	76	22	51	27	13	GR_4	301	42	5
CHR_4	344	6	1566	GR_1	665	1	58	42	2	280	269	15	30	50	GR_3	226	86	10	4	122	22	13	30	15	2	GR_2	179	22	23	5	48	4	29	67	9	GR_4	157	32	13	5	71	53	2	45	6	GR_5	230	25	20
CHR_4	344	6	1566	GR_2	179	4	29	67	3	33	104	22	23	48	GR_5	230	14	53	33	15	88	71	25	20	2	GR_1	665	15	30	5	33	1	58	42	2	GR_3	226	30	15	5	66	86	10	4	10	GR_4	157	32	13
CHR_4	345	3	771	GR_1	433	1	50	49	3	164	213	19	26	47	GR_3	204	14	25	61	12	32	105	24	21	2	GR_2	134	24	21	5	53	3	37	59
CHR_4	350	4	1392	GR_1	462	23	39	38	51	134	172	18	30	49	GR_2	474	4	43	53	8	135	220	29	19	2	GR_3	331	22	26	2	45	18	32	50	15	GR_4	125	31	17	2	64	18	60	23
CHR_4	351	5	1311	GR_1	446	14	30	56	25	86	213	19	23	49	GR_2	299	26	38	35	40	91	111	24	18	11	GR_3	169	21	21	8	50	7	0	93	4	GR_4	196	15	27	8	35	14	60	27	4	GR_5	201	26	16
CHR_4	352	4	1655	GR_2	343	6	58	37	10	157	133	18	29	50	GR_3	243	82	0	18	124	1	55	29	18	2	GR_1	945	12	35	3	25	9	47	44	3	GR_4	124	26	21	3	55	99	0	1
CHR_4	352	4	1655	GR_2	343	6	58	37	10	157	133	18	29	47	GR_4	124	99	0	1	88	0	2	26	21	2	GR_1	945	12	35	3	25	9	47	44	1	GR_3	243	29	18	3	61	82	0	18
CHR_4	355	8	1824	GR_1	523	16	56	28	37	195	128	17	30	49	GR_3	221	8	34	58	7	49	112	30	17	3	GR_2	260	27	20	3	57	1	10	89	10	GR_4	198	22	25	3	46	2	90	8	12	GR_5	217	25	22
CHR_4	356	4	1474	GR_1	708	14	34	52	42	162	325	20	26	49	GR_2	335	3	25	72	4	57	217	25	21	5	GR_3	305	21	25	4	45	51	46	2	11	GR_5	126	25	21	4	54	4	80	17
CHR_4	357	6	1622	GR_1	580	15	20	65	39	77	338	16	31	50	GR_2	376	16	78	6	35	257	25	31	16	4	GR_3	240	21	26	3	44	4	10	85	6	GR_4	149	19	28	3	40	0	44	56	14	GR_5	164	30	17
CHR_4	358	4	1713	GR_1	525	24	20	56	54	71	264	26	17	48	GR_2	534	22	67	11	67	309	67	15	28	4	GR_3	303	30	13	7	69	40	12	48	4	GR_4	351	28	15	7	65	47	10	43
CHR_4	358	4	1713	GR_2	534	22	67	11	67	309	67	15	28	48	GR_3	303	40	12	48	60	27	145	30	13	3	GR_1	525	26	17	7	60	24	20	56	4	GR_4	351	28	15	7	65	47	10	43
CHR_4	367	3	967	GR_1	408	2	30	68	3	78	237	22	26	50	GR_2	452	16	59	26	36	210	121	26	22	16	GR_4	107	27	21	2	56	0	93	7
CHR_4	369	5	1468	GR_1	623	3	57	40	7	248	230	14	28	49	GR_5	107	73	4	23	47	4	30	28	14	4	GR_2	397	20	22	8	47	4	36	60	9	GR_3	225	32	10	8	76	43	48	9	7	GR_4	116	25	17
CHR_4	372	5	854	GR_1	308	1	33	66	1	64	171	25	21	47	GR_2	145	61	18	21	49	23	34	23	23	4	GR_3	157	30	16	4	65	32	52	16	10	GR_5	131	22	24	4	47	0	58	42	8	GR_6	113	29	17
CHR_4	378	5	1714	GR_2	336	13	26	61	18	57	179	19	28	49	GR_5	132	41	6	53	24	5	64	29	18	2	GR_1	880	25	22	3	53	5	64	31	4	GR_3	228	24	23	3	51	66	12	22	4	GR_4	138	23	24
CHR_4	378	5	1714	GR_3	228	66	12	22	92	25	62	24	23	50	GR_4	138	3	46	51	2	43	64	23	24	3	GR_1	880	25	22	3	53	5	64	31	6	GR_2	336	19	28	3	40	13	26	61	4	GR_5	132	29	18
CHR_5	5	5	1695	GR_1	673	16	56	29	53	285	194	17	26	47	GR_2	396	23	39	39	40	105	140	26	17	5	GR_3	325	27	16	7	62	14	0	86	10	GR_4	152	24	19	7	55	7	33	60	2	GR_5	149	27	16
CHR_5	5	5	1695	GR_1	673	16	56	29	53	285	194	17	26	47	GR_5	149	42	19	39	36	26	68	27	16	7	GR_2	396	26	17	7	60	23	39	39	5	GR_3	325	27	16	7	62	14	0	86	11	GR_4	152	24	19
CHR_5	6	4	1349	GR_1	659	4	43	53	11	183	294	19	27	47	GR_2	292	31	30	40	47	70	124	24	22	14	GR_3	220	25	21	4	54	0	67	33	13	GR_4	178	27	19	4	58	0	13	87
CHR_5	9	5	1769	GR_1	808	12	48	40	46	293	323	18	28	49	GR_4	253	26	45	30	36	96	84	27	19	9	GR_2	295	34	12	4	73	19	19	62	2	GR_3	213	18	28	4	39	0	0	100	4	GR_5	200	21	25
CHR_5	9	5	1769	GR_4	253	26	45	30	36	96	84	27	19	48	GR_5	200	36	57	7	42	105	17	21	25	3	GR_1	808	18	28	4	39	12	48	40	11	GR_2	295	34	12	4	73	19	19	62	2	GR_3	213	18	28
CHR_5	11	4	1586	GR_1	580	13	11	76	29	39	347	22	26	50	GR_2	432	5	60	35	10	189	143	26	22	2	GR_3	424	26	22	2	54	27	50	23	4	GR_4	150	23	25	2	47	24	53	23
CHR_5	11	4	1586	GR_3	424	27	50	23	62	178	108	26	22	49	GR_4	150	24	53	23	21	71	41	23	25	2	GR_1	580	22	26	2	45	13	11	76	2	GR_2	432	26	22	2	54	5	60	35
CHR_5	12	4	1789	GR_1	778	37	52	11	169	367	102	29	12	50	GR_2	666	15	19	67	39	77	365	12	29	8	GR_3	191	23	18	9	56	2	4	93	5	GR_4	154	14	27	9	34	28	39	33
CHR_5	12	4	1789	GR_1	778	37	52	11	169	367	102	29	12	47	GR_4	154	28	39	33	21	45	51	14	27	1	GR_2	666	12	29	9	29	15	19	67	8	GR_3	191	23	18	9	56	2	4	93
CHR_5	13	3	2078	GR_1	1077	8	51	40	41	391	405	16	30	50	GR_2	839	40	24	36	171	156	320	30	16	4	GR_3	162	22	24	4	47	95	5	1
CHR_5	14	5	1494	GR_1	752	6	62	32	22	353	240	0	1	47	GR_2	260	4	48	49	4	85	116	1	0	9	GR_3	215	0	1	49	0	15	8	77	5	GR_4	134	0	1	49	0	24	28	48	2	GR_5	133	0	1
CHR_5	15	5	765	GR_1	291	31	51	19	49	124	61	21	27	47	GR_3	137	6	42	52	4	45	73	30	18	7	GR_2	123	25	23	2	52	13	0	87	6	GR_4	114	21	27	2	43	4	2	95	2	GR_7	100	22	26
CHR_5	18	4	1791	GR_1	779	20	51	29	79	305	226	18	17	49	GR_2	615	8	28	64	21	110	335	16	19	15	GR_3	201	24	11	15	68	16	41	42	15	GR_4	196	26	9	15	74	52	37	11
CHR_5	19	4	1671	GR_2	540	13	45	42	34	178	222	6	37	47	GR_3	402	44	12	43	91	39	181	37	6	7	GR_1	534	8	35	7	18	4	65	30	2	GR_4	195	33	10	7	76	24	24	52
CHR_5	20	7	1465	GR_1	403	26	10	64	43	24	213	26	24	47	GR_3	179	20	46	34	19	65	64	27	23	6	GR_2	354	25	25	0	50	3	70	27	3	GR_4	166	32	18	0	64	12	11	77	3	GR_5	139	30	20
CHR_5	24	5	1138	GR_1	336	5	69	26	8	183	93	24	24	50	GR_2	292	26	22	52	35	46	143	24	24	2	GR_3	247	32	16	2	66	8	13	79	10	GR_4	143	30	18	2	62	3	67	30	2	GR_5	120	16	32
CHR_5	24	5	1138	GR_3	247	8	13	79	8	21	167	32	16	50	GR_5	120	14	30	56	7	23	56	16	32	2	GR_1	336	24	24	2	50	5	69	26	2	GR_2	292	24	24	2	50	26	22	52	11	GR_4	143	30	18
CHR_5	25	4	1647	GR_1	434	16	18	65	28	49	231	24	24	48	GR_3	567	33	53	14	108	265	91	26	22	12	GR_2	483	32	16	2	66	8	47	45	12	GR_4	163	31	17	2	64	15	3	83
CHR_5	26	4	1978	GR_1	712	10	41	49	33	209	333	23	26	50	GR_2	593	14	28	58	36	109	296	26	23	20	GR_3	566	48	1	1	97	33	51	16	7	GR_4	107	30	19	1	61	100	0	0
CHR_5	27	5	1933	GR_3	346	23	68	10	44	203	38	27	20	49	GR_4	512	7	20	73	14	61	298	21	26	2	GR_1	468	22	25	3	46	11	51	38	13	GR_2	486	31	16	3	65	51	15	34	5	GR_5	121	27	20
CHR_5	32	3	1712	GR_1	534	38	22	40	103	92	223	19	29	50	GR_2	932	9	51	40	39	336	354	29	19	15	GR_3	246	31	17	2	64	36	36	28
CHR_5	33	6	1249	GR_1	298	23	6	71	30	12	189	31	17	48	GR_3	243	1	76	23	1	132	53	19	29	2	GR_2	249	30	18	2	62	34	32	34	19	GR_4	175	34	14	2	70	0	38	62	2	GR_5	161	18	30
CHR_5	33	6	1249	GR_2	249	34	32	34	44	64	92	30	18	50	GR_5	161	13	58	29	12	80	54	18	30	4	GR_1	298	31	17	2	64	23	6	71	4	GR_3	243	19	29	2	39	1	76	23	18	GR_4	175	34	14
CHR_5	33	6	1249	GR_3	243	1	76	23	1	132	53	19	29	47	GR_6	123	35	18	47	20	16	56	30	18	3	GR_1	298	31	17	2	64	23	6	71	2	GR_2	249	30	18	2	62	34	32	34	17	GR_4	175	34	14
CHR_5	35	4	748	GR_2	238	10	55	35	12	98	81	8	34	48	GR_3	112	28	38	35	14	29	36	34	8	6	GR_1	282	24	18	8	57	2	31	67	2	GR_5	116	20	22	8	47	9	57	34
CHR_5	36	4	1266	GR_1	647	6	23	71	17	97	397	5	3	49	GR_3	132	17	51	32	11	51	43	3	5	3	GR_2	331	3	5	42	37	0	81	19	3	GR_4	156	5	3	42	62	15	37	48
CHR_5	36	4	1266	GR_2	331	0	81	19	0	208	64	3	5	49	GR_4	156	15	37	48	10	37	65	5	3	3	GR_1	647	5	3	42	62	6	23	71	3	GR_3	132	3	5	42	37	17	51	32
CHR_5	37	5	789	GR_2	257	5	19	75	5	29	150	21	22	49	GR_3	103	0	18	82	0	12	73	23	20	2	GR_1	216	22	21	7	51	4	19	77	15	GR_4	111	35	8	7	81	24	67	8	7	GR_7	102	23	20
CHR_5	38	4	775	GR_1	292	7	34	60	8	63	148	9	21	49	GR_8	136	54	31	15	43	38	24	21	9	2	GR_2	143	11	19	20	36	17	28	54	4	GR_3	204	18	12	20	60	16	66	19
CHR_5	40	4	1804	GR_1	1018	13	49	39	62	366	387	25	23	50	GR_2	418	13	49	39	26	150	158	23	25	15	GR_3	179	25	23	2	52	54	21	25	21	GR_4	189	36	12	2	75	48	1	52
CHR_5	41	5	1263	GR_2	300	66	24	10	129	73	41	47	2	47	GR_5	139	3	50	47	2	49	62	4	45	3	GR_1	439	6	43	1	12	2	43	55	10	GR_3	274	20	29	1	40	2	15	83	13	GR_4	111	13	36
CHR_5	42	3	1738	GR_1	802	9	50	41	36	291	317	17	27	50	GR_2	575	55	7	39	166	31	241	27	17	5	GR_3	361	28	16	6	63	7	65	28
CHR_5	42	3	1738	GR_1	802	9	50	41	36	291	317	17	27	47	GR_3	361	7	65	28	12	171	98	28	16	1	GR_2	575	27	17	6	61	55	7	39
CHR_5	43	4	1933	GR_1	685	15	20	65	42	92	387	26	19	50	GR_2	681	21	59	20	72	312	143	19	26	16	GR_3	394	41	4	5	91	49	33	18	4	GR_4	173	22	23	5	48	2	4	94
CHR_5	45	3	1776	GR_2	672	0	35	65	1	146	357	6	37	50	GR_3	426	55	18	27	130	64	132	37	6	11	GR_1	678	11	32	7	25	16	57	27
CHR_5	47	5	1856	GR_1	790	12	35	53	43	192	385	18	30	50	GR_4	248	15	66	20	16	110	44	30	18	4	GR_2	452	19	29	2	39	54	14	32	4	GR_3	265	33	15	2	68	26	40	35	7	GR_5	101	29	19
CHR_5	48	6	1591	GR_1	632	1	31	68	3	128	367	22	23	49	GR_2	305	5	58	37	7	118	99	24	21	17	GR_3	221	37	8	5	82	69	7	24	13	GR_4	185	33	12	5	73	69	28	3	4	GR_5	114	23	22
CHR_5	48	6	1591	GR_2	305	5	58	37	7	118	99	24	21	48	GR_5	114	4	2	93	2	2	85	23	22	3	GR_1	632	22	23	5	48	1	31	68	16	GR_3	221	37	8	5	82	69	7	24	12	GR_4	185	33	12
CHR_5	49	6	1966	GR_1	585	7	28	65	18	107	336	27	22	50	GR_2	559	21	54	26	56	225	143	22	27	15	GR_3	262	29	20	1	59	46	32	22	17	GR_4	334	36	13	1	73	40	38	22	2	GR_5	121	27	22
CHR_5	49	6	1966	GR_5	121	6	37	58	3	30	62	27	22	50	GR_6	105	3	31	66	1	20	57	22	27	2	GR_1	585	27	22	1	55	7	28	65	2	GR_2	559	22	27	1	44	21	54	26	16	GR_3	262	29	20
CHR_5	50	3	1679	GR_1	682	1	52	47	2	262	312	22	23	48	GR_2	757	23	31	45	78	162	312	23	22	7	GR_3	240	29	16	5	64	61	28	12
CHR_5	51	4	1529	GR_1	789	3	56	41	10	309	295	24	25	50	GR_2	453	18	45	37	41	162	175	25	24	4	GR_3	134	22	27	1	44	0	0	100	7	GR_4	153	27	22	1	55	35	16	49
CHR_5	51	4	1529	GR_2	453	18	45	37	41	162	175	25	24	47	GR_4	153	35	16	49	22	15	62	27	22	1	GR_1	789	24	25	1	48	3	56	41	4	GR_3	134	22	27	1	44	0	0	100
CHR_5	52	4	1222	GR_1	805	20	48	32	78	296	258	13	33	48	GR_4	156	10	23	67	7	26	97	35	11	2	GR_2	144	12	34	4	26	7	61	32	11	GR_7	117	36	10	4	78	12	70	18
CHR_5	52	4	1222	GR_2	144	7	61	32	5	69	48	12	34	47	GR_4	156	10	23	67	7	26	97	35	11	2	GR_1	805	13	33	4	28	20	48	32	9	GR_7	117	36	10	4	78	12	70	18
CHR_5	54	5	1887	GR_1	1134	5	55	40	28	450	433	7	39	49	GR_4	162	67	7	26	57	10	45	38	8	2	GR_2	340	35	11	4	76	33	7	60	18	GR_3	124	23	23	4	50	75	23	2	5	GR_5	127	40	6
CHR_5	54	5	1887	GR_1	1134	5	55	40	28	450	433	7	39	48	GR_5	127	53	39	8	40	45	13	40	6	2	GR_2	340	35	11	4	76	33	7	60	18	GR_3	124	23	23	4	50	75	23	2	3	GR_4	162	38	8
CHR_5	55	3	1921	GR_1	1264	19	50	31	114	470	386	26	18	50	GR_2	549	3	26	71	8	96	347	18	26	10	GR_3	108	25	19	6	56	100	0	0
CHR_5	57	4	1965	GR_1	596	29	44	27	92	211	173	28	20	47	GR_2	581	17	34	49	45	134	259	22	26	20	GR_3	551	37	11	2	77	37	15	48	5	GR_4	237	30	18	2	62	4	75	22
CHR_5	59	5	1543	GR_1	417	4	86	10	10	321	49	16	26	48	GR_2	518	41	7	52	98	27	256	28	14	6	GR_3	276	29	13	8	69	6	26	69	8	GR_4	186	23	19	8	54	8	92	0	7	GR_6	146	31	11
CHR_5	62	3	2005	GR_1	1220	25	16	59	131	128	638	20	29	50	GR_2	614	22	71	7	80	405	54	29	20	5	GR_3	171	23	26	1	46	84	0	16
CHR_5	62	3	2005	GR_2	614	22	71	7	80	405	54	29	20	47	GR_3	171	84	0	16	90	0	36	23	26	1	GR_1	1220	20	29	1	40	25	16	59
CHR_5	64	4	1689	GR_1	579	2	27	71	4	97	332	23	25	50	GR_2	758	18	52	30	68	308	239	25	23	8	GR_3	187	26	22	2	54	2	14	84	18	GR_4	165	37	11	2	77	10	79	11
CHR_5	67	5	1401	GR_1	559	5	48	46	14	194	247	20	29	48	GR_2	520	10	39	50	25	147	247	27	22	12	GR_3	108	32	17	1	65	61	11	28	4	GR_4	106	29	20	1	59	2	46	52	2	GR_5	108	19	30
CHR_5	67	5	1401	GR_4	106	2	46	52	1	37	55	29	20	47	GR_5	108	0	81	19	0	69	21	19	30	2	GR_1	559	20	29	1	40	5	48	46	2	GR_2	520	27	22	1	55	10	39	50	13	GR_3	108	32	17
CHR_5	69	3	1608	GR_1	728	12	37	51	39	184	342	22	26	50	GR_2	661	23	50	27	78	261	186	26	22	6	GR_3	219	26	22	2	54	13	46	41
CHR_5	70	6	1843	GR_1	793	11	46	43	41	255	319	21	27	47	GR_2	384	14	58	28	27	176	112	24	24	1	GR_3	233	27	21	2	56	4	0	96	2	GR_4	175	20	28	2	41	10	48	41	3	GR_5	139	24	24
CHR_5	70	6	1843	GR_1	793	11	46	43	41	255	319	21	27	50	GR_3	233	4	0	96	4	0	187	27	21	2	GR_2	384	24	24	2	50	14	58	28	2	GR_4	175	20	28	2	41	10	48	41	3	GR_5	139	24	24
CHR_5	70	6	1843	GR_3	233	4	0	96	4	0	187	27	21	47	GR_5	139	17	66	17	11	66	23	24	24	1	GR_1	793	21	27	2	43	11	46	43	2	GR_2	384	24	24	2	50	14	58	28	2	GR_4	175	20	28
CHR_5	72	4	1588	GR_1	723	4	33	63	13	159	398	15	32	47	GR_4	196	62	12	26	70	21	61	34	13	5	GR_2	375	34	13	3	72	19	68	14	3	GR_3	294	28	19	3	59	7	35	57
CHR_5	73	5	1065	GR_1	417	1	16	83	2	40	283	13	31	47	GR_4	162	8	85	7	7	109	12	31	13	11	GR_2	199	27	17	6	61	0	18	82	2	GR_3	163	22	22	6	50	1	74	25	7	GR_5	124	33	11
CHR_5	74	3	1508	GR_1	675	2	55	43	7	259	265	18	30	50	GR_3	385	61	8	31	131	25	135	30	18	6	GR_2	448	21	27	2	43	4	61	36
CHR_5	74	3	1508	GR_2	448	4	61	36	8	194	151	21	27	47	GR_3	385	61	8	31	131	25	135	30	18	1	GR_1	675	18	30	2	37	2	55	43
CHR_5	75	5	1744	GR_1	780	1	46	54	3	256	398	3	43	50	GR_2	504	45	28	27	123	116	149	43	3	4	GR_3	173	42	4	4	91	54	13	33	4	GR_4	167	44	2	4	95	71	18	11	2	GR_5	120	21	25
CHR_5	75	5	1744	GR_1	780	1	46	54	3	256	398	3	43	47	GR_3	173	54	13	33	47	17	60	42	4	1	GR_2	504	43	3	4	93	45	28	27	3	GR_4	167	44	2	4	95	71	18	11	2	GR_5	120	21	25
CHR_5	75	5	1744	GR_1	780	1	46	54	3	256	398	3	43	47	GR_4	167	71	18	11	76	29	25	44	2	1	GR_2	504	43	3	4	93	45	28	27	3	GR_3	173	42	4	4	91	54	13	33	2	GR_5	120	21	25
CHR_5	76	4	1922	GR_1	810	2	44	55	6	237	394	25	20	49	GR_2	594	12	52	35	35	233	208	20	25	26	GR_3	245	35	10	5	77	99	0	1	20	GR_4	273	34	11	5	75	40	23	38
CHR_5	77	4	1877	GR_1	1216	12	49	39	68	425	445	12	37	50	GR_2	381	30	28	42	59	84	171	37	12	4	GR_3	172	34	15	1	69	94	6	0	4	GR_4	108	35	14	1	71	14	46	40
CHR_5	77	4	1877	GR_1	1216	12	49	39	68	425	445	12	37	47	GR_3	172	94	6	0	119	11	0	34	15	1	GR_2	381	37	12	1	75	30	28	42	4	GR_4	108	35	14	1	71	14	46	40
CHR_5	78	4	1701	GR_1	593	7	40	54	19	167	300	26	20	50	GR_2	578	11	50	39	29	211	216	20	26	17	GR_3	281	34	12	4	73	35	5	60	23	GR_4	249	40	6	4	86	95	2	2
CHR_5	79	3	1496	GR_1	653	10	43	47	29	188	270	16	29	48	GR_2	595	14	44	42	38	190	243	31	14	21	GR_3	248	30	15	5	66	62	9	29
CHR_5	80	4	1577	GR_1	609	20	48	32	66	242	211	16	32	48	GR_3	394	18	40	42	31	108	152	34	14	5	GR_2	342	18	30	2	37	20	24	56	4	GR_4	232	17	31	2	35	16	53	30
CHR_5	82	4	1893	GR_1	617	22	54	24	71	272	161	25	24	50	GR_2	838	16	31	53	61	177	402	24	25	16	GR_3	227	38	11	1	77	57	0	43	7	GR_4	211	25	24	1	51	63	18	19
CHR_5	82	4	1893	GR_1	617	22	54	24	71	272	161	25	24	47	GR_4	211	63	18	19	78	35	47	25	24	1	GR_2	838	24	25	1	48	16	31	53	16	GR_3	227	38	11	1	77	57	0	43
CHR_5	83	6	1769	GR_1	375	20	24	56	31	56	174	29	21	49	GR_5	124	0	90	10	0	91	14	22	28	2	GR_2	515	25	25	0	50	31	14	56	18	GR_3	384	38	12	0	76	8	67	25	3	GR_4	235	27	23
CHR_5	83	6	1769	GR_2	515	31	14	56	68	47	255	25	25	48	GR_4	235	49	42	9	72	95	27	27	23	2	GR_1	375	29	21	0	57	20	24	56	17	GR_3	384	38	12	0	76	8	67	25	2	GR_5	124	22	28
CHR_5	84	6	1244	GR_1	407	9	31	59	15	78	193	14	32	50	GR_4	214	57	3	41	55	4	81	32	14	6	GR_2	258	28	18	4	60	2	70	28	2	GR_3	109	25	21	4	54	10	23	67	9	GR_5	121	35	11
CHR_5	84	6	1244	GR_2	258	2	70	28	3	135	72	28	18	47	GR_7	135	1	89	10	1	107	16	19	27	4	GR_1	407	14	32	4	30	9	31	59	3	GR_3	109	25	21	4	54	10	23	67	4	GR_4	214	32	14
CHR_5	84	6	1244	GR_3	109	10	23	67	5	18	68	25	21	48	GR_7	135	1	89	10	1	107	16	19	27	2	GR_1	407	14	32	4	30	9	31	59	5	GR_2	258	28	18	4	60	2	70	28	2	GR_4	214	32	14
CHR_5	85	2	1744	GR_1	1294	12	52	37	74	513	486	15	32	49	GR_2	450	64	0	36	146	0	169	33	14	No Mosaics in this segment
CHR_5	86	3	1797	GR_1	1114	15	53	32	84	468	372	20	29	50	GR_2	439	52	0	48	117	1	221	29	20	4	GR_3	244	24	25	1	48	30	7	63
CHR_5	87	4	1976	GR_1	881	22	54	24	97	365	220	25	12	49	GR_2	541	0	26	73	1	94	344	13	24	25	GR_3	329	26	11	13	70	27	40	34	23	GR_4	225	27	10	13	72	93	0	7
CHR_5	88	4	1671	GR_1	710	52	8	41	186	42	301	21	19	47	GR_2	697	4	63	33	13	323	221	18	22	3	GR_3	151	20	20	10	50	0	69	31	20	GR_4	113	38	2	10	95	72	0	28
CHR_5	88	4	1671	GR_1	710	52	8	41	186	42	301	21	19	48	GR_3	151	0	69	31	0	81	49	20	20	5	GR_2	697	18	22	10	45	4	63	33	20	GR_4	113	38	2	10	95	72	0	28
CHR_5	89	4	1705	GR_1	451	0	62	38	0	223	182	1	48	49	GR_2	550	26	52	23	68	212	123	49	0	8	GR_3	604	7	42	1	14	52	9	39	2	GR_4	100	46	3	1	93	0	27	73
CHR_5	90	5	1990	GR_1	564	37	38	25	121	192	170	28	20	50	GR_4	591	11	55	34	30	236	190	20	28	22	GR_2	447	47	1	2	97	57	12	31	2	GR_3	225	19	29	2	39	1	0	99	5	GR_5	163	23	25
CHR_5	90	5	1990	GR_1	564	37	38	25	121	192	170	28	20	47	GR_5	163	13	48	39	10	59	63	23	25	22	GR_2	447	47	1	2	97	57	12	31	2	GR_3	225	19	29	2	39	1	0	99	1	GR_4	591	20	28
CHR_5	92	3	1789	GR_1	823	5	45	50	19	264	382	24	20	50	GR_2	533	34	39	27	97	172	161	20	24	18	GR_3	433	44	0	6	100	58	20	22
CHR_5	96	5	1758	GR_1	545	3	47	50	7	175	244	8	34	47	GR_2	446	37	38	25	90	146	125	34	8	7	GR_3	242	39	3	8	92	55	13	32	5	GR_4	184	38	4	8	90	76	1	23	11	GR_5	341	10	32
CHR_5	97	4	1633	GR_1	805	2	62	36	8	364	282	12	36	50	GR_2	487	45	23	32	116	93	169	36	12	7	GR_3	149	15	33	2	31	87	5	8	11	GR_4	192	19	29	2	39	9	0	91
CHR_5	97	4	1633	GR_2	487	45	23	32	116	93	169	36	12	47	GR_3	149	87	5	8	83	8	15	15	33	1	GR_1	805	12	36	2	25	2	62	36	7	GR_4	192	19	29	2	39	9	0	91
CHR_5	99	5	1508	GR_1	587	7	62	31	19	278	185	23	25	50	GR_2	485	22	29	49	49	101	221	25	23	6	GR_3	144	24	24	2	50	3	31	66	12	GR_4	163	28	20	2	58	58	10	32	2	GR_6	129	21	27
CHR_5	100	5	1254	GR_2	363	5	12	84	7	25	242	17	27	47	GR_5	146	52	47	1	47	65	2	27	17	7	GR_1	298	28	16	6	63	4	66	31	14	GR_3	193	28	16	6	63	2	1	97	12	GR_4	254	21	23
CHR_5	101	5	1762	GR_1	674	17	18	66	49	78	386	16	30	48	GR_5	250	77	14	9	131	37	32	31	15	15	GR_2	304	36	10	4	78	1	78	21	7	GR_3	292	24	22	4	52	7	19	75	18	GR_4	242	24	22
CHR_5	105	4	1853	GR_1	1000	17	39	44	82	283	425	20	29	48	GR_3	257	8	66	27	11	145	78	30	19	9	GR_2	321	38	11	1	77	19	32	49	2	GR_4	275	16	33	1	32	60	21	19
CHR_5	106	2	1872	GR_1	886	34	41	25	163	301	245	28	20	50	GR_2	986	18	35	47	79	241	432	20	28	No Mosaics in this segment
CHR_5	107	5	1432	GR_1	432	5	5	90	7	11	273	12	37	48	GR_4	263	57	40	3	101	110	12	39	10	7	GR_2	444	14	35	1	28	6	48	45	4	GR_3	185	23	26	1	46	3	11	87	13	GR_6	108	36	13
CHR_5	109	4	1780	GR_1	774	20	63	17	82	412	148	17	27	49	GR_2	484	17	2	80	35	7	333	28	16	24	GR_3	416	32	12	6	72	35	17	47	22	GR_4	106	35	9	6	79	64	30	6
CHR_5	110	4	2105	GR_1	1203	17	43	41	96	376	475	12	37	50	GR_2	604	43	30	27	138	153	179	37	12	2	GR_3	166	18	31	1	36	9	13	78	6	GR_4	132	34	15	1	69	96	4	0
CHR_5	110	4	2105	GR_1	1203	17	43	41	96	376	475	12	37	47	GR_4	132	96	4	0	95	6	0	34	15	1	GR_2	604	37	12	1	75	43	30	27	2	GR_3	166	18	31	1	36	9	13	78
CHR_5	111	5	1551	GR_1	750	16	48	37	55	262	265	14	36	49	GR_2	346	35	2	62	55	6	199	37	13	14	GR_3	223	39	11	0	78	4	71	26	23	GR_4	128	46	4	0	92	29	20	51	4	GR_5	104	32	18
CHR_5	112	4	1828	GR_1	737	31	43	26	112	236	193	27	21	50	GR_2	696	22	42	37	75	225	262	21	27	23	GR_3	249	42	6	2	87	1	42	57	10	GR_4	146	32	16	2	66	15	9	76
CHR_5	114	4	1599	GR_1	468	28	26	47	59	84	205	39	9	50	GR_2	704	2	65	33	7	338	224	9	39	20	GR_3	314	44	4	2	91	17	29	54	16	GR_5	113	47	1	2	97	100	0	0
CHR_5	115	3	1240	GR_1	527	1	76	23	4	319	127	20	27	50	GR_2	453	42	2	56	80	6	219	27	20	14	GR_3	260	31	16	3	65	17	6	77
CHR_5	116	4	1363	GR_1	517	23	28	50	53	101	239	21	22	49	GR_3	501	6	56	38	14	202	180	21	22	5	GR_2	177	23	20	7	53	79	3	17	18	GR_4	168	34	9	7	79	36	55	9
CHR_5	116	4	1363	GR_2	177	79	3	17	96	6	43	23	20	48	GR_3	501	6	56	38	14	202	180	21	22	3	GR_1	517	21	22	7	48	23	28	50	16	GR_4	168	34	9	7	79	36	55	9
CHR_5	117	5	1641	GR_1	832	12	58	30	52	381	266	20	28	49	GR_2	256	17	3	80	17	4	163	29	19	15	GR_3	219	35	13	2	72	93	0	7	6	GR_4	207	29	19	2	60	12	46	43	4	GR_5	127	25	23
CHR_5	119	6	1846	GR_2	593	14	34	52	35	136	277	17	25	47	GR_3	316	15	58	27	22	133	82	28	14	10	GR_1	432	25	17	8	59	2	50	48	15	GR_4	212	29	13	8	69	64	11	24	11	GR_5	120	26	16
CHR_5	120	4	968	GR_1	507	15	29	56	33	100	251	13	35	47	GR_2	210	8	55	37	8	92	82	33	15	22	GR_3	131	41	7	2	85	2	80	18	12	GR_4	120	28	20	2	58	41	21	39
CHR_5	121	4	1618	GR_1	708	2	63	35	7	328	241	23	26	49	GR_2	466	32	3	65	65	8	267	25	24	22	GR_3	301	39	10	1	79	40	44	16	18	GR_4	143	38	11	1	77	9	64	28
CHR_5	123	4	1969	GR_2	554	7	76	16	22	343	97	12	34	47	GR_3	538	46	20	34	120	82	184	37	9	11	GR_1	730	15	31	4	32	24	19	56	19	GR_4	147	35	11	4	76	44	1	55
CHR_5	124	5	816	GR_1	228	0	53	47	0	89	105	24	25	49	GR_2	226	7	10	83	6	12	139	24	25	10	GR_3	123	31	18	1	63	0	87	13	2	GR_4	106	25	24	1	51	3	2	95	9	GR_5	133	31	18
CHR_5	125	6	1552	GR_1	513	9	55	36	23	224	193	28	17	49	GR_2	379	1	65	34	1	168	115	16	29	24	GR_3	265	31	14	5	68	28	25	47	2	GR_4	167	17	28	5	37	3	1	96	23	GR_5	105	43	2
CHR_5	127	4	954	GR_1	491	3	14	82	6	41	314	17	32	47	GR_3	105	13	65	22	7	55	25	35	14	2	GR_2	254	15	34	1	30	9	67	24	6	GR_6	104	23	26	1	46	13	50	37
CHR_5	130	3	2075	GR_1	659	8	18	74	20	71	393	25	24	50	GR_3	551	51	43	6	174	224	40	24	25	16	GR_2	865	34	15	1	69	29	38	33
CHR_5	131	2	1038	GR_1	604	18	19	63	46	77	336	15	33	49	GR_2	434	0	86	14	0	317	68	32	16	No Mosaics in this segment
CHR_5	132	4	1563	GR_1	325	24	74	2	48	229	8	33	14	48	GR_2	879	12	21	67	46	122	519	16	31	9	GR_3	255	24	23	3	51	23	21	56	3	GR_4	104	32	15	3	68	100	0	0
CHR_5	132	4	1563	GR_2	879	12	21	67	46	122	519	16	31	49	GR_4	104	100	0	0	74	0	0	32	15	3	GR_1	325	33	14	3	70	24	74	2	9	GR_3	255	24	23	3	51	23	21	56
CHR_5	133	4	1668	GR_1	638	3	38	58	9	159	321	21	23	50	GR_2	611	21	48	31	64	228	197	23	21	19	GR_3	296	39	5	6	88	67	8	24	10	GR_4	123	27	17	6	61	14	84	2
CHR_5	135	3	1671	GR_1	665	6	59	36	17	271	219	21	28	49	GR_2	642	7	42	51	22	199	316	29	20	28	GR_3	364	42	7	1	85	56	14	30
CHR_5	137	6	1700	GR_1	452	0	74	26	1	266	123	14	33	47	GR_6	126	38	0	62	22	0	72	31	16	8	GR_2	373	19	28	3	40	5	67	27	5	GR_3	336	34	13	3	72	30	4	66	3	GR_4	286	37	10
CHR_5	138	3	1704	GR_1	818	12	35	53	41	187	377	7	39	49	GR_2	517	21	56	23	62	251	137	40	6	17	GR_3	369	21	25	4	45	57	24	20
CHR_5	139	3	1649	GR_1	918	6	40	54	22	241	428	14	31	50	GR_2	436	48	49	3	140	222	18	31	14	9	GR_3	295	19	26	5	42	2	2	97
CHR_5	143	4	1760	GR_1	916	3	43	54	12	264	432	4	44	50	GR_2	441	26	40	33	63	148	162	44	4	20	GR_3	275	15	33	2	31	16	40	45	21	GR_4	128	30	18	2	62	91	0	9
CHR_5	144	4	1477	GR_1	626	5	36	58	14	147	312	23	26	49	GR_2	442	5	56	39	10	188	173	25	24	16	GR_3	302	35	14	1	71	32	33	35	18	GR_6	107	35	14	1	71	100	0	0
CHR_5	145	3	1857	GR_1	764	55	32	13	250	224	119	23	25	50	GR_2	760	6	44	50	19	233	351	25	23	3	GR_3	333	21	27	2	43	1	2	96
CHR_5	146	5	983	GR_1	252	2	70	28	3	134	70	15	29	47	GR_4	144	32	0	68	20	0	87	30	14	2	GR_2	299	16	28	6	36	0	26	74	2	GR_3	103	30	14	6	68	2	37	60	1	GR_6	185	29	15
CHR_5	146	5	983	GR_1	252	2	70	28	3	134	70	15	29	50	GR_6	185	2	59	39	2	79	68	29	15	2	GR_2	299	16	28	6	36	0	26	74	2	GR_3	103	30	14	6	68	2	37	60	5	GR_4	144	30	14
CHR_5	146	5	983	GR_2	299	0	26	74	0	46	174	16	28	48	GR_3	103	2	37	60	1	26	55	30	14	2	GR_1	252	15	29	6	34	2	70	28	6	GR_4	144	30	14	6	68	32	0	68	2	GR_6	185	29	15
CHR_5	151	7	1819	GR_1	520	3	1	96	6	2	392	27	22	48	GR_4	285	26	63	11	36	136	31	24	25	14	GR_2	363	34	15	1	69	29	20	51	2	GR_3	221	20	29	1	40	1	58	40	5	GR_5	136	22	27
CHR_5	152	5	653	GR_1	186	19	31	51	15	39	85	30	15	49	GR_2	142	0	44	56	0	45	77	14	31	4	GR_3	100	24	21	5	53	16	10	74	2	GR_4	116	23	22	5	51	29	43	28	8	GR_6	109	25	20
CHR_5	155	4	1363	GR_1	805	0	69	31	0	430	259	20	22	50	GR_4	225	57	17	26	68	31	64	22	20	14	GR_2	231	25	17	8	59	0	9	91	14	GR_5	102	31	11	8	73	76	21	3
CHR_5	156	4	2008	GR_1	842	2	58	40	6	334	303	20	30	50	GR_2	758	23	38	39	90	228	307	30	20	17	GR_3	269	34	16	0	68	78	2	20	13	GR_4	139	27	23	0	54	46	1	53
CHR_5	157	5	1242	GR_2	418	68	6	27	166	21	136	28	20	50	GR_3	189	0	68	32	0	99	61	20	28	2	GR_1	400	24	24	2	50	17	50	32	6	GR_4	120	25	23	2	52	7	92	1	4	GR_5	115	25	23
CHR_5	160	3	1631	GR_1	974	11	42	47	51	290	426	21	25	50	GR_2	504	46	34	20	121	139	108	25	21	14	GR_3	153	28	18	4	60	37	35	27
CHR_5	162	5	1855	GR_1	598	29	31	39	84	139	231	17	32	48	GR_5	161	100	0	0	121	0	1	34	15	4	GR_2	477	21	28	1	42	18	36	47	13	GR_3	322	24	25	1	48	0	49	51	8	GR_4	297	36	13
CHR_5	164	5	1851	GR_1	575	18	38	44	49	165	252	27	21	50	GR_2	681	7	46	47	21	207	278	21	27	28	GR_3	364	42	6	2	87	41	30	29	13	GR_4	108	33	15	2	68	15	78	7	29	GR_5	123	42	6
CHR_5	165	7	953	GR_1	154	6	84	10	5	116	18	30	14	50	GR_4	107	7	24	69	3	16	60	14	30	3	GR_2	187	18	26	6	40	1	39	60	4	GR_3	141	19	25	6	43	0	61	39	18	GR_5	113	36	8
CHR_5	167	4	1715	GR_1	852	18	37	45	71	224	363	16	30	50	GR_2	361	26	55	19	52	172	80	30	16	7	GR_3	240	19	27	4	41	57	30	14	6	GR_4	262	25	21	4	54	15	16	69
CHR_5	167	4	1715	GR_2	361	26	55	19	52	172	80	30	16	47	GR_3	240	57	30	14	81	66	40	19	27	1	GR_1	852	16	30	4	34	18	37	45	6	GR_4	262	25	21	4	54	15	16	69
CHR_5	168	3	2040	GR_1	1313	7	49	44	45	456	544	15	29	50	GR_2	554	75	1	25	231	3	158	29	15	7	GR_3	173	19	25	6	43	30	63	8
CHR_5	169	7	1574	GR_1	524	6	25	69	12	84	303	7	39	47	GR_7	151	18	47	35	13	53	52	42	4	6	GR_2	176	8	38	4	17	6	70	24	7	GR_3	152	36	10	4	78	37	9	54	14	GR_4	311	24	22
CHR_5	169	7	1574	GR_5	143	10	84	7	8	109	11	14	32	47	GR_6	117	2	94	4	1	68	4	35	11	2	GR_1	524	7	39	4	15	6	25	69	7	GR_2	176	8	38	4	17	6	70	24	8	GR_3	152	36	10
CHR_5	170	4	1219	GR_1	681	2	56	43	5	271	277	21	27	50	GR_2	271	13	32	55	15	60	137	27	21	9	GR_3	155	29	19	2	60	86	6	7	2	GR_6	112	21	27	2	43	15	27	59
CHR_5	171	5	1397	GR_1	441	1	43	57	1	117	207	24	25	48	GR_2	408	46	12	42	99	42	185	27	22	8	GR_3	324	26	23	1	53	20	42	38	16	GR_4	121	35	14	1	71	38	55	8	2	GR_5	103	21	28
CHR_5	173	5	1635	GR_1	567	9	26	65	21	95	320	22	19	49	GR_5	233	12	49	39	15	92	97	18	23	2	GR_2	440	19	22	9	46	24	50	26	11	GR_3	249	24	17	9	58	33	20	47	4	GR_4	146	23	18
CHR_5	173	5	1635	GR_2	440	24	50	26	54	173	117	19	22	49	GR_4	146	10	60	30	7	63	42	23	18	4	GR_1	567	22	19	9	53	9	26	65	12	GR_3	249	24	17	9	58	33	20	47	2	GR_5	233	18	23
CHR_5	175	4	2028	GR_1	726	11	28	61	36	139	400	18	28	47	GR_3	600	39	48	13	139	266	97	31	15	6	GR_2	580	15	31	4	32	12	37	51	18	GR_4	122	27	19	4	58	100	0	0
CHR_5	175	4	2028	GR_2	580	12	37	51	29	136	252	15	31	47	GR_3	600	39	48	13	139	266	97	31	15	7	GR_1	726	18	28	4	39	11	28	61	17	GR_4	122	27	19	4	58	100	0	0
CHR_5	177	4	1670	GR_1	564	10	61	29	29	273	171	26	19	48	GR_2	724	7	33	60	21	156	380	19	26	18	GR_3	279	39	6	5	86	64	25	11	18	GR_4	103	37	8	5	82	33	2	65
CHR_5	178	6	1175	GR_1	287	0	59	41	0	105	96	23	27	50	GR_2	256	4	19	77	4	32	169	27	23	2	GR_3	238	19	31	0	38	1	60	39	26	GR_4	128	39	11	0	78	2	87	12	4	GR_5	133	21	29
CHR_5	184	2	1840	GR_1	1245	22	34	45	125	303	533	32	13	50	GR_2	595	31	36	33	95	175	211	13	32	No Mosaics in this segment
CHR_5	186	5	1685	GR_1	704	32	26	41	115	145	303	27	18	50	GR_2	521	15	50	35	36	184	172	18	27	9	GR_3	154	16	29	5	35	24	44	32	13	GR_4	158	31	14	5	68	21	64	14	7	GR_5	148	17	28
CHR_5	186	5	1685	GR_1	704	32	26	41	115	145	303	27	18	47	GR_5	148	33	11	55	23	12	78	17	28	1	GR_2	521	18	27	5	40	15	50	35	7	GR_3	154	16	29	5	35	24	44	32	11	GR_4	158	31	14
CHR_5	187	3	1461	GR_1	731	5	44	51	15	214	325	23	26	50	GR_2	626	2	50	48	5	223	280	26	23	20	GR_3	104	41	8	1	83	79	0	21
CHR_5	189	4	1500	GR_1	653	17	37	46	50	172	279	19	12	49	GR_2	602	6	55	39	17	242	229	12	19	4	GR_4	126	18	13	19	58	13	28	59	2	GR_6	119	14	17	19	45	42	27	30
CHR_5	190	4	1820	GR_1	836	0	61	39	0	365	315	9	36	49	GR_2	444	53	6	41	116	20	184	37	8	13	GR_3	356	13	32	5	28	23	40	37	21	GR_4	184	15	30	5	33	65	15	20
CHR_5	191	3	1071	GR_1	639	9	41	50	23	171	277	27	20	49	GR_3	274	52	25	23	82	61	74	19	28	21	GR_4	158	31	16	3	65	51	26	23
CHR_5	192	4	1614	GR_1	595	19	49	32	53	208	180	18	26	49	GR_2	438	1	53	47	1	156	184	27	17	15	GR_3	306	28	16	6	63	44	12	45	14	GR_4	275	23	21	6	52	14	52	34
CHR_5	193	5	1658	GR_2	415	61	11	28	147	40	141	39	4	49	GR_3	429	3	54	43	6	170	178	5	38	9	GR_1	397	42	1	7	97	46	5	49	9	GR_4	280	8	35	7	18	8	62	30	12	GR_5	137	12	31
CHR_5	194	4	1663	GR_1	650	28	49	23	97	260	165	10	34	47	GR_4	100	43	54	3	27	52	4	35	9	2	GR_2	472	10	34	6	22	2	40	57	9	GR_3	441	40	4	6	90	24	24	52
CHR_5	196	6	1491	GR_1	199	58	0	42	60	0	88	40	3	47	GR_2	380	10	63	27	18	178	102	4	39	7	GR_3	349	38	5	7	88	28	45	27	3	GR_4	193	4	39	7	9	25	41	34	10	GR_5	262	22	21
CHR_5	197	4	1921	GR_1	868	30	41	29	132	281	263	22	24	49	GR_2	455	12	49	39	27	167	174	25	21	11	GR_3	369	26	20	4	56	12	29	60	9	GR_4	229	29	17	4	63	77	6	17
CHR_5	198	2	1919	GR_1	1364	31	30	38	207	309	519	22	24	49	GR_2	555	7	54	39	18	229	217	25	21	No Mosaics in this segment
CHR_5	199	2	1733	GR_1	1186	21	31	49	113	260	551	17	32	49	GR_2	547	25	48	27	69	209	153	31	18	No Mosaics in this segment
CHR_5	201	5	1621	GR_1	466	16	54	30	38	203	150	25	18	50	GR_2	496	5	45	50	11	157	231	18	25	2	GR_3	358	27	16	7	62	13	61	25	14	GR_4	175	29	14	7	67	33	0	67	14	GR_5	126	27	16
CHR_5	203	5	1857	GR_1	829	27	30	43	109	188	359	19	27	50	GR_3	286	75	12	13	141	35	50	27	19	11	GR_2	419	24	22	4	52	1	90	10	5	GR_4	223	24	22	4	52	0	5	95	10	GR_5	100	28	18
CHR_5	203	5	1857	GR_1	829	27	30	43	109	188	359	19	27	47	GR_4	223	0	5	95	0	6	145	24	22	7	GR_2	419	24	22	4	52	1	90	10	1	GR_3	286	27	19	4	58	75	12	13	8	GR_5	100	28	18
CHR_5	205	3	1806	GR_1	941	23	46	31	105	325	286	12	28	50	GR_2	621	10	46	43	30	212	263	28	12	20	GR_3	244	38	2	10	95	56	1	43
CHR_5	206	4	1297	GR_1	510	14	44	42	34	163	211	21	19	49	GR_2	368	4	57	39	7	137	124	19	21	8	GR_3	227	24	16	10	60	66	13	21	15	GR_4	192	27	13	10	67	86	5	9
CHR_5	209	6	1592	GR_3	512	4	30	65	9	102	290	17	29	48	GR_5	257	29	13	58	34	24	138	31	15	23	GR_1	214	32	14	4	69	9	40	52	22	GR_2	244	29	17	4	63	7	52	41	13	GR_4	256	31	15
CHR_5	211	4	1955	GR_1	656	3	69	29	8	340	187	27	22	50	GR_2	655	6	6	88	15	22	435	22	27	18	GR_3	485	37	12	1	75	52	41	6	25	GR_4	159	38	11	1	77	90	0	10
CHR_5	213	2	1896	GR_1	1372	7	39	54	42	362	655	21	27	50	GR_2	524	58	30	12	186	148	76	27	21	No Mosaics in this segment
CHR_5	214	4	1489	GR_1	832	3	27	70	11	141	493	4	43	50	GR_3	307	59	30	10	106	83	38	43	4	5	GR_2	173	6	41	3	12	2	35	63	14	GR_4	177	8	39	3	17	9	90	0
CHR_5	214	4	1489	GR_2	173	2	35	63	1	36	86	6	41	47	GR_3	307	59	30	10	106	83	38	43	4	1	GR_1	832	4	43	3	8	3	27	70	14	GR_4	177	8	39	3	17	9	90	0
CHR_5	215	6	1656	GR_1	692	10	40	50	31	193	322	27	22	49	GR_2	242	3	72	25	3	131	61	23	26	10	GR_3	219	26	23	1	53	3	15	82	13	GR_4	202	32	17	1	65	28	64	8	7	GR_5	199	22	27
CHR_5	216	4	2021	GR_1	915	23	48	29	105	344	271	24	24	50	GR_2	643	11	18	71	30	74	384	24	24	21	GR_3	242	46	2	2	95	46	51	3	21	GR_4	221	42	6	2	87	72	1	27
CHR_5	217	6	1922	GR_1	616	2	46	52	4	191	285	19	30	50	GR_3	266	64	11	25	92	25	74	30	19	4	GR_2	455	24	25	1	48	11	51	37	3	GR_4	231	26	23	1	53	21	56	23	2	GR_5	232	28	21
CHR_5	217	6	1922	GR_5	232	79	8	13	120	18	42	28	21	50	GR_6	122	14	26	61	7	20	63	21	28	2	GR_1	616	19	30	1	38	2	46	52	3	GR_2	455	24	25	1	48	11	51	37	2	GR_3	266	30	19
CHR_5	218	3	1670	GR_1	983	4	55	41	20	374	373	21	23	50	GR_2	564	40	20	40	112	88	231	23	21	19	GR_4	123	30	14	6	68	21	6	73
CHR_5	219	4	2050	GR_1	928	2	60	39	7	403	346	10	32	50	GR_3	651	62	13	25	235	79	190	32	10	23	GR_2	339	20	22	8	47	49	22	29	9	GR_4	132	29	13	8	69	15	14	71
CHR_5	222	3	1597	GR_1	804	15	38	47	57	222	366	11	38	48	GR_2	426	30	39	32	59	119	129	38	11	5	GR_3	367	40	9	1	81	15	36	48
CHR_5	222	3	1597	GR_1	804	15	38	47	57	222	366	11	38	47	GR_3	367	15	36	48	26	95	167	40	9	5	GR_2	426	38	11	1	77	30	39	32
CHR_5	225	6	1476	GR_1	659	2	24	75	4	94	391	19	27	48	GR_2	342	12	72	17	21	202	62	25	21	17	GR_3	130	34	12	4	73	53	34	13	14	GR_4	126	34	12	4	73	17	55	28	11	GR_5	112	26	20
CHR_5	227	4	1594	GR_1	712	10	52	38	36	277	266	24	24	50	GR_2	657	2	44	54	6	181	298	24	24	20	GR_4	105	42	6	2	87	21	57	22	22	GR_5	120	38	10	2	79	48	20	32
CHR_5	228	5	1324	GR_1	584	10	59	31	29	273	193	9	38	50	GR_4	132	9	19	72	5	16	82	38	9	12	GR_2	298	31	16	3	65	2	14	85	14	GR_3	200	30	17	3	63	0	74	26	2	GR_8	110	15	32
CHR_5	232	5	1720	GR_2	648	1	49	50	3	217	289	13	33	47	GR_4	309	67	7	26	122	19	96	33	13	15	GR_1	400	20	26	4	43	16	15	70	21	GR_3	218	28	18	4	60	1	86	13	4	GR_5	145	34	12
CHR_5	233	4	1457	GR_1	1039	0	65	35	0	502	366	8	38	50	GR_2	203	77	0	23	92	0	57	38	8	6	GR_3	115	19	27	4	41	15	2	82	3	GR_4	100	35	11	4	76	5	3	93
CHR_5	235	4	1431	GR_1	471	1	75	24	2	281	119	34	14	48	GR_2	647	4	39	57	11	157	303	16	32	17	GR_3	178	37	11	2	77	21	32	47	11	GR_5	135	23	25	2	47	34	8	58
CHR_5	236	2	1626	GR_1	1166	14	49	37	79	421	428	9	36	50	GR_2	460	67	7	25	181	31	138	36	9	No Mosaics in this segment
CHR_5	239	3	1876	GR_1	644	23	47	30	74	228	196	21	26	50	GR_3	761	25	39	36	97	232	285	26	21	21	GR_2	471	31	16	3	65	43	14	43
CHR_5	242	4	1375	GR_1	605	1	43	56	3	151	262	19	28	48	GR_2	395	11	73	16	26	259	74	28	19	11	GR_4	274	38	9	3	80	9	19	72	7	GR_8	101	22	25	3	46	10	77	13
CHR_5	243	3	911	GR_1	474	4	57	39	10	197	179	23	21	50	GR_2	324	15	17	68	21	36	191	21	23	6	GR_4	113	28	16	6	63	4	0	96
CHR_5	244	4	1730	GR_1	511	26	41	33	68	165	178	21	26	47	GR_2	542	36	23	41	95	95	226	26	21	11	GR_3	432	31	16	3	65	9	74	17	13	GR_4	245	29	18	3	61	74	0	26
CHR_5	246	3	1767	GR_1	698	23	25	52	74	123	336	22	25	50	GR_2	886	23	44	33	103	297	295	25	22	26	GR_3	183	46	1	3	97	65	31	4
CHR_5	247	3	1372	GR_1	507	9	67	24	23	250	117	25	21	50	GR_2	759	2	27	71	6	128	447	21	25	25	GR_3	106	39	7	4	84	2	29	68
CHR_5	249	7	1837	GR_2	520	8	80	12	24	387	78	17	31	48	GR_3	309	75	16	9	144	48	37	32	16	6	GR_1	379	22	26	2	45	2	2	96	2	GR_4	171	24	24	2	50	12	51	36	2	GR_5	117	27	21
CHR_5	250	5	1882	GR_1	843	10	59	31	42	371	260	14	33	50	GR_2	403	19	9	72	32	23	247	33	14	16	GR_3	255	35	12	3	74	1	31	68	9	GR_4	184	34	13	3	72	44	47	10	8	GR_5	197	28	19
CHR_5	252	4	1728	GR_1	683	20	42	38	68	216	257	29	20	50	GR_2	802	10	44	46	35	244	340	20	29	25	GR_3	109	42	7	1	85	33	2	66	7	GR_4	134	23	26	1	46	28	49	23
CHR_5	252	4	1728	GR_1	683	20	42	38	68	216	257	29	20	47	GR_4	134	28	49	23	21	56	35	23	26	1	GR_2	802	20	29	1	40	10	44	46	25	GR_3	109	42	7	1	85	33	2	66
CHR_5	253	4	1750	GR_1	747	1	37	62	2	178	394	15	34	49	GR_2	574	32	45	23	95	210	143	35	14	14	GR_3	205	21	28	1	42	5	51	44	23	GR_4	224	48	1	1	97	72	9	19
CHR_5	254	4	1521	GR_1	400	23	35	42	43	101	164	45	1	50	GR_2	693	0	42	57	1	190	339	1	45	10	GR_3	328	6	40	4	13	11	61	28	7	GR_4	100	2	44	4	4	0	50	50
CHR_5	254	4	1521	GR_1	400	23	35	42	43	101	164	45	1	47	GR_4	100	0	50	50	0	38	51	2	44	1	GR_2	693	1	45	4	2	0	42	57	8	GR_3	328	6	40	4	13	11	61	28
CHR_5	255	4	1925	GR_1	1087	7	39	55	31	284	535	28	20	49	GR_2	563	20	54	27	59	248	164	20	28	21	GR_3	141	46	2	2	95	87	0	13	11	GR_4	134	39	9	2	81	99	0	1
CHR_5	256	4	1944	GR_1	1095	8	37	55	38	280	543	12	33	50	GR_2	551	20	54	26	58	239	151	33	12	25	GR_3	178	33	12	5	73	91	0	9	11	GR_4	120	16	29	5	35	98	0	2
CHR_5	258	6	1533	GR_1	729	13	31	56	41	153	358	13	25	49	GR_2	183	23	7	70	17	8	105	26	12	8	GR_3	198	14	24	12	36	1	58	41	20	GR_4	186	35	3	12	92	5	44	51	9	GR_5	113	15	23
CHR_5	258	6	1533	GR_1	729	13	31	56	41	153	358	13	25	47	GR_6	124	62	34	5	45	38	7	25	13	3	GR_2	183	26	12	12	68	23	7	70	8	GR_3	198	14	24	12	36	1	58	41	18	GR_4	186	35	3
CHR_5	261	4	1604	GR_2	486	34	42	23	85	163	119	24	22	50	GR_3	360	4	33	63	6	81	203	22	24	4	GR_1	636	23	23	4	50	21	32	47	12	GR_4	122	29	17	4	63	40	9	51
CHR_5	262	5	1186	GR_1	459	17	25	58	35	80	243	18	30	48	GR_2	318	3	56	41	4	121	118	29	19	13	GR_3	184	31	17	2	64	0	72	28	2	GR_4	106	19	29	2	39	33	21	47	2	GR_6	119	28	20
CHR_5	262	5	1186	GR_4	106	33	21	47	15	15	45	19	29	48	GR_6	119	49	8	43	28	7	50	28	20	2	GR_1	459	18	30	2	37	17	25	58	2	GR_2	318	29	19	2	60	3	56	41	12	GR_3	184	31	17
CHR_5	264	5	1193	GR_3	190	1	67	32	1	94	58	33	16	50	GR_4	227	5	28	67	4	36	116	16	33	8	GR_1	385	22	27	1	44	14	40	46	7	GR_2	260	14	35	1	28	7	70	24	2	GR_5	131	27	22
CHR_5	266	5	1626	GR_1	613	5	27	67	13	106	346	15	33	48	GR_3	456	43	52	5	122	226	28	32	16	13	GR_2	258	38	10	2	79	9	6	85	10	GR_4	157	37	11	2	77	41	33	26	2	GR_5	142	26	22
CHR_5	267	5	1537	GR_1	366	3	48	49	6	126	169	30	19	49	GR_2	700	13	53	33	47	289	237	20	29	19	GR_3	238	45	4	1	91	27	23	49	2	GR_4	125	22	27	1	44	0	20	80	13	GR_5	108	43	6
CHR_5	269	4	1923	GR_2	600	22	55	23	75	287	158	27	21	47	GR_3	573	52	16	32	154	74	195	24	24	20	GR_1	603	34	14	2	70	13	42	45	20	GR_4	147	31	17	2	64	0	0	100
CHR_5	270	3	1894	GR_1	1241	14	46	40	80	416	486	7	39	50	GR_2	457	55	1	44	122	4	198	39	7	2	GR_3	196	11	35	4	23	35	42	23
CHR_5	271	3	1529	GR_1	795	3	28	69	10	135	442	28	17	50	GR_2	578	17	57	27	50	260	163	17	28	7	GR_3	156	21	24	5	46	93	4	3
CHR_5	272	3	476	GR_2	192	0	41	59	0	51	96	9	37	49	GR_4	123	69	10	20	51	12	31	38	8	9	GR_1	161	14	32	4	30	0	93	7
CHR_5	273	3	1061	GR_1	468	51	17	32	127	66	167	24	17	49	GR_3	357	1	58	41	1	144	134	16	25	23	GR_2	236	34	7	9	82	1	48	51
CHR_5	274	3	1565	GR_1	647	10	55	36	31	272	236	25	22	50	GR_2	746	18	38	43	62	201	300	22	25	19	GR_3	172	40	7	3	85	62	0	38
CHR_5	275	3	1881	GR_1	935	5	53	42	21	372	396	12	26	49	GR_3	475	49	24	26	124	95	136	26	12	22	GR_2	471	22	16	12	57	42	20	38
CHR_5	276	4	1355	GR_1	691	7	66	27	26	360	192	23	26	49	GR_2	356	4	23	73	5	53	222	25	24	2	GR_3	185	24	25	1	48	18	51	30	2	GR_4	123	25	24	1	51	2	17	81
CHR_5	276	4	1355	GR_1	691	7	66	27	26	360	192	23	26	47	GR_4	123	2	17	81	1	12	77	25	24	2	GR_2	356	25	24	1	51	4	23	73	1	GR_3	185	24	25	1	48	18	51	30
CHR_5	276	4	1355	GR_3	185	18	51	30	16	69	54	24	25	50	GR_4	123	2	17	81	1	12	77	25	24	3	GR_1	691	23	26	1	46	7	66	27	2	GR_2	356	25	24	1	51	4	23	73
CHR_5	278	6	1336	GR_1	615	1	9	90	3	31	414	14	32	50	GR_5	107	7	88	5	5	94	7	32	14	11	GR_2	139	39	7	4	84	22	78	0	8	GR_3	260	22	24	4	47	21	38	41	14	GR_6	110	30	16
CHR_5	281	3	1709	GR_1	764	17	28	55	57	148	389	15	32	49	GR_3	412	28	28	44	55	84	179	33	14	2	GR_2	533	16	31	3	34	14	68	18
CHR_5	282	5	1928	GR_1	803	25	47	29	106	310	255	25	21	47	GR_5	152	60	22	18	53	30	33	23	23	18	GR_2	409	24	22	4	52	11	23	66	7	GR_3	398	28	18	4	60	40	37	23	11	GR_4	166	30	16
CHR_5	284	4	602	GR_1	209	2	27	70	2	36	123	27	19	47	GR_5	136	5	91	4	4	116	6	20	26	12	GR_2	134	33	13	4	71	8	6	86	2	GR_4	123	24	22	4	52	2	66	32
CHR_5	285	4	1349	GR_1	917	11	32	57	42	193	446	9	40	47	GR_3	129	15	79	6	12	96	9	39	10	6	GR_2	156	27	22	1	55	13	44	43	5	GR_4	147	41	8	1	83	5	56	39
CHR_5	285	4	1349	GR_1	917	11	32	57	42	193	446	9	40	48	GR_4	147	5	56	39	4	66	60	41	8	2	GR_2	156	27	22	1	55	13	44	43	4	GR_3	129	39	10	1	79	15	79	6
CHR_5	286	3	1861	GR_1	912	16	23	61	63	147	507	22	28	48	GR_3	522	28	45	27	75	186	149	26	24	13	GR_2	427	34	16	0	68	41	47	12
CHR_5	289	3	1645	GR_1	1068	18	29	52	89	220	522	17	27	50	GR_2	389	17	40	43	30	106	153	27	17	23	GR_3	188	32	12	6	72	52	45	3
CHR_5	291	3	1716	GR_1	974	12	53	36	53	370	332	21	27	49	GR_2	544	46	18	36	127	79	203	28	20	22	GR_3	198	41	7	2	85	1	34	65
CHR_5	293	3	718	GR_1	406	10	44	46	17	110	154	21	25	49	GR_2	190	14	43	44	12	58	78	26	20	2	GR_3	122	16	30	4	34	3	27	70
CHR_5	294	3	2048	GR_1	1403	29	21	50	184	209	662	18	31	50	GR_2	489	37	53	10	109	240	58	31	18	19	GR_3	156	28	21	1	57	3	80	16
CHR_5	295	6	1998	GR_1	935	3	39	58	12	230	446	16	33	48	GR_2	446	15	62	23	37	234	115	33	16	13	GR_3	221	28	21	1	57	6	4	90	24	GR_4	100	30	19	1	61	0	97	3	15	GR_5	172	34	15
CHR_5	296	2	1798	GR_1	649	19	34	48	59	163	305	30	19	49	GR_2	1149	18	47	36	96	393	401	20	29	No Mosaics in this segment
CHR_5	297	4	2080	GR_1	1194	24	44	31	149	420	389	16	30	50	GR_2	362	60	25	16	134	86	71	30	16	13	GR_3	275	36	10	4	78	11	15	74	2	GR_4	249	22	24	4	47	13	24	63
CHR_5	298	5	1753	GR_1	604	13	54	33	42	264	211	17	33	50	GR_5	125	100	0	0	104	0	0	33	17	13	GR_2	359	42	8	0	84	1	19	80	2	GR_3	380	14	36	0	28	19	1	80	14	GR_4	285	36	14
CHR_5	299	5	892	GR_1	385	1	89	10	2	282	42	13	34	49	GR_12	132	96	1	2	81	2	4	33	14	10	GR_2	150	22	25	3	46	18	6	76	4	GR_3	123	18	29	3	38	36	2	62	10	GR_6	102	30	17
CHR_5	300	4	1674	GR_1	694	33	13	54	105	61	347	23	22	50	GR_2	613	18	69	13	58	344	89	22	23	2	GR_3	257	27	18	5	60	17	5	78	19	GR_4	110	31	14	5	68	3	8	89
CHR_5	302	4	1258	GR_1	525	10	75	15	28	321	83	23	22	48	GR_2	391	8	0	92	12	0	283	20	25	17	GR_3	151	37	8	5	82	33	23	45	9	GR_4	191	28	17	5	62	16	49	34
CHR_5	303	4	804	GR_1	349	0	48	52	0	119	171	7	39	47	GR_3	160	0	70	30	0	86	48	37	9	3	GR_2	173	9	37	4	19	2	11	87	4	GR_4	122	11	35	4	23	42	21	37
CHR_5	303	4	804	GR_2	173	2	11	87	1	11	114	9	37	48	GR_3	160	0	70	30	0	86	48	37	9	3	GR_1	349	7	39	4	15	0	48	52	2	GR_4	122	11	35	4	23	42	21	37
CHR_5	304	7	1921	GR_1	588	1	51	48	3	225	281	26	20	50	GR_2	546	24	36	40	60	138	204	20	26	19	GR_3	218	34	12	4	73	36	25	40	19	GR_4	159	36	10	4	78	36	2	63	27	GR_5	142	40	6
CHR_5	306	5	1336	GR_2	351	25	26	48	43	69	167	28	22	47	GR_8	107	0	40	60	0	19	37	23	27	3	GR_1	532	21	29	0	42	0	62	38	2	GR_4	184	26	24	0	52	14	20	66	2	GR_5	162	23	27
CHR_5	307	4	2071	GR_1	658	53	22	25	206	136	199	34	15	50	GR_2	686	0	68	32	1	330	208	15	34	7	GR_3	539	18	31	1	36	25	22	53	12	GR_4	188	24	25	1	48	37	16	47
CHR_5	307	4	2071	GR_1	658	53	22	25	206	136	199	34	15	47	GR_3	539	25	22	53	57	79	254	18	31	1	GR_2	686	15	34	1	30	0	68	32	8	GR_4	188	24	25	1	48	37	16	47
CHR_5	308	5	1936	GR_1	600	6	70	24	19	334	150	20	21	49	GR_2	563	37	21	41	106	93	238	22	19	26	GR_3	323	38	3	9	92	52	33	14	14	GR_4	185	27	14	9	65	9	0	91	14	GR_5	265	26	15
CHR_5	309	4	1664	GR_1	981	10	53	37	46	370	337	20	28	49	GR_2	433	37	26	37	80	86	162	27	21	12	GR_3	111	29	19	2	60	46	52	2	12	GR_4	139	30	18	2	62	3	0	97
CHR_5	310	5	1700	GR_1	577	21	50	29	55	205	157	19	27	50	GR_2	581	15	34	51	38	138	272	27	19	10	GR_3	209	27	19	4	58	44	43	13	22	GR_4	217	31	15	4	67	22	15	63	2	GR_6	116	22	24
CHR_5	311	6	1391	GR_1	502	35	43	22	100	194	130	15	30	49	GR_2	402	6	43	51	11	117	183	29	16	19	GR_3	133	35	10	5	77	2	2	96	24	GR_4	142	37	8	5	82	2	22	76	11	GR_5	110	29	16
CHR_5	313	6	1494	GR_1	600	16	50	35	44	215	200	13	29	48	GR_5	139	6	40	54	4	39	69	29	13	2	GR_2	299	18	24	8	42	2	56	42	2	GR_3	197	26	16	8	61	10	24	66	12	GR_4	152	33	9
CHR_5	316	5	1739	GR_1	802	24	26	50	83	141	363	17	32	50	GR_3	287	34	37	29	52	87	91	32	17	2	GR_2	437	17	32	1	34	1	68	30	9	GR_4	111	36	13	1	73	2	64	34	11	GR_5	102	41	8
CHR_5	317	7	1739	GR_1	526	32	3	65	70	11	287	10	36	49	GR_5	149	22	47	31	18	59	52	37	9	2	GR_2	531	22	24	4	47	4	74	21	9	GR_3	178	42	4	4	91	39	22	39	6	GR_4	138	24	22
CHR_5	317	7	1739	GR_2	531	4	74	21	13	334	126	22	24	49	GR_8	114	78	0	22	53	0	30	25	21	4	GR_1	526	10	36	4	21	32	3	65	10	GR_3	178	42	4	4	91	39	22	39	5	GR_4	138	24	22
CHR_5	318	4	1437	GR_1	467	9	31	60	17	90	230	24	22	48	GR_2	495	42	31	27	121	136	157	22	24	5	GR_3	291	24	22	4	52	9	64	27	10	GR_4	184	28	18	4	60	7	17	76
CHR_5	318	4	1437	GR_2	495	42	31	27	121	136	157	22	24	48	GR_3	291	9	64	27	12	131	72	24	22	5	GR_1	467	24	22	4	52	9	31	60	10	GR_4	184	28	18	4	60	7	17	76
CHR_5	320	4	2056	GR_1	1094	12	48	39	64	386	414	25	20	50	GR_2	676	52	26	22	195	151	170	20	25	20	GR_3	184	33	12	5	73	40	1	59	23	GR_4	102	32	13	5	71	50	18	32
CHR_5	323	4	1587	GR_1	604	6	60	34	16	255	194	21	26	49	GR_4	302	23	18	59	31	38	165	25	22	12	GR_2	352	33	14	3	70	38	20	42	12	GR_3	329	28	19	3	59	18	50	32
CHR_5	327	5	1071	GR_2	170	52	42	5	63	79	13	29	16	47	GR_3	240	16	5	79	15	8	156	15	30	2	GR_1	378	27	18	5	60	10	30	60	3	GR_4	154	17	28	5	37	26	12	61	3	GR_5	129	19	26
CHR_5	327	5	1071	GR_2	170	52	42	5	63	79	13	29	16	49	GR_4	154	26	12	61	18	13	86	17	28	2	GR_1	378	27	18	5	60	10	30	60	2	GR_3	240	15	30	5	33	16	5	79	4	GR_5	129	19	26
CHR_5	328	5	1078	GR_1	416	1	10	89	2	25	294	21	29	49	GR_4	129	0	99	1	0	98	1	30	20	7	GR_2	226	27	23	0	54	5	24	71	10	GR_3	163	23	27	0	46	1	66	33	11	GR_5	144	22	28
CHR_5	331	6	986	GR_1	247	0	60	40	0	104	91	22	25	48	GR_3	108	0	17	83	0	13	83	27	20	7	GR_2	160	25	22	3	53	2	85	13	6	GR_4	228	30	17	3	63	3	17	80	2	GR_5	141	18	29
CHR_5	331	6	986	GR_4	228	3	17	80	3	23	144	30	17	47	GR_5	141	2	27	72	1	24	86	18	29	2	GR_1	247	22	25	3	46	0	60	40	4	GR_2	160	25	22	3	53	2	85	13	6	GR_3	108	27	20
CHR_5	332	6	1688	GR_1	579	9	47	44	25	192	240	17	30	50	GR_4	182	51	16	33	48	23	64	30	17	11	GR_2	356	22	25	3	46	10	72	19	24	GR_3	265	38	9	3	80	3	22	75	3	GR_5	180	31	16
CHR_5	334	5	1647	GR_1	671	1	62	37	4	303	237	23	24	49	GR_2	488	31	37	33	82	152	178	25	22	13	GR_3	190	36	11	3	76	22	2	77	12	GR_4	108	27	20	3	57	0	99	1	7	GR_5	190	27	20
CHR_5	335	4	913	GR_1	420	4	46	49	8	132	187	11	31	49	GR_6	108	26	22	52	13	17	53	30	12	6	GR_2	250	11	31	8	26	0	66	34	6	GR_3	135	24	18	8	57	0	62	38
CHR_5	337	4	1520	GR_1	617	17	40	43	50	185	258	23	23	50	GR_2	654	14	42	44	41	190	259	23	23	19	GR_3	147	33	13	4	71	20	41	38	2	GR_5	102	28	18	4	60	17	38	45
CHR_5	340	4	1520	GR_1	475	0	92	8	1	329	36	21	28	50	GR_4	413	16	21	63	30	63	243	28	21	2	GR_2	367	26	23	1	53	32	28	41	3	GR_3	265	22	27	1	44	8	22	69
CHR_5	342	6	1898	GR_1	713	15	52	33	52	286	237	24	21	50	GR_2	486	52	9	39	129	34	198	21	24	18	GR_3	262	34	11	5	75	34	52	14	19	GR_4	186	31	14	5	68	48	0	52	14	GR_5	129	31	14
CHR_5	345	4	1609	GR_1	529	31	36	33	82	145	175	28	17	48	GR_2	738	4	51	45	13	268	317	18	27	25	GR_3	234	38	7	5	84	20	31	49	23	GR_4	108	32	13	5	71	75	8	18
CHR_5	347	3	1187	GR_2	333	5	77	18	9	212	67	19	23	49	GR_3	195	3	7	90	2	8	134	23	19	4	GR_1	659	21	21	8	50	5	39	56
CHR_5	349	4	1393	GR_1	492	4	79	17	10	311	91	25	18	50	GR_2	667	13	21	66	36	89	378	18	25	22	GR_4	124	28	15	7	65	61	27	12	11	GR_5	110	22	21	7	51	13	56	31
CHR_5	352	5	695	GR_1	250	1	7	92	1	10	172	22	20	47	GR_6	105	3	86	10	2	76	12	21	21	10	GR_2	115	21	21	8	50	0	71	29	2	GR_3	120	18	24	8	42	0	85	15	8	GR_4	105	27	15
CHR_5	354	6	1360	GR_1	439	3	18	79	4	44	256	9	18	49	GR_5	151	77	6	17	80	10	37	17	10	6	GR_2	402	10	17	23	37	1	76	24	2	GR_3	115	12	15	23	44	24	7	69	5	GR_4	150	15	12
CHR_6	3	6	1213	GR_1	554	3	67	30	8	291	174	15	29	47	GR_2	118	56	0	44	21	0	34	27	17	2	GR_3	146	24	20	6	54	2	37	61	4	GR_4	162	20	24	6	45	44	22	34	5	GR_6	131	19	25
CHR_6	3	6	1213	GR_3	146	2	37	61	1	34	74	24	20	47	GR_4	162	44	22	34	35	28	56	20	24	2	GR_1	554	15	29	6	34	3	67	30	6	GR_2	118	27	17	6	61	56	0	44	4	GR_6	131	19	25
CHR_6	5	3	1900	GR_1	756	26	29	45	91	157	328	16	32	47	GR_2	718	20	50	29	73	279	216	31	17	20	GR_3	426	37	11	2	77	16	36	47
CHR_6	9	5	1653	GR_1	712	1	60	40	2	310	272	16	31	47	GR_2	482	29	31	40	70	114	194	32	15	10	GR_3	232	31	16	3	65	54	42	4	2	GR_4	126	21	26	3	44	9	2	90	14	GR_8	101	30	17
CHR_6	13	6	1219	GR_1	331	14	51	35	22	121	110	26	22	48	GR_3	174	52	0	48	45	0	85	24	24	6	GR_2	294	24	24	2	50	7	28	65	7	GR_4	154	28	20	2	58	18	18	65	5	GR_5	154	28	20
CHR_6	14	4	1126	GR_1	379	10	17	73	15	40	230	29	18	47	GR_4	178	0	50	50	0	59	79	18	29	2	GR_2	337	18	29	3	38	0	58	42	8	GR_3	232	29	18	3	61	10	22	68
CHR_6	15	6	1396	GR_1	309	16	84	0	30	241	0	18	27	48	GR_2	478	3	1	96	5	2	318	27	18	6	GR_3	239	19	26	5	42	24	54	22	4	GR_4	145	21	24	5	46	35	0	65	4	GR_5	110	27	18
CHR_6	16	5	1718	GR_1	802	7	50	43	28	293	333	20	26	50	GR_4	266	15	45	40	17	78	93	26	20	2	GR_2	265	28	18	4	60	27	18	55	2	GR_3	265	18	28	4	39	14	51	35	8	GR_5	120	21	25
CHR_6	16	5	1718	GR_2	265	27	18	55	33	35	138	28	18	50	GR_3	265	14	51	35	17	97	87	18	28	2	GR_1	802	20	26	4	43	7	50	43	2	GR_4	266	26	20	4	56	15	45	40	7	GR_5	120	21	25
CHR_6	17	5	1852	GR_1	683	1	72	27	4	379	192	6	40	48	GR_2	420	47	27	26	104	91	120	40	6	13	GR_3	318	18	28	4	39	49	11	40	3	GR_4	239	41	5	4	89	41	1	58	20	GR_5	192	20	26
CHR_6	17	5	1852	GR_1	683	1	72	27	4	379	192	6	40	49	GR_4	239	41	1	58	44	2	126	41	5	5	GR_2	420	40	6	4	86	47	27	26	13	GR_3	318	18	28	4	39	49	11	40	22	GR_5	192	20	26
CHR_6	20	6	1239	GR_1	418	7	63	31	14	197	127	23	21	48	GR_7	124	85	1	14	76	2	25	21	23	4	GR_2	203	20	24	6	45	32	11	57	5	GR_3	209	26	18	6	59	14	36	51	4	GR_4	170	26	18
CHR_6	20	6	1239	GR_4	170	0	83	17	0	118	32	26	18	47	GR_7	124	85	1	14	76	2	25	21	23	3	GR_1	418	23	21	6	52	7	63	31	3	GR_2	203	20	24	6	45	32	11	57	4	GR_3	209	26	18
CHR_6	22	4	1124	GR_1	456	11	29	59	21	87	233	22	23	48	GR_3	221	15	47	38	16	75	80	21	24	2	GR_2	347	19	26	5	42	3	66	31	22	GR_4	100	34	11	5	75	52	5	43
CHR_6	24	6	2086	GR_1	1024	14	44	42	64	311	396	23	26	50	GR_2	462	10	46	44	22	159	205	26	23	20	GR_3	173	34	15	1	69	47	10	43	18	GR_4	169	32	17	1	65	76	9	15	8	GR_5	143	29	20
CHR_6	25	4	705	GR_1	290	14	40	46	18	82	125	27	15	49	GR_3	196	1	58	40	1	84	77	16	26	10	GR_2	117	22	20	8	52	3	0	97	19	GR_4	102	30	12	8	71	49	20	31
CHR_6	28	2	1659	GR_1	444	43	31	26	105	116	128	37	12	50	GR_2	1215	6	48	46	31	411	522	12	37	No Mosaics in this segment
CHR_6	30	4	1190	GR_1	632	17	24	59	49	106	340	11	36	49	GR_4	122	2	95	3	1	95	4	37	10	15	GR_2	232	18	29	3	38	5	52	42	2	GR_3	204	7	40	3	14	0	30	70
CHR_6	35	6	1676	GR_1	433	2	51	47	3	137	167	27	16	48	GR_2	313	43	24	32	75	65	114	17	26	2	GR_3	264	10	33	7	23	32	37	31	14	GR_4	263	26	17	7	60	1	59	40	2	GR_5	229	34	9
CHR_6	35	6	1676	GR_3	264	32	37	31	47	83	94	10	33	48	GR_5	229	19	18	63	19	28	128	34	9	2	GR_1	433	27	16	7	62	2	51	47	2	GR_2	313	17	26	7	39	43	24	32	15	GR_4	263	26	17
CHR_6	37	4	1750	GR_1	964	15	42	43	72	306	418	16	25	50	GR_2	478	29	37	34	61	118	144	25	16	2	GR_3	136	24	17	9	58	3	21	76	11	GR_4	172	30	11	9	73	26	54	20
CHR_6	38	5	1591	GR_1	705	5	66	29	17	368	215	19	27	49	GR_3	297	21	24	55	26	46	138	26	20	11	GR_2	234	34	12	4	73	5	28	66	6	GR_4	207	27	19	4	58	73	1	26	6	GR_5	148	22	24
CHR_6	41	7	1688	GR_1	450	16	24	60	32	75	243	30	18	48	GR_2	278	1	58	41	2	111	103	16	32	4	GR_3	284	34	14	2	70	21	57	23	2	GR_4	224	29	19	2	60	4	40	56	3	GR_5	181	21	27
CHR_6	41	7	1688	GR_1	450	16	24	60	32	75	243	30	18	47	GR_5	181	17	39	44	16	55	83	21	27	5	GR_2	278	16	32	2	33	1	58	41	2	GR_3	284	34	14	2	70	21	57	23	6	GR_4	224	29	19
CHR_6	41	7	1688	GR_2	278	1	58	41	2	111	103	16	32	47	GR_3	284	21	57	23	31	132	70	34	14	5	GR_1	450	30	18	2	62	16	24	60	2	GR_4	224	29	19	2	60	4	40	56	2	GR_5	181	21	27
CHR_6	41	7	1688	GR_3	284	21	57	23	31	132	70	34	14	47	GR_7	156	6	50	44	4	51	60	17	31	2	GR_1	450	30	18	2	62	16	24	60	6	GR_2	278	16	32	2	33	1	58	41	5	GR_4	224	29	19
CHR_6	41	7	1688	GR_4	224	4	40	56	4	61	113	29	19	47	GR_5	181	17	39	44	16	55	83	21	27	4	GR_1	450	30	18	2	62	16	24	60	2	GR_2	278	16	32	2	33	1	58	41	2	GR_3	284	34	14
CHR_6	41	7	1688	GR_4	224	4	40	56	4	61	113	29	19	48	GR_7	156	6	50	44	4	51	60	17	31	2	GR_1	450	30	18	2	62	16	24	60	2	GR_2	278	16	32	2	33	1	58	41	3	GR_3	284	34	14
CHR_6	44	3	1605	GR_1	855	30	5	65	109	29	492	18	24	50	GR_2	516	5	77	18	14	338	105	24	18	2	GR_3	234	26	16	8	61	1	58	41
CHR_6	48	4	1221	GR_1	562	0	58	42	0	221	212	15	33	50	GR_3	314	42	35	22	74	95	80	33	15	26	GR_2	210	35	13	2	72	2	12	85	2	GR_4	135	16	32	2	33	0	49	51
CHR_6	51	5	1681	GR_1	455	2	25	73	4	70	276	19	23	48	GR_2	505	15	69	16	40	280	89	23	19	10	GR_3	450	30	12	8	71	27	30	43	2	GR_4	152	18	24	8	42	0	4	96	16	GR_5	119	32	10
CHR_6	52	6	2022	GR_1	604	39	45	16	133	237	112	17	28	49	GR_4	394	39	14	47	69	39	169	27	18	3	GR_2	280	20	25	5	44	10	28	62	4	GR_3	292	18	27	5	40	6	63	30	2	GR_5	217	17	28
CHR_6	52	6	2022	GR_1	604	39	45	16	133	237	112	17	28	47	GR_6	235	44	13	43	54	24	108	28	17	3	GR_2	280	20	25	5	44	10	28	62	2	GR_3	292	18	27	5	40	6	63	30	3	GR_4	394	27	18
CHR_6	52	6	2022	GR_2	280	10	28	62	11	49	146	20	25	48	GR_4	394	39	14	47	69	39	169	27	18	3	GR_1	604	17	28	5	37	39	45	16	4	GR_3	292	18	27	5	40	6	63	30	2	GR_5	217	17	28
CHR_6	52	6	2022	GR_3	292	6	63	30	10	154	97	18	27	48	GR_4	394	39	14	47	69	39	169	27	18	3	GR_1	604	17	28	5	37	39	45	16	5	GR_2	280	20	25	5	44	10	28	62	2	GR_5	217	17	28
CHR_6	52	6	2022	GR_5	217	19	39	41	20	63	88	17	28	48	GR_6	235	44	13	43	54	24	108	28	17	2	GR_1	604	17	28	5	37	39	45	16	4	GR_2	280	20	25	5	44	10	28	62	2	GR_3	292	18	27
CHR_6	53	4	1914	GR_1	893	11	58	31	50	402	283	17	21	48	GR_3	422	15	21	64	26	59	234	22	16	17	GR_2	496	28	10	12	73	60	11	29	3	GR_4	103	21	17	12	55	95	1	4
CHR_6	53	4	1914	GR_1	893	11	58	31	50	402	283	17	21	49	GR_4	103	95	1	4	67	1	6	21	17	17	GR_2	496	28	10	12	73	60	11	29	5	GR_3	422	22	16	12	57	15	21	64
CHR_6	54	4	2084	GR_1	919	9	55	36	38	373	325	18	29	50	GR_2	679	34	17	49	107	82	315	29	18	9	GR_3	287	31	16	3	65	50	27	23	7	GR_4	199	20	27	3	42	92	7	1
CHR_6	54	4	2084	GR_2	679	34	17	49	107	82	315	29	18	47	GR_4	199	92	7	1	119	14	3	20	27	1	GR_1	919	18	29	3	38	9	55	36	9	GR_3	287	31	16	3	65	50	27	23
CHR_6	55	6	1734	GR_1	747	2	59	39	7	313	271	9	35	50	GR_2	411	43	27	30	96	92	134	35	9	3	GR_3	177	10	34	6	22	0	49	51	15	GR_4	131	40	4	6	90	8	33	59	15	GR_5	163	33	11
CHR_6	56	4	1411	GR_1	753	8	43	49	27	228	339	3	11	50	GR_2	333	22	62	16	39	173	59	11	3	10	GR_3	210	11	3	36	78	56	25	20	7	GR_4	115	3	11	36	21	19	7	74
CHR_6	56	4	1411	GR_2	333	22	62	16	39	173	59	11	3	47	GR_4	115	19	7	74	10	6	79	3	11	1	GR_1	753	3	11	36	21	8	43	49	10	GR_3	210	11	3	36	78	56	25	20
CHR_6	57	4	1929	GR_1	892	3	37	60	10	222	476	10	30	50	GR_2	435	48	27	25	113	98	122	30	10	9	GR_3	484	13	27	10	32	58	30	12	11	GR_4	118	34	6	10	85	16	51	32
CHR_6	60	5	1917	GR_1	556	30	40	30	82	167	169	27	17	50	GR_2	671	11	34	55	34	155	335	17	27	7	GR_3	366	30	14	6	68	4	39	58	29	GR_4	182	36	8	6	81	92	5	4	27	GR_5	142	30	14
CHR_6	60	5	1917	GR_2	671	11	34	55	34	155	335	17	27	47	GR_3	366	4	39	58	6	97	191	30	14	1	GR_1	556	27	17	6	61	30	40	30	23	GR_4	182	36	8	6	81	92	5	4	23	GR_5	142	30	14
CHR_6	62	2	1836	GR_1	1273	29	33	37	193	337	502	18	19	50	GR_2	563	20	37	42	50	142	213	19	18	No Mosaics in this segment
CHR_6	63	5	1382	GR_1	441	32	31	37	67	99	160	25	20	50	GR_5	269	66	5	29	98	12	89	20	25	2	GR_2	362	22	23	5	48	12	59	28	22	GR_3	191	40	5	5	88	14	22	64	3	GR_7	119	23	22
CHR_6	66	4	1444	GR_1	491	54	23	23	158	103	137	1	1	47	GR_3	393	11	48	41	19	129	145	0	2	17	GR_2	347	2	0	48	100	33	40	27	9	GR_4	213	1	1	48	50	31	15	55
CHR_6	69	3	1727	GR_2	617	14	40	46	38	166	253	17	25	47	GR_3	469	46	33	21	124	138	117	28	14	7	GR_1	641	18	24	8	42	4	38	57
CHR_6	70	5	1192	GR_1	604	6	39	55	14	148	276	12	35	49	GR_6	117	98	0	2	88	0	3	36	11	5	GR_2	166	11	36	3	23	8	16	76	2	GR_3	205	29	18	3	61	31	38	31	6	GR_5	100	32	15
CHR_6	70	5	1192	GR_2	166	8	16	76	5	16	103	11	36	48	GR_6	117	98	0	2	88	0	3	36	11	3	GR_1	604	12	35	3	25	6	39	55	2	GR_3	205	29	18	3	61	31	38	31	6	GR_5	100	32	15
CHR_6	71	4	1729	GR_1	625	0	38	62	0	150	319	23	25	50	GR_2	474	15	73	12	40	302	67	25	23	7	GR_3	361	28	20	2	58	52	7	40	13	GR_4	269	30	18	2	62	46	30	24
CHR_6	72	5	1449	GR_1	534	9	46	45	21	160	209	7	40	47	GR_5	127	0	42	58	0	28	52	37	10	11	GR_2	233	37	10	3	78	27	31	42	7	GR_3	345	9	38	3	19	45	39	16	10	GR_4	210	25	22
CHR_6	75	4	1814	GR_1	542	22	17	61	53	63	304	25	18	50	GR_2	690	31	34	34	106	180	237	18	25	14	GR_3	429	29	14	7	67	24	57	19	5	GR_4	153	21	22	7	48	36	46	19
CHR_6	75	4	1814	GR_1	542	22	17	61	53	63	304	25	18	47	GR_4	153	36	46	19	31	61	33	21	22	1	GR_2	690	18	25	7	41	31	34	34	14	GR_3	429	29	14	7	67	24	57	19
CHR_6	77	5	1473	GR_1	403	14	18	68	23	45	227	26	17	49	GR_2	489	13	55	32	32	205	159	17	26	23	GR_3	252	43	0	7	100	24	62	14	8	GR_4	191	30	13	7	69	52	12	36	3	GR_5	138	18	25
CHR_6	78	7	1773	GR_1	624	1	53	47	2	228	267	13	37	48	GR_2	280	16	11	74	18	19	174	39	11	12	GR_3	219	44	6	0	88	44	49	7	18	GR_4	172	42	8	0	84	47	1	51	7	GR_5	241	40	10
CHR_6	78	7	1773	GR_1	624	1	53	47	2	228	267	13	37	47	GR_5	241	23	53	24	29	103	61	40	10	5	GR_2	280	39	11	0	78	16	11	74	12	GR_3	219	44	6	0	88	44	49	7	18	GR_4	172	42	8
CHR_6	80	2	1305	GR_1	960	2	47	51	9	311	446	5	43	50	GR_2	345	42	31	27	72	83	95	43	5	No Mosaics in this segment
CHR_6	81	2	1797	GR_1	997	20	34	46	101	260	467	5	36	50	GR_2	800	35	41	24	137	246	194	36	5	No Mosaics in this segment
CHR_6	82	3	1478	GR_1	746	10	49	41	32	250	273	25	25	50	GR_2	613	45	15	40	142	71	258	25	25	12	GR_3	119	33	17	0	66	18	18	64
CHR_6	83	3	2019	GR_1	1365	24	39	37	159	412	511	23	26	50	GR_2	544	50	29	20	153	136	127	26	23	10	GR_3	110	28	21	1	57	0	0	100
CHR_6	84	5	1358	GR_1	531	2	35	63	5	124	298	17	32	49	GR_5	127	92	4	4	78	6	7	31	18	2	GR_2	306	27	22	1	55	10	28	63	3	GR_3	290	23	26	1	46	8	79	13	7	GR_4	104	20	29
CHR_6	84	5	1358	GR_2	306	10	28	63	13	56	169	27	22	49	GR_3	290	8	79	13	12	185	40	23	26	2	GR_1	531	17	32	1	34	2	35	63	6	GR_4	104	20	29	1	40	25	5	70	4	GR_5	127	31	18
CHR_6	86	5	1955	GR_1	578	17	49	34	48	210	191	26	21	49	GR_2	547	25	42	33	71	188	196	20	27	16	GR_3	345	30	17	3	63	43	27	29	9	GR_4	342	25	22	3	53	58	24	18	13	GR_5	143	31	16
CHR_6	91	4	1984	GR_1	963	20	51	29	96	382	283	23	22	50	GR_2	692	16	33	51	49	156	323	22	23	13	GR_3	225	30	15	5	66	66	1	34	15	GR_4	104	33	12	5	73	100	0	0
CHR_6	94	7	1647	GR_1	660	1	46	53	3	209	323	4	37	48	GR_9	128	87	9	4	79	12	8	37	4	11	GR_2	227	21	20	9	51	26	35	39	2	GR_3	179	36	5	9	87	75	15	10	6	GR_4	157	13	28
CHR_6	94	7	1647	GR_3	179	75	15	10	70	22	18	36	5	48	GR_6	121	0	46	54	0	36	56	7	34	2	GR_1	660	4	37	9	9	1	46	53	12	GR_2	227	21	20	9	51	26	35	39	7	GR_4	157	13	28
CHR_6	96	4	2086	GR_1	770	13	63	23	50	371	182	24	26	50	GR_2	557	19	23	58	48	92	311	26	24	25	GR_3	475	42	8	0	84	41	16	43	13	GR_4	284	32	18	0	64	67	17	16
CHR_6	97	4	1431	GR_1	766	17	47	36	63	265	272	11	35	50	GR_3	224	34	29	37	35	46	79	35	11	8	GR_2	243	20	26	4	43	50	23	26	17	GR_4	198	38	8	4	82	1	12	86
CHR_6	98	6	1420	GR_1	495	7	19	74	15	61	322	26	21	50	GR_2	294	13	79	8	18	174	23	21	26	17	GR_3	187	27	20	3	57	1	73	26	13	GR_4	168	32	15	3	68	52	31	17	3	GR_5	173	24	23
CHR_6	98	6	1420	GR_1	495	7	19	74	15	61	322	26	21	47	GR_5	173	28	65	7	27	97	13	24	23	1	GR_2	294	21	26	3	44	13	79	8	17	GR_3	187	27	20	3	57	1	73	26	13	GR_4	168	32	15
CHR_6	101	4	1613	GR_1	852	25	40	35	109	269	317	21	26	49	GR_2	453	10	63	27	21	209	117	27	20	2	GR_3	184	20	27	3	42	21	4	75	30	GR_4	124	41	6	3	87	52	0	48
CHR_6	101	4	1613	GR_2	453	10	63	27	21	209	117	27	20	48	GR_3	184	21	4	75	17	5	123	20	27	3	GR_1	852	21	26	3	44	25	40	35	30	GR_4	124	41	6	3	87	52	0	48
CHR_6	102	4	1784	GR_1	654	15	52	33	47	245	205	24	22	50	GR_2	497	4	65	31	10	252	163	22	24	7	GR_3	401	26	20	4	56	41	7	53	25	GR_4	232	43	3	4	93	71	2	27
CHR_6	102	4	1784	GR_2	497	4	65	31	10	252	163	22	24	47	GR_3	401	41	7	53	78	20	206	26	20	1	GR_1	654	24	22	4	52	15	52	33	25	GR_4	232	43	3	4	93	71	2	27
CHR_6	103	5	1869	GR_1	596	24	28	48	63	111	256	23	25	50	GR_2	661	6	65	29	22	343	199	25	23	21	GR_3	310	35	13	2	72	59	24	17	13	GR_4	157	38	10	2	79	51	0	49	20	GR_5	145	37	11
CHR_6	105	7	1166	GR_2	168	0	80	20	0	111	36	25	25	49	GR_6	127	39	12	49	26	12	67	24	26	3	GR_1	269	22	28	0	44	13	35	52	2	GR_3	157	25	25	0	50	13	15	72	2	GR_4	164	21	29
CHR_6	105	7	1166	GR_4	164	54	36	10	53	55	21	21	29	48	GR_5	179	2	7	91	1	8	134	27	23	4	GR_1	269	22	28	0	44	13	35	52	2	GR_2	168	25	25	0	50	0	80	20	3	GR_3	157	25	25
CHR_6	106	4	1027	GR_1	345	32	34	34	41	69	90	32	17	47	GR_2	235	2	57	41	2	108	103	16	33	8	GR_3	218	19	30	1	38	22	41	37	2	GR_4	229	15	34	1	30	6	56	38
CHR_6	107	5	1322	GR_1	617	0	46	54	0	202	318	17	32	49	GR_4	104	7	9	84	3	6	72	33	16	6	GR_2	212	34	15	1	69	5	74	22	8	GR_3	242	24	25	1	48	7	44	50	7	GR_5	147	20	29
CHR_6	109	4	1851	GR_1	1078	14	41	46	70	322	478	12	36	49	GR_2	320	76	3	22	145	8	86	36	12	18	GR_3	220	36	12	2	75	18	59	23	4	GR_4	233	31	17	2	64	5	25	70
CHR_6	110	5	2102	GR_1	776	20	23	57	71	125	416	23	25	50	GR_2	620	3	65	32	8	286	185	25	23	22	GR_3	321	40	8	2	83	79	4	16	27	GR_4	219	45	3	2	93	68	17	15	27	GR_5	166	40	8
CHR_6	111	7	1652	GR_2	357	5	21	74	7	47	215	37	12	48	GR_3	310	0	96	4	0	225	12	14	35	13	GR_1	269	18	31	1	36	7	70	23	14	GR_4	172	32	17	1	65	2	2	96	2	GR_5	302	23	26
CHR_6	111	7	1652	GR_5	302	44	13	44	66	29	135	23	26	49	GR_6	111	0	46	54	0	39	60	27	22	14	GR_1	269	18	31	1	36	7	70	23	2	GR_2	357	37	12	1	75	5	21	74	4	GR_3	310	14	35
CHR_6	112	4	2029	GR_1	858	24	35	41	100	222	343	11	35	49	GR_3	543	35	34	31	99	153	183	36	10	23	GR_2	467	21	25	4	45	35	33	32	3	GR_4	161	36	10	4	78	35	35	30
CHR_6	112	4	2029	GR_1	858	24	35	41	100	222	343	11	35	48	GR_4	161	35	35	30	29	44	49	36	10	21	GR_2	467	21	25	4	45	35	33	32	3	GR_3	543	36	10	4	78	35	34	31
CHR_6	113	5	1909	GR_1	1026	20	46	33	109	383	361	14	33	50	GR_2	463	23	26	51	44	76	199	33	14	18	GR_3	158	28	19	3	59	4	51	45	5	GR_4	132	17	30	3	36	73	20	7	9	GR_5	130	31	16
CHR_6	113	5	1909	GR_2	463	23	26	51	44	76	199	33	14	47	GR_4	132	73	20	7	69	29	13	17	30	1	GR_1	1026	14	33	3	29	20	46	33	16	GR_3	158	28	19	3	59	4	51	45	9	GR_5	130	31	16
CHR_6	115	4	983	GR_1	418	4	24	72	7	64	259	21	28	48	GR_4	113	31	19	50	16	15	53	28	21	3	GR_2	335	24	25	1	48	10	71	19	18	GR_3	117	37	12	1	75	10	70	21
CHR_6	116	5	1484	GR_1	527	11	49	40	27	189	204	10	29	48	GR_2	364	41	35	24	82	108	101	30	9	5	GR_3	356	32	7	11	82	56	18	27	3	GR_4	105	30	9	11	76	17	19	63	7	GR_5	132	32	7
CHR_6	116	5	1484	GR_1	527	11	49	40	27	189	204	10	29	49	GR_4	105	17	19	63	7	12	52	30	9	5	GR_2	364	30	9	11	76	41	35	24	5	GR_3	356	32	7	11	82	56	18	27	9	GR_5	132	32	7
CHR_6	117	4	1837	GR_1	667	6	50	44	19	235	275	0	1	49	GR_2	735	50	12	39	184	66	294	1	0	15	GR_3	327	0	1	49	0	43	42	15	12	GR_4	108	1	0	49	100	25	49	26
CHR_6	118	4	1663	GR_1	686	10	28	62	30	128	375	18	29	50	GR_3	361	40	42	17	84	135	74	29	18	21	GR_2	362	33	14	3	70	8	68	24	25	GR_4	254	47	0	3	100	73	10	17
CHR_6	120	4	1615	GR_1	643	4	45	51	11	197	290	0	10	49	GR_3	409	38	44	18	85	155	82	10	0	25	GR_2	337	4	6	40	40	58	9	33	7	GR_4	226	10	0	40	100	17	25	57
CHR_6	120	4	1615	GR_1	643	4	45	51	11	197	290	0	10	47	GR_4	226	17	25	57	17	39	117	10	0	22	GR_2	337	4	6	40	40	58	9	33	2	GR_3	409	10	0	40	100	38	44	18
CHR_6	121	3	2018	GR_1	821	53	26	21	240	182	197	21	26	50	GR_2	808	10	47	43	39	268	324	26	21	24	GR_3	389	40	7	3	85	15	34	50
CHR_6	122	4	1570	GR_1	553	1	53	46	3	210	240	6	42	48	GR_3	320	37	34	28	61	87	95	42	6	9	GR_2	483	40	8	2	83	15	50	36	21	GR_4	214	16	32	2	33	0	39	61
CHR_6	123	5	1986	GR_1	666	8	55	37	24	249	223	27	22	50	GR_2	504	30	28	42	77	111	217	22	27	20	GR_3	324	35	14	1	71	36	40	24	11	GR_4	291	28	21	1	57	11	39	49	24	GR_5	201	47	2
CHR_6	124	3	1979	GR_1	896	36	32	32	167	227	308	16	31	50	GR_2	671	35	39	26	119	205	185	31	16	18	GR_3	412	37	10	3	78	12	35	53
CHR_6	125	3	1586	GR_1	875	14	43	43	58	282	377	20	24	50	GR_2	481	21	37	41	47	128	188	24	20	27	GR_3	230	41	3	6	93	29	50	21
CHR_6	126	4	1972	GR_1	1151	19	34	47	100	274	508	25	19	50	GR_2	604	16	50	34	48	231	211	19	25	17	GR_3	102	29	15	6	65	59	39	2	9	GR_4	115	28	16	6	63	100	0	0
CHR_6	127	3	1620	GR_1	788	1	40	59	2	195	381	14	33	50	GR_3	497	37	49	14	115	231	88	33	14	8	GR_2	335	20	27	3	42	58	4	37
CHR_6	128	3	1926	GR_1	1241	14	52	34	87	482	419	16	32	50	GR_2	514	55	13	32	151	53	178	32	16	2	GR_3	171	17	31	2	35	58	2	40
CHR_6	128	3	1926	GR_2	514	55	13	32	151	53	178	32	16	47	GR_3	171	58	2	40	50	3	71	17	31	1	GR_1	1241	16	32	2	33	14	52	34
CHR_6	130	2	2044	GR_1	1335	33	38	29	226	410	414	21	26	50	GR_2	709	33	24	43	113	125	304	26	21	No Mosaics in this segment
CHR_6	131	5	1852	GR_1	554	6	63	31	17	261	172	23	22	47	GR_4	134	40	0	60	25	0	78	25	20	3	GR_2	627	32	13	5	71	49	24	27	14	GR_3	412	32	13	5	71	13	50	37	20	GR_5	125	41	4
CHR_6	133	4	1755	GR_1	1021	12	54	33	64	435	350	13	35	47	GR_2	195	45	0	55	39	0	96	34	14	5	GR_3	191	32	16	2	66	41	39	20	5	GR_4	348	36	12	2	75	45	8	48
CHR_6	133	4	1755	GR_1	1021	12	54	33	64	435	350	13	35	48	GR_4	348	45	8	48	76	20	165	36	12	3	GR_2	195	34	14	2	70	45	0	55	5	GR_3	191	32	16	2	66	41	39	20
CHR_6	134	7	1770	GR_1	519	3	77	21	7	321	115	28	22	49	GR_2	413	10	35	55	18	95	197	21	29	21	GR_3	172	42	8	0	84	33	10	57	14	GR_4	233	26	24	0	52	64	7	29	20	GR_5	190	40	10
CHR_6	136	6	1331	GR_1	458	2	76	22	5	280	106	12	34	49	GR_6	102	2	21	76	1	15	70	35	11	2	GR_2	261	12	34	4	26	0	68	32	12	GR_3	146	18	28	4	39	21	10	70	4	GR_4	224	36	10
CHR_6	136	6	1331	GR_2	261	0	68	32	0	127	78	12	34	48	GR_4	224	57	2	41	66	3	96	36	10	4	GR_1	458	12	34	4	26	2	76	22	11	GR_3	146	18	28	4	39	21	10	70	5	GR_5	140	15	31
CHR_6	137	4	2091	GR_1	836	11	50	39	46	310	320	20	25	50	GR_2	809	32	24	44	125	147	359	25	20	21	GR_3	247	37	8	5	82	87	9	3	15	GR_4	199	31	14	5	68	9	57	33
CHR_6	138	5	1590	GR_1	810	10	53	36	39	315	286	10	40	48	GR_3	195	12	11	78	10	14	134	38	12	4	GR_2	313	16	34	0	32	53	29	18	12	GR_4	106	38	12	0	76	28	66	5	2	GR_5	166	35	15
CHR_6	138	5	1590	GR_2	313	53	29	18	89	76	62	16	34	49	GR_5	166	3	0	97	2	0	128	35	15	2	GR_1	810	10	40	0	20	10	53	36	4	GR_3	195	38	12	0	76	12	11	78	13	GR_4	106	38	12
CHR_6	139	3	1925	GR_2	755	37	19	45	137	108	343	25	24	47	GR_3	558	34	60	6	116	317	41	25	24	12	GR_1	612	31	18	1	63	9	25	65
CHR_6	141	8	1401	GR_2	167	0	59	41	0	68	62	23	24	48	GR_8	202	18	49	33	18	75	66	23	24	2	GR_3	174	21	26	3	44	2	50	48	2	GR_4	244	24	23	3	51	21	46	33	5	GR_5	105	26	21
CHR_6	141	8	1401	GR_3	174	2	50	48	1	52	66	21	26	47	GR_4	244	21	46	33	25	86	80	24	23	2	GR_2	167	23	24	3	48	0	59	41	4	GR_5	105	26	21	3	55	43	18	39	5	GR_6	174	25	22
CHR_6	141	8	1401	GR_5	105	43	18	39	24	16	45	26	21	48	GR_8	202	18	49	33	18	75	66	23	24	4	GR_2	167	23	24	3	48	0	59	41	5	GR_3	174	21	26	3	44	2	50	48	2	GR_4	244	24	23
CHR_6	142	5	1326	GR_1	567	8	56	36	22	241	208	10	38	49	GR_2	216	27	1	72	27	2	146	39	9	5	GR_3	159	28	20	2	58	11	43	46	3	GR_4	173	11	37	2	22	6	76	18	4	GR_5	211	8	40
CHR_6	142	5	1326	GR_2	216	27	1	72	27	2	146	39	9	48	GR_4	173	6	76	18	6	109	34	11	37	3	GR_1	567	10	38	2	20	8	56	36	5	GR_3	159	28	20	2	58	11	43	46	4	GR_5	211	8	40
CHR_6	142	5	1326	GR_2	216	27	1	72	27	2	146	39	9	47	GR_5	211	10	72	18	9	102	33	8	40	2	GR_1	567	10	38	2	20	8	56	36	2	GR_3	159	28	20	2	58	11	43	46	3	GR_4	173	11	37
CHR_6	143	6	1457	GR_3	251	14	70	15	16	120	34	27	22	47	GR_9	115	46	24	31	30	24	41	25	24	2	GR_1	556	19	30	1	38	7	39	54	2	GR_2	217	25	24	1	51	1	86	13	3	GR_4	210	17	32
CHR_6	144	3	1718	GR_1	1259	9	45	46	51	393	529	22	23	49	GR_2	344	49	35	16	94	103	63	22	23	7	GR_3	115	33	12	5	73	99	0	1
CHR_6	145	5	1665	GR_1	636	21	19	60	60	84	345	18	29	50	GR_2	539	25	37	38	62	144	193	29	18	11	GR_3	211	25	22	3	53	3	94	4	17	GR_4	171	38	9	3	80	4	35	61	24	GR_5	108	42	5
CHR_6	146	4	2011	GR_1	603	54	4	43	169	18	274	16	26	50	GR_2	747	1	50	49	4	251	326	26	16	12	GR_3	511	22	20	8	52	35	54	11	13	GR_4	150	34	8	8	80	49	26	25
CHR_6	148	2	1507	GR_1	1016	32	27	41	157	208	411	20	24	50	GR_2	491	0	58	42	1	201	192	24	20	No Mosaics in this segment
CHR_6	149	4	1759	GR_1	616	7	51	42	19	203	219	21	26	48	GR_2	621	55	32	13	220	198	102	27	20	15	GR_3	310	29	18	3	61	0	16	84	19	GR_4	212	33	14	3	70	28	16	56
CHR_6	150	3	1848	GR_1	832	2	38	60	7	207	437	21	26	50	GR_2	567	55	31	14	186	163	95	26	21	7	GR_3	449	30	17	3	63	38	23	38
CHR_6	152	4	1766	GR_1	678	24	40	36	80	210	252	19	31	48	GR_3	376	33	44	23	71	148	103	31	19	9	GR_2	502	25	25	0	50	35	17	48	4	GR_4	210	32	18	0	64	43	1	56
CHR_6	152	4	1766	GR_1	678	24	40	36	80	210	252	19	31	47	GR_4	210	43	1	56	40	2	107	32	18	7	GR_2	502	25	25	0	50	35	17	48	3	GR_3	376	31	19	0	62	33	44	23
CHR_6	155	2	2020	GR_1	1356	35	37	28	255	413	415	26	18	50	GR_2	664	22	32	46	67	146	282	18	26	No Mosaics in this segment
CHR_6	157	4	1741	GR_1	724	29	40	31	111	240	248	24	24	50	GR_2	632	5	45	50	14	201	292	24	24	16	GR_3	180	32	16	2	66	0	32	68	24	GR_4	205	42	6	2	87	77	5	18
CHR_6	158	4	1556	GR_1	454	7	35	58	14	107	233	23	19	50	GR_2	774	4	53	43	15	277	295	19	23	20	GR_3	162	38	4	8	90	55	4	40	23	GR_4	166	36	6	8	85	48	43	9
CHR_6	159	5	2001	GR_1	797	22	29	49	79	164	364	25	23	50	GR_2	554	37	35	28	115	172	180	23	25	24	GR_3	273	39	9	2	81	34	25	40	12	GR_4	167	32	16	2	66	43	55	1	20	GR_5	210	41	7
CHR_6	160	3	1936	GR_1	1183	34	27	39	194	234	461	24	20	50	GR_2	575	33	27	40	102	126	249	20	24	10	GR_3	178	24	20	6	54	0	91	9
CHR_6	161	5	1049	GR_1	391	0	45	55	0	127	202	9	37	47	GR_5	191	47	27	26	49	43	54	39	7	15	GR_2	179	26	20	4	56	0	24	76	8	GR_3	172	20	26	4	43	0	11	89	6	GR_8	116	25	21
CHR_6	162	5	1287	GR_1	502	15	51	33	40	211	182	24	18	47	GR_2	283	19	9	72	22	15	167	19	23	13	GR_3	212	30	12	8	71	34	45	20	10	GR_4	131	30	12	8	71	18	62	20	5	GR_5	159	21	21
CHR_6	164	3	1468	GR_1	909	3	50	48	11	313	397	15	30	50	GR_2	396	9	39	51	16	103	177	30	15	11	GR_3	163	31	14	5	68	73	19	8
CHR_6	165	4	1678	GR_1	1040	1	35	64	5	243	581	17	28	48	GR_2	283	26	49	25	39	112	76	28	17	2	GR_3	251	17	28	5	37	1	90	9	19	GR_4	104	31	14	5	68	100	0	0
CHR_6	166	4	1494	GR_1	450	17	55	28	42	210	139	19	25	50	GR_2	736	18	25	57	57	126	382	25	19	10	GR_3	138	23	21	6	52	0	50	50	7	GR_5	170	26	18	6	59	57	25	18
CHR_6	166	4	1494	GR_1	450	17	55	28	42	210	139	19	25	47	GR_5	170	57	25	18	50	34	33	26	18	1	GR_2	736	25	19	6	56	18	25	57	10	GR_3	138	23	21	6	52	0	50	50
CHR_6	167	5	1144	GR_1	312	4	68	28	6	170	92	13	34	48	GR_4	277	16	53	31	20	101	77	33	14	2	GR_2	264	6	41	3	12	9	17	74	5	GR_3	190	41	6	3	87	15	73	11	15	GR_5	101	35	12
CHR_6	169	5	1791	GR_1	780	16	30	54	51	150	352	16	29	49	GR_2	413	22	46	33	50	164	155	30	15	13	GR_3	205	17	28	5	37	9	43	48	4	GR_4	173	30	15	5	66	39	59	1	12	GR_5	220	21	24
CHR_6	169	5	1791	GR_1	780	16	30	54	51	150	352	16	29	48	GR_4	173	39	59	1	40	93	3	30	15	3	GR_2	413	30	15	5	66	22	46	33	15	GR_3	205	17	28	5	37	9	43	48	12	GR_5	220	21	24
CHR_6	171	4	1997	GR_1	879	50	20	30	241	148	289	23	21	50	GR_2	740	3	44	53	8	216	348	21	23	26	GR_3	201	41	3	6	93	32	23	45	13	GR_4	177	24	20	6	54	5	89	6
CHR_6	172	5	1968	GR_1	765	8	43	49	27	240	362	28	9	50	GR_2	555	14	48	39	34	180	193	9	28	7	GR_3	282	11	26	13	29	46	27	27	24	GR_4	241	23	14	13	62	51	27	22	20	GR_5	125	33	4
CHR_6	172	5	1968	GR_1	765	8	43	49	27	240	362	28	9	47	GR_3	282	46	27	27	65	59	79	11	26	1	GR_2	555	9	28	13	24	14	48	39	22	GR_4	241	23	14	13	62	51	27	22	20	GR_5	125	33	4
CHR_6	175	6	1266	GR_1	488	0	83	17	0	319	87	11	34	49	GR_8	112	7	13	80	3	9	74	35	10	14	GR_2	169	25	20	5	55	0	14	86	13	GR_3	213	27	18	5	60	26	43	32	11	GR_4	157	40	5
CHR_6	177	6	1742	GR_1	701	33	60	8	125	356	60	4	45	47	GR_2	296	16	48	36	24	112	112	42	7	9	GR_3	191	43	6	1	87	17	6	77	5	GR_4	158	47	2	1	95	18	16	66	7	GR_5	210	7	42
CHR_6	177	6	1742	GR_1	701	33	60	8	125	356	60	4	45	48	GR_4	158	18	16	66	13	17	97	47	2	4	GR_2	296	42	7	1	85	16	48	36	9	GR_3	191	43	6	1	87	17	6	77	7	GR_5	210	7	42
CHR_6	181	3	1774	GR_1	1161	20	37	43	107	311	482	29	18	50	GR_2	511	26	45	29	72	190	166	18	29	2	GR_4	102	19	28	3	40	69	13	18
CHR_6	183	5	1747	GR_1	534	0	87	13	0	382	77	14	35	50	GR_2	398	59	1	40	125	4	176	35	14	8	GR_3	572	36	13	1	73	24	11	65	7	GR_4	142	23	26	1	46	4	37	59	4	GR_6	101	39	10
CHR_6	184	4	1785	GR_1	524	43	20	37	111	81	199	21	27	50	GR_2	896	7	56	38	28	367	330	27	21	12	GR_3	190	32	16	2	66	7	14	79	12	GR_4	175	37	11	2	77	4	58	38
CHR_6	187	4	1489	GR_1	1022	3	18	79	13	107	618	10	35	48	GR_3	205	41	55	3	51	105	8	33	12	7	GR_2	162	30	15	5	66	16	83	1	2	GR_4	100	24	21	5	53	0	99	1
CHR_6	188	6	1514	GR_1	338	19	26	56	25	54	155	41	6	49	GR_2	628	20	36	44	58	165	263	5	42	5	GR_3	115	41	6	3	87	50	0	50	13	GR_4	167	13	34	3	27	4	94	2	7	GR_5	159	7	40
CHR_6	188	6	1514	GR_2	628	20	36	44	58	165	263	5	42	48	GR_3	115	50	0	50	30	0	62	41	6	3	GR_1	338	41	6	3	87	19	26	56	13	GR_4	167	13	34	3	27	4	94	2	7	GR_5	159	7	40
CHR_6	190	3	1877	GR_1	798	2	48	50	8	264	367	5	36	49	GR_2	805	45	27	27	201	187	246	37	4	2	GR_3	274	8	33	9	19	0	54	46
CHR_6	191	5	1983	GR_1	1048	22	30	47	113	236	490	19	30	49	GR_2	426	24	58	17	58	217	86	31	18	3	GR_3	250	32	17	1	65	54	42	3	2	GR_4	128	18	31	1	36	40	4	56	11	GR_5	131	24	25
CHR_6	191	5	1983	GR_2	426	24	58	17	58	217	86	31	18	48	GR_4	128	40	4	56	23	4	66	18	31	2	GR_1	1048	19	30	1	38	22	30	47	2	GR_3	250	32	17	1	65	54	42	3	10	GR_5	131	24	25
CHR_6	192	6	1745	GR_1	514	22	68	9	60	281	51	27	19	49	GR_2	612	29	7	64	79	31	362	18	28	20	GR_3	205	42	4	4	91	13	57	30	15	GR_4	156	39	7	4	84	0	2	98	19	GR_5	147	36	10
CHR_6	193	3	1835	GR_1	851	38	28	34	166	189	310	20	25	50	GR_2	670	16	43	41	53	214	267	25	20	26	GR_3	314	40	5	5	88	20	49	31
CHR_6	194	4	655	GR_3	122	2	73	25	1	68	30	17	30	47	GR_4	107	19	12	69	10	9	73	30	17	2	GR_1	271	17	30	3	36	9	46	45	5	GR_2	155	24	23	3	51	9	17	74
CHR_6	196	5	1741	GR_1	569	3	56	41	8	233	222	19	25	49	GR_2	470	23	53	24	58	210	126	24	20	22	GR_3	265	43	1	6	97	41	1	58	18	GR_4	253	35	9	6	79	24	21	55	11	GR_5	184	23	21
CHR_6	198	3	1450	GR_1	499	4	33	63	9	113	283	23	26	50	GR_2	677	29	26	46	92	128	302	26	23	19	GR_3	274	41	8	1	83	31	67	2
CHR_6	199	5	1736	GR_1	533	34	31	35	88	125	188	32	16	49	GR_2	548	10	25	65	23	88	308	17	31	11	GR_3	336	35	13	2	72	53	2	45	10	GR_4	215	25	23	2	52	2	89	8	11	GR_5	104	35	13
CHR_6	201	4	2044	GR_1	767	17	43	40	63	239	299	26	20	48	GR_2	559	15	43	42	42	180	235	18	28	8	GR_3	493	34	12	4	73	34	34	32	18	GR_4	225	38	8	4	82	96	1	2
CHR_6	203	3	1253	GR_2	369	31	34	35	58	98	134	18	29	48	GR_3	469	9	37	54	18	119	229	30	17	8	GR_1	415	22	25	3	46	0	67	33
CHR_6	206	5	1372	GR_1	698	7	34	59	22	157	364	21	27	49	GR_4	255	44	42	14	66	98	44	27	21	4	GR_2	183	26	22	2	54	8	17	76	7	GR_3	133	28	20	2	58	0	98	2	4	GR_7	103	22	26
CHR_6	206	5	1372	GR_2	183	8	17	76	5	18	106	26	22	47	GR_7	103	47	10	43	29	9	54	22	26	2	GR_1	698	21	27	2	43	7	34	59	6	GR_3	133	28	20	2	58	0	98	2	2	GR_4	255	27	21
CHR_6	212	3	749	GR_1	503	4	5	91	8	15	379	15	35	47	GR_2	125	0	69	31	0	75	44	34	16	8	GR_4	121	17	33	0	34	15	22	64
CHR_6	214	3	1733	GR_1	1063	2	55	43	11	411	429	20	29	49	GR_2	502	66	11	24	185	47	137	30	19	7	GR_3	168	31	18	1	63	17	41	41
CHR_6	216	4	1848	GR_1	710	53	14	33	204	84	260	34	14	50	GR_2	592	11	50	39	31	216	225	14	34	17	GR_3	442	26	22	2	54	15	48	37	21	GR_4	104	28	20	2	58	25	65	10
CHR_6	217	3	706	GR_1	346	2	4	94	3	7	242	5	45	47	GR_8	103	61	36	4	41	37	5	44	6	5	GR_2	257	4	46	0	8	0	83	17
CHR_6	219	4	1574	GR_1	898	5	56	39	22	357	333	9	38	50	GR_2	412	35	37	27	78	127	124	38	9	19	GR_3	148	36	11	3	76	0	0	100	20	GR_4	116	34	13	3	72	6	2	92
CHR_6	220	5	1195	GR_1	497	4	52	44	9	167	189	23	26	48	GR_2	264	45	52	4	78	139	13	28	21	10	GR_3	167	36	13	1	73	7	18	74	18	GR_4	141	44	5	1	89	7	0	93	2	GR_5	126	24	25
CHR_6	223	3	2015	GR_1	541	18	56	26	49	234	143	24	26	50	GR_2	1071	25	34	41	131	276	440	26	24	8	GR_3	403	30	20	0	60	45	15	40
CHR_6	224	3	1204	GR_1	499	30	16	54	70	58	257	29	11	50	GR_2	440	20	57	22	45	195	101	11	29	18	GR_3	265	20	20	10	50	5	40	55
CHR_6	226	5	1839	GR_1	801	13	44	43	48	255	329	15	33	50	GR_2	574	37	35	28	115	169	179	33	15	23	GR_3	180	40	8	2	83	8	37	55	15	GR_4	133	39	9	2	81	59	0	41	11	GR_5	151	36	12
CHR_6	229	6	1907	GR_1	866	7	54	40	27	344	339	8	38	50	GR_2	362	46	36	18	103	123	80	38	8	12	GR_3	282	33	13	4	71	6	1	93	3	GR_4	170	35	11	4	76	5	49	46	9	GR_5	106	37	9
CHR_6	230	4	1937	GR_1	809	7	53	39	28	319	313	18	28	49	GR_3	600	45	28	27	136	132	167	28	18	19	GR_2	379	29	17	4	63	23	25	52	9	GR_4	149	23	23	4	50	95	2	2
CHR_6	231	5	1424	GR_1	561	32	43	25	99	208	164	24	21	49	GR_2	294	16	41	43	22	88	123	22	23	5	GR_3	199	24	21	5	53	46	7	46	22	GR_4	214	39	6	5	86	7	57	36	6	GR_5	156	22	23
CHR_6	231	5	1424	GR_2	294	16	41	43	22	88	123	22	23	48	GR_3	199	46	7	46	40	10	82	24	21	3	GR_1	561	24	21	5	53	32	43	25	22	GR_4	214	39	6	5	86	7	57	36	2	GR_5	156	22	23
CHR_6	232	7	1653	GR_1	417	1	51	48	1	142	175	27	20	48	GR_2	319	10	45	45	14	96	128	18	29	2	GR_3	223	12	35	3	25	3	1	95	12	GR_4	197	43	4	3	91	22	75	3	16	GR_5	223	45	2
CHR_6	232	7	1653	GR_3	223	3	1	95	3	2	172	12	35	48	GR_7	141	24	73	3	20	96	5	33	14	2	GR_1	417	27	20	3	57	1	51	48	2	GR_2	319	18	29	3	38	10	45	45	11	GR_4	197	43	4
CHR_6	234	5	2067	GR_1	709	6	71	23	21	371	158	22	26	50	GR_2	695	24	27	49	82	143	346	26	22	22	GR_3	357	41	7	2	85	55	9	36	9	GR_4	157	31	17	2	64	66	5	29	11	GR_5	149	27	21
CHR_6	235	4	793	GR_1	278	0	54	46	0	107	121	20	23	48	GR_4	180	6	2	92	4	2	127	22	21	4	GR_2	211	22	21	7	51	0	44	56	17	GR_3	124	29	14	7	67	3	61	36
CHR_6	236	5	1859	GR_1	556	13	47	41	32	183	211	23	24	50	GR_2	468	25	24	51	53	78	224	24	23	11	GR_3	545	26	21	3	55	42	29	29	8	GR_4	168	19	28	3	40	12	9	79	12	GR_5	122	23	24
CHR_6	237	5	1632	GR_1	734	9	43	49	28	216	326	21	28	48	GR_2	444	16	30	54	30	85	207	28	21	13	GR_3	203	45	4	1	91	71	22	6	8	GR_4	145	39	10	1	79	17	73	10	16	GR_6	106	33	16
CHR_6	240	5	1588	GR_1	464	9	32	59	17	99	242	33	15	49	GR_2	504	19	48	33	43	168	151	14	34	9	GR_3	306	36	12	2	75	17	64	19	7	GR_4	203	18	30	2	37	51	3	45	13	GR_5	111	41	7
CHR_6	243	4	1914	GR_1	677	7	72	20	26	399	150	22	24	49	GR_2	750	27	13	60	85	63	385	25	21	22	GR_3	346	36	10	4	78	23	21	56	25	GR_4	141	37	9	4	80	100	0	0
CHR_6	244	3	1524	GR_1	831	3	31	66	12	166	466	30	19	50	GR_2	559	22	50	27	66	231	165	19	30	2	GR_3	134	31	18	1	63	0	74	26
CHR_6	245	5	1448	GR_1	551	16	32	52	39	120	254	11	35	48	GR_4	128	26	32	42	17	32	57	37	9	2	GR_2	278	26	20	4	56	3	26	72	7	GR_3	323	22	24	4	47	34	50	16	6	GR_5	168	13	33
CHR_6	247	3	981	GR_1	467	3	44	53	6	149	240	26	22	50	GR_2	396	14	46	41	22	112	132	22	26	10	GR_3	118	37	11	2	77	4	83	12
CHR_6	248	3	1303	GR_1	371	74	0	26	164	0	119	33	16	50	GR_2	709	2	60	37	8	306	249	16	33	3	GR_3	223	16	33	1	32	2	49	49
CHR_6	249	4	1493	GR_2	397	1	90	10	1	282	41	22	26	48	GR_4	198	28	15	57	25	22	106	24	24	2	GR_1	633	19	29	2	39	6	49	45	3	GR_3	265	26	22	2	54	41	1	58
CHR_6	250	2	1854	GR_1	794	55	0	45	228	3	384	26	17	50	GR_2	1060	6	64	30	28	502	313	17	26	No Mosaics in this segment
CHR_6	251	4	1791	GR_1	873	27	33	40	116	222	352	24	22	50	GR_2	559	26	52	22	73	229	126	22	24	5	GR_3	236	27	19	4	58	2	19	79	23	GR_4	123	37	9	4	80	64	25	10
CHR_6	252	3	1587	GR_2	405	12	2	86	20	5	295	28	14	49	GR_3	653	13	64	23	43	318	151	14	28	2	GR_1	529	19	23	8	45	33	43	24
CHR_6	254	5	1925	GR_1	954	9	34	56	39	224	485	23	27	50	GR_2	536	34	33	33	93	139	183	27	23	4	GR_3	197	27	23	0	54	0	99	1	26	GR_4	122	40	10	0	80	78	0	22	22	GR_5	116	38	12
CHR_6	255	3	1596	GR_1	1104	12	35	53	56	259	515	9	38	50	GR_2	294	47	26	27	78	68	92	38	9	2	GR_3	198	10	37	3	21	2	94	4
CHR_6	258	5	1693	GR_1	600	9	28	63	22	108	317	23	24	47	GR_2	474	3	78	19	7	308	99	27	20	15	GR_3	292	30	17	3	63	52	39	10	12	GR_4	206	30	17	3	63	44	0	56	3	GR_5	121	26	21
CHR_6	259	3	664	GR_1	401	0	87	13	0	289	58	7	41	48	GR_2	149	27	1	72	17	1	92	40	8	16	GR_3	114	28	20	2	58	0	43	57
CHR_6	260	3	1498	GR_1	693	1	52	46	4	251	296	6	39	50	GR_3	323	50	45	5	105	147	23	39	6	8	GR_2	482	9	36	5	20	13	19	69
CHR_6	261	7	1603	GR_1	450	0	40	60	0	110	216	22	28	50	GR_2	303	53	2	44	85	6	145	28	22	9	GR_3	226	26	24	0	52	9	71	20	2	GR_4	164	25	25	0	50	1	74	25	3	GR_5	165	24	26
CHR_6	261	7	1603	GR_1	450	0	40	60	0	110	216	22	28	47	GR_4	164	1	74	25	1	100	45	25	25	1	GR_2	303	28	22	0	56	53	2	44	8	GR_3	226	26	24	0	52	9	71	20	2	GR_5	165	24	26
CHR_6	261	7	1603	GR_1	450	0	40	60	0	110	216	22	28	47	GR_7	161	9	1	90	5	1	108	27	23	1	GR_2	303	28	22	0	56	53	2	44	9	GR_3	226	26	24	0	52	9	71	20	2	GR_4	164	25	25
CHR_6	261	7	1603	GR_2	303	53	2	44	85	6	145	28	22	47	GR_6	134	0	84	16	0	85	21	23	27	1	GR_1	450	22	28	0	44	0	40	60	9	GR_3	226	26	24	0	52	9	71	20	2	GR_4	164	25	25
CHR_6	261	7	1603	GR_5	165	5	38	58	3	38	77	24	26	47	GR_6	134	0	84	16	0	85	21	23	27	2	GR_1	450	22	28	0	44	0	40	60	2	GR_2	303	28	22	0	56	53	2	44	9	GR_3	226	26	24
CHR_6	261	7	1603	GR_6	134	0	84	16	0	85	21	23	27	50	GR_7	161	9	1	90	5	1	108	27	23	2	GR_1	450	22	28	0	44	0	40	60	2	GR_2	303	28	22	0	56	53	2	44	10	GR_3	226	26	24
CHR_6	262	7	1536	GR_1	370	2	61	38	3	175	144	24	24	48	GR_2	312	3	26	71	4	48	176	24	24	8	GR_3	361	25	23	2	52	58	36	5	11	GR_4	168	29	19	2	60	0	15	85	14	GR_5	124	35	13
CHR_6	264	2	1660	GR_1	1209	2	48	50	11	390	534	14	30	49	GR_2	451	66	19	15	191	84	87	30	14	No Mosaics in this segment
CHR_6	265	3	517	GR_1	173	0	61	39	0	82	70	29	16	49	GR_3	139	0	30	70	0	28	86	17	28	2	GR_2	205	16	29	5	35	17	65	18
CHR_6	267	3	1407	GR_1	840	3	45	52	12	265	400	23	22	48	GR_2	434	25	49	26	54	165	118	23	22	22	GR_5	133	37	8	5	82	27	30	43
CHR_6	268	4	2006	GR_1	1019	3	44	53	12	305	491	24	24	50	GR_2	580	11	48	40	32	207	230	24	24	18	GR_3	226	34	14	2	70	79	14	7	7	GR_4	181	28	20	2	58	100	0	0
CHR_6	272	4	2057	GR_1	727	21	49	30	78	289	231	16	32	50	GR_2	661	45	34	21	172	204	164	32	16	6	GR_3	444	37	11	2	77	21	21	58	11	GR_4	225	21	27	2	43	38	1	61
CHR_6	273	5	1586	GR_1	718	18	17	66	52	77	400	5	43	50	GR_2	319	11	76	13	19	202	48	43	5	6	GR_3	280	11	37	2	22	7	20	74	6	GR_4	148	12	36	2	25	1	76	22	2	GR_5	121	11	37
CHR_6	275	4	2020	GR_1	869	44	3	53	174	21	433	22	22	50	GR_2	587	13	68	19	41	333	126	22	22	26	GR_3	295	36	8	6	81	45	43	12	13	GR_4	269	28	16	6	63	8	53	39
CHR_6	277	5	1711	GR_1	450	2	70	28	5	236	125	32	17	48	GR_2	471	16	48	36	38	173	172	17	32	15	GR_3	246	23	26	1	46	2	9	89	11	GR_4	359	31	18	1	63	46	24	30	10	GR_5	185	30	19
CHR_6	278	5	1542	GR_1	541	1	57	42	2	213	209	18	22	50	GR_2	481	16	44	40	35	147	179	22	18	11	GR_3	160	23	17	10	57	33	24	43	9	GR_4	249	26	14	10	65	61	17	22	5	GR_6	111	23	17
CHR_6	278	5	1542	GR_1	541	1	57	42	2	213	209	18	22	47	GR_6	111	24	12	64	12	9	64	23	17	1	GR_2	481	22	18	10	55	16	44	40	11	GR_3	160	23	17	10	57	33	24	43	7	GR_4	249	26	14
CHR_6	279	4	1934	GR_2	558	1	40	59	3	148	291	17	27	49	GR_3	599	16	55	29	46	242	166	27	17	28	GR_1	499	38	6	6	86	33	16	51	17	GR_4	278	38	6	6	86	57	36	8
CHR_6	280	5	2028	GR_1	569	5	44	51	14	175	269	15	33	47	GR_5	305	95	0	4	207	1	20	36	12	8	GR_2	539	30	18	2	62	23	41	35	9	GR_3	333	30	18	2	62	1	39	60	4	GR_4	282	30	18
CHR_6	281	3	1857	GR_1	783	24	59	17	103	384	148	25	23	50	GR_2	533	9	24	67	21	86	320	23	25	13	GR_3	541	31	17	2	64	38	18	43
CHR_6	284	3	1737	GR_1	1004	15	42	43	69	297	400	19	31	48	GR_2	420	17	57	26	38	191	116	29	21	11	GR_3	313	32	18	0	64	4	22	73
CHR_6	285	5	1198	GR_1	502	4	18	79	7	55	323	21	26	48	GR_2	213	0	45	55	0	64	103	24	23	2	GR_3	239	22	25	3	46	0	43	57	10	GR_5	119	30	17	3	63	0	94	6	14	GR_6	125	32	15
CHR_6	287	6	1038	GR_1	294	1	16	83	1	30	208	20	26	49	GR_5	162	6	65	29	4	74	44	25	21	12	GR_2	141	30	16	4	65	21	58	21	6	GR_3	176	29	17	4	63	7	52	41	2	GR_4	164	15	31
CHR_6	287	6	1038	GR_4	164	25	18	57	13	15	61	15	31	48	GR_9	101	0	65	35	0	55	39	29	17	2	GR_1	294	20	26	4	43	1	16	83	13	GR_2	141	30	16	4	65	21	58	21	5	GR_3	176	29	17
CHR_6	288	3	1848	GR_1	633	28	26	46	89	127	297	17	27	50	GR_2	1109	19	44	37	98	353	389	27	17	18	GR_3	106	43	1	6	97	100	0	0
CHR_6	291	3	1118	GR_1	484	12	27	61	23	81	238	20	27	50	GR_2	525	5	43	52	11	153	246	27	20	2	GR_3	109	24	23	3	51	0	24	76
CHR_6	292	5	955	GR_1	378	1	34	65	2	76	194	21	25	49	GR_2	175	0	11	89	0	11	113	26	20	2	GR_3	163	25	21	4	54	0	82	18	19	GR_4	105	34	12	4	73	6	69	25	8	GR_5	134	28	18
CHR_6	293	5	894	GR_1	218	2	46	53	2	72	110	23	23	49	GR_5	189	7	51	42	6	64	69	24	22	4	GR_2	185	20	26	4	43	9	67	24	2	GR_3	191	27	19	4	58	6	50	44	3	GR_7	111	24	22
CHR_6	293	5	894	GR_2	185	9	67	24	9	101	47	20	26	48	GR_3	191	6	50	44	6	76	87	27	19	2	GR_1	218	23	23	4	50	2	46	53	2	GR_5	189	24	22	4	52	7	51	42	2	GR_7	111	24	22
CHR_6	295	4	1516	GR_1	782	1	60	39	4	332	287	22	27	47	GR_4	189	43	16	42	42	24	85	28	21	4	GR_2	296	22	27	1	44	11	44	45	12	GR_3	249	35	14	1	71	39	12	48
CHR_6	296	4	2001	GR_1	778	9	21	70	31	111	488	26	20	50	GR_2	966	8	64	28	38	445	256	20	26	11	GR_3	131	33	13	4	71	95	2	3	16	GR_4	126	27	19	4	58	100	0	0
CHR_6	300	5	1484	GR_1	480	2	29	69	3	89	279	13	36	48	GR_2	283	8	12	81	9	21	193	36	13	13	GR_3	264	32	17	1	65	67	5	28	8	GR_4	221	29	20	1	59	0	94	6	13	GR_5	236	25	24
CHR_6	302	4	1943	GR_1	841	10	54	37	38	333	301	21	24	47	GR_4	175	41	52	7	42	84	15	27	18	15	GR_2	481	30	15	5	66	17	31	51	9	GR_3	446	28	17	5	62	57	4	40
CHR_6	303	5	1588	GR_1	602	5	60	36	14	274	218	22	26	48	GR_2	321	16	8	75	20	16	188	28	20	2	GR_3	321	20	28	2	41	20	37	43	2	GR_4	196	30	18	2	62	62	2	36	19	GR_5	148	38	10
CHR_6	303	5	1588	GR_3	321	20	37	43	28	80	125	20	28	48	GR_4	196	62	2	36	60	3	71	30	18	2	GR_1	602	22	26	2	45	5	60	36	2	GR_2	321	28	20	2	58	16	8	75	20	GR_5	148	38	10
CHR_6	304	4	2084	GR_1	1236	7	44	49	38	373	555	22	24	50	GR_2	609	48	35	18	167	188	128	24	22	10	GR_3	122	28	18	4	60	27	8	65	6	GR_4	117	24	22	4	52	98	0	2
CHR_6	307	3	1904	GR_1	1004	19	42	39	86	302	372	21	26	50	GR_2	649	26	39	35	90	208	246	26	21	4	GR_3	251	26	21	3	55	46	16	38
CHR_6	312	6	1854	GR_1	445	8	54	38	19	190	179	27	21	48	GR_2	757	12	53	35	46	302	267	23	25	7	GR_3	266	23	25	2	47	67	0	33	2	GR_4	141	20	28	2	41	0	29	71	15	GR_5	131	30	18
CHR_6	314	5	1675	GR_1	652	23	28	49	72	134	311	22	26	50	GR_2	569	14	62	24	41	277	139	26	22	14	GR_3	175	33	15	2	68	75	1	23	17	GR_4	136	37	11	2	77	27	3	70	10	GR_5	143	30	18
CHR_6	316	6	1254	GR_1	528	11	31	58	26	108	272	17	28	49	GR_2	246	23	45	32	32	95	91	29	16	2	GR_3	148	15	30	5	33	3	50	46	2	GR_4	122	31	14	5	68	4	85	11	2	GR_5	106	15	30
CHR_6	316	6	1254	GR_3	148	3	50	46	2	44	54	15	30	49	GR_4	122	4	85	11	3	94	17	31	14	2	GR_1	528	17	28	5	37	11	31	58	2	GR_2	246	29	16	5	64	23	45	32	3	GR_5	106	15	30
CHR_6	317	5	1451	GR_1	736	34	21	44	124	119	329	17	31	49	GR_5	153	37	0	63	23	0	81	32	16	6	GR_2	221	28	20	2	58	9	55	35	7	GR_3	219	36	12	2	75	1	92	7	2	GR_4	122	18	30
CHR_6	318	6	1453	GR_2	248	4	12	83	4	18	158	15	27	49	GR_3	301	6	59	35	10	146	113	26	16	9	GR_1	360	17	25	8	40	8	80	11	2	GR_4	299	16	26	8	38	32	16	52	9	GR_5	141	28	14
CHR_6	318	6	1453	GR_3	301	6	59	35	10	146	113	26	16	48	GR_4	299	32	16	52	44	33	145	16	26	8	GR_1	360	17	25	8	40	8	80	11	2	GR_2	248	15	27	8	35	4	12	83	8	GR_5	141	28	14
CHR_6	321	4	1640	GR_1	682	9	34	57	24	141	320	28	21	50	GR_2	511	3	75	22	9	300	115	21	28	9	GR_3	257	26	23	1	53	63	18	19	22	GR_4	190	43	6	1	87	14	37	49
CHR_6	322	6	1979	GR_1	492	4	73	23	9	279	119	25	19	50	GR_2	439	29	3	68	51	9	248	19	25	18	GR_3	473	27	17	6	61	54	28	18	6	GR_4	271	22	22	6	50	32	55	13	7	GR_5	166	20	24
CHR_6	322	6	1979	GR_2	439	29	3	68	51	9	248	19	25	47	GR_6	138	31	1	68	18	1	81	26	18	1	GR_1	492	25	19	6	56	4	73	23	15	GR_3	473	27	17	6	61	54	28	18	6	GR_4	271	22	22
CHR_6	323	4	1827	GR_1	639	15	5	80	36	18	391	30	19	50	GR_2	663	15	65	20	54	358	150	19	30	18	GR_3	400	35	14	1	71	30	43	26	2	GR_4	125	19	30	1	38	2	0	98
CHR_6	325	4	1955	GR_1	930	29	36	36	131	251	333	26	21	50	GR_2	495	17	52	32	40	193	157	21	26	14	GR_3	374	30	17	3	63	10	43	47	7	GR_4	156	29	18	3	61	98	0	2
CHR_6	325	4	1955	GR_2	495	17	52	32	40	193	157	21	26	47	GR_4	156	98	0	2	112	0	5	29	18	1	GR_1	930	26	21	3	55	29	36	36	10	GR_3	374	30	17	3	63	10	43	47
CHR_6	326	6	1168	GR_1	341	1	65	35	1	162	115	23	25	50	GR_3	156	2	54	43	2	65	69	25	23	9	GR_2	192	25	23	2	52	18	1	81	2	GR_4	172	24	24	2	50	1	96	3	10	GR_5	157	29	19
CHR_6	331	2	1900	GR_1	1301	38	29	33	251	300	452	28	17	50	GR_2	599	11	39	50	30	157	270	17	28	No Mosaics in this segment
CHR_6	335	5	1688	GR_1	772	33	37	29	129	221	233	21	28	50	GR_2	465	8	58	33	18	194	147	28	21	16	GR_3	198	35	14	1	71	9	18	73	15	GR_4	136	43	6	1	87	58	17	26	17	GR_5	117	32	17
CHR_6	336	4	1975	GR_1	670	52	28	21	194	160	158	27	18	50	GR_2	674	9	3	88	23	12	479	18	27	16	GR_3	451	33	12	5	73	9	82	8	13	GR_4	180	30	15	5	66	73	8	20
CHR_6	337	5	1174	GR_1	412	7	47	46	13	129	168	26	21	48	GR_4	217	12	35	52	12	54	105	19	28	10	GR_2	274	29	18	3	61	10	65	25	5	GR_3	149	31	16	3	65	66	0	34	8	GR_5	122	29	18
CHR_7	3	5	1363	GR_1	578	7	44	49	19	178	261	8	35	47	GR_3	143	7	90	4	6	123	7	37	6	16	GR_2	355	31	12	7	72	9	39	52	14	GR_4	164	35	8	7	81	21	32	47	13	GR_7	123	35	8
CHR_7	4	3	2007	GR_1	1071	25	46	29	143	405	340	27	20	50	GR_2	816	15	29	56	52	154	390	20	27	14	GR_3	120	37	10	3	78	100	0	0
CHR_7	5	4	1541	GR_1	640	1	54	45	2	230	256	24	24	49	GR_2	544	26	30	44	71	127	248	23	25	18	GR_3	248	32	16	2	66	8	27	65	8	GR_6	109	28	20	2	58	43	53	4
CHR_7	6	5	1533	GR_1	389	2	25	73	3	59	225	25	14	49	GR_2	600	29	57	14	97	291	98	14	25	19	GR_3	182	27	12	11	69	2	14	84	11	GR_4	147	22	17	11	56	0	8	92	2	GR_5	215	15	24
CHR_7	9	4	1260	GR_1	804	2	65	33	9	402	267	23	26	47	GR_3	143	0	47	53	0	41	61	24	25	3	GR_2	197	19	30	1	38	0	5	95	2	GR_4	116	21	28	1	42	11	28	61
CHR_7	12	7	1219	GR_1	263	3	79	19	4	187	58	15	29	47	GR_2	146	16	42	42	11	46	61	26	18	3	GR_3	212	16	28	6	36	12	73	15	3	GR_4	128	25	19	6	56	15	20	65	2	GR_5	177	18	26
CHR_7	12	7	1219	GR_3	212	12	73	15	15	139	39	16	28	47	GR_4	128	15	20	65	7	15	64	25	19	3	GR_1	263	15	29	6	34	3	79	19	3	GR_2	146	26	18	6	59	16	42	42	4	GR_5	177	18	26
CHR_7	17	5	1399	GR_1	478	29	27	44	67	95	208	19	28	47	GR_2	424	10	34	56	18	94	205	28	19	7	GR_3	251	31	16	3	65	5	55	39	19	GR_4	128	39	8	3	82	5	82	13	4	GR_5	118	20	27
CHR_7	18	4	1907	GR_1	852	13	52	35	54	328	298	20	29	50	GR_2	731	5	28	67	15	122	393	29	20	22	GR_3	205	38	11	1	77	64	36	0	18	GR_4	119	37	12	1	75	72	13	16
CHR_7	21	4	1436	GR_1	623	13	49	38	36	212	219	24	23	48	GR_2	437	7	7	86	13	18	309	25	22	9	GR_3	257	28	19	3	59	21	61	18	12	GR_4	119	24	23	3	51	2	59	39
CHR_7	23	6	1883	GR_1	589	8	61	31	22	264	180	22	27	49	GR_2	545	12	23	65	27	83	313	26	23	16	GR_3	313	37	12	1	75	48	47	5	25	GR_4	203	43	6	1	87	71	0	29	2	GR_5	107	25	24
CHR_7	26	7	1782	GR_3	319	8	69	23	12	149	65	19	30	49	GR_7	123	3	42	55	2	38	65	31	18	6	GR_1	317	36	13	1	73	14	23	63	2	GR_2	274	18	31	1	36	1	67	32	12	GR_4	347	27	22
CHR_7	27	5	1797	GR_1	675	1	35	64	3	148	366	22	24	50	GR_2	463	13	73	14	31	278	72	24	22	15	GR_3	385	29	17	4	63	41	7	52	11	GR_4	159	27	19	4	58	39	55	5	21	GR_5	115	31	15
CHR_7	29	6	1705	GR_1	806	24	35	41	88	202	307	21	27	50	GR_2	383	3	46	51	5	128	187	27	21	2	GR_3	143	19	29	2	39	2	71	26	9	GR_4	126	24	24	2	50	49	0	51	11	GR_5	144	29	19
CHR_7	29	6	1705	GR_3	143	2	71	26	2	83	41	19	29	47	GR_6	103	2	84	14	1	81	18	32	16	2	GR_1	806	21	27	2	43	24	35	41	2	GR_2	383	27	21	2	56	3	46	51	10	GR_4	126	24	24
CHR_7	30	4	1784	GR_1	654	16	36	48	45	161	284	24	25	50	GR_2	751	34	15	52	119	80	378	25	24	19	GR_3	215	34	15	1	69	37	40	22	12	GR_4	164	32	17	1	65	16	84	0
CHR_7	34	6	1505	GR_1	705	19	37	44	63	184	295	18	29	50	GR_2	312	5	42	53	7	85	141	29	18	6	GR_3	113	19	28	3	40	0	23	77	12	GR_4	108	30	17	3	63	4	91	4	2	GR_5	133	23	24
CHR_7	35	6	807	GR_3	113	2	97	2	1	105	2	23	23	47	GR_9	102	17	39	45	9	32	49	26	20	2	GR_1	153	26	20	4	56	21	14	65	8	GR_2	185	19	27	4	41	0	0	100	2	GR_4	105	22	24
CHR_7	35	6	807	GR_4	105	13	86	1	8	82	1	22	24	48	GR_9	102	17	39	45	9	32	49	26	20	2	GR_1	153	26	20	4	56	21	14	65	7	GR_2	185	19	27	4	41	0	0	100	4	GR_3	113	23	23
CHR_7	36	4	1135	GR_2	259	7	28	65	7	40	125	26	21	47	GR_3	278	10	62	28	15	139	84	24	23	17	GR_1	286	30	17	3	63	4	36	60	7	GR_4	312	20	27	3	42	25	25	50
CHR_7	36	4	1135	GR_2	259	7	28	65	7	40	125	26	21	47	GR_4	312	25	25	50	39	60	158	20	27	17	GR_1	286	30	17	3	63	4	36	60	5	GR_3	278	24	23	3	51	10	62	28
CHR_7	37	3	1758	GR_1	855	46	32	21	227	244	212	24	24	49	GR_2	646	1	27	71	3	106	367	24	24	7	GR_3	257	26	22	2	54	6	62	31
CHR_7	41	6	1558	GR_1	664	20	28	52	58	130	315	18	25	50	GR_2	428	27	48	25	60	166	114	25	18	15	GR_3	120	30	13	7	69	19	80	1	10	GR_4	125	26	17	7	60	0	78	22	11	GR_5	106	31	12
CHR_7	42	3	2070	GR_1	1433	27	38	35	187	418	507	25	23	49	GR_2	504	40	32	28	106	134	153	24	24	4	GR_3	133	25	23	2	52	28	3	68
CHR_7	46	7	1410	GR_1	223	27	44	29	32	79	69	28	14	49	GR_5	224	30	27	43	33	46	97	15	27	2	GR_2	268	18	24	8	42	34	34	32	3	GR_3	237	18	24	8	42	21	24	55	2	GR_4	186	16	26
CHR_7	46	7	1410	GR_2	268	34	34	32	49	77	95	18	24	49	GR_6	145	35	29	36	27	35	57	25	17	2	GR_1	223	28	14	8	66	27	44	29	2	GR_3	237	18	24	8	42	21	24	55	3	GR_4	186	16	26
CHR_7	47	3	1766	GR_1	722	37	36	28	140	212	216	28	18	49	GR_2	711	28	37	35	101	206	260	19	27	22	GR_3	333	37	9	4	80	7	24	69
CHR_7	48	5	1787	GR_2	545	41	17	41	109	71	223	14	33	50	GR_4	237	28	2	70	28	3	144	33	14	2	GR_1	411	22	25	3	46	1	71	29	14	GR_3	362	28	19	3	59	10	72	18	13	GR_5	232	38	9
CHR_7	49	4	1776	GR_1	609	21	37	43	61	169	259	18	30	48	GR_2	562	14	32	55	32	114	259	30	18	5	GR_3	480	20	28	2	41	43	45	12	6	GR_4	125	28	20	2	58	62	27	11
CHR_7	49	4	1776	GR_2	562	14	32	55	32	114	259	30	18	48	GR_3	480	43	45	12	115	186	63	20	28	5	GR_1	609	18	30	2	37	21	37	43	6	GR_4	125	28	20	2	58	62	27	11
CHR_7	53	4	1603	GR_1	864	7	42	51	26	246	399	14	33	48	GR_3	326	47	48	5	98	155	22	31	16	14	GR_2	298	34	13	3	72	0	8	92	10	GR_4	115	40	7	3	85	44	47	9
CHR_7	55	4	1651	GR_1	1002	20	42	37	95	309	362	10	18	47	GR_2	281	59	17	24	94	42	80	19	9	14	GR_3	247	26	2	22	92	0	25	75	3	GR_4	121	19	9	22	67	9	69	22
CHR_7	62	5	1190	GR_1	563	1	37	62	2	137	305	22	27	49	GR_7	117	30	58	12	20	61	17	28	21	4	GR_2	149	24	25	1	48	3	30	67	16	GR_3	164	37	12	1	75	1	79	19	4	GR_4	197	28	21
CHR_7	70	4	1255	GR_1	565	35	31	34	100	135	201	22	25	49	GR_2	373	1	54	45	2	135	149	24	23	25	GR_3	127	36	11	3	76	2	73	25	15	GR_4	190	34	13	3	72	53	45	2
CHR_7	71	4	1945	GR_1	962	34	39	28	178	318	302	10	34	50	GR_2	501	41	31	28	100	116	138	34	10	7	GR_3	355	28	16	6	63	7	32	61	13	GR_4	127	11	33	6	25	3	41	55
CHR_7	72	6	1028	GR_2	186	25	33	42	21	43	72	18	27	47	GR_8	148	42	40	17	38	56	32	26	19	9	GR_1	264	28	17	5	62	3	4	93	5	GR_3	187	27	18	5	60	72	18	9	5	GR_4	134	21	24
CHR_7	74	6	1446	GR_2	291	11	14	76	12	23	168	20	30	48	GR_3	264	3	85	12	5	205	38	30	20	2	GR_1	370	23	27	0	46	21	22	58	14	GR_4	196	30	20	0	60	48	16	37	15	GR_5	208	27	23
CHR_7	75	4	1272	GR_1	907	4	49	47	16	320	405	6	42	49	GR_7	120	91	1	8	73	1	13	43	5	2	GR_2	128	25	23	2	52	20	14	65	2	GR_4	117	24	24	2	50	25	38	37
CHR_7	75	4	1272	GR_2	128	20	14	65	10	11	66	25	23	49	GR_4	117	25	38	37	15	35	45	24	24	2	GR_1	907	6	42	2	12	4	49	47	2	GR_7	120	43	5	2	89	91	1	8
CHR_7	76	7	1579	GR_1	302	7	26	67	8	47	163	24	26	50	GR_3	202	2	32	66	2	39	106	26	24	2	GR_2	282	24	26	0	48	0	13	87	2	GR_4	263	26	24	0	52	27	34	39	10	GR_5	282	34	16
CHR_7	76	7	1579	GR_2	282	0	13	87	0	22	198	24	26	50	GR_4	263	27	34	39	33	64	97	26	24	2	GR_1	302	24	26	0	48	7	26	67	2	GR_3	202	26	24	0	52	2	32	66	11	GR_5	282	34	16
CHR_7	80	3	1197	GR_1	509	26	32	42	59	110	193	18	26	49	GR_2	535	26	48	26	76	218	154	27	17	11	GR_3	153	31	13	6	70	16	43	42
CHR_7	81	4	1945	GR_1	750	11	49	40	39	272	298	4	40	49	GR_2	569	64	27	9	238	158	67	40	4	11	GR_3	398	42	2	6	95	13	1	86	7	GR_4	228	8	36	6	18	1	54	45
CHR_7	82	4	1069	GR_1	663	0	50	50	0	238	313	2	45	50	GR_4	137	58	2	40	40	2	56	45	2	6	GR_3	149	29	18	3	61	31	45	24	7	GR_6	120	7	40	3	14	3	95	3
CHR_7	83	5	1606	GR_1	480	4	31	66	7	86	243	17	33	48	GR_2	513	43	29	28	122	126	165	33	17	19	GR_3	268	37	13	0	74	22	55	22	15	GR_4	158	37	13	0	74	27	52	21	9	GR_5	187	37	13
CHR_7	84	4	628	GR_1	197	3	23	74	2	26	108	35	15	48	GR_2	183	0	68	32	0	104	64	17	33	7	GR_3	131	24	26	0	48	3	3	95	4	GR_8	117	21	29	0	42	2	56	42
CHR_7	85	5	931	GR_1	308	42	20	38	72	52	132	26	21	49	GR_2	164	4	78	18	3	93	29	22	25	5	GR_3	204	19	28	3	40	24	51	24	6	GR_4	151	29	18	3	61	6	18	76	4	GR_5	104	17	30
CHR_7	89	4	958	GR_1	542	26	39	36	73	169	207	0	2	49	GR_4	183	15	47	39	11	55	61	2	0	13	GR_2	101	1	1	48	50	19	64	17	22	GR_3	132	2	0	48	100	37	19	44
CHR_7	91	5	1649	GR_1	751	11	58	31	43	339	240	3	46	47	GR_5	174	81	3	16	86	6	35	43	6	10	GR_2	245	16	33	1	32	7	15	78	6	GR_3	265	43	6	1	87	9	41	50	10	GR_4	214	47	2
CHR_7	92	6	947	GR_3	139	2	25	73	1	23	88	26	23	48	GR_5	178	50	8	43	46	11	80	23	26	2	GR_1	173	19	30	1	38	10	28	62	2	GR_2	218	17	32	1	34	40	32	28	10	GR_4	139	26	23
CHR_7	97	3	1768	GR_1	744	13	43	44	46	230	307	13	33	50	GR_2	704	30	29	41	102	154	287	33	13	12	GR_3	320	34	12	4	73	42	45	13
CHR_7	98	6	1726	GR_1	443	8	38	54	16	110	210	14	33	49	GR_3	376	32	41	28	58	115	104	34	13	7	GR_2	262	16	31	3	34	20	25	55	2	GR_4	258	20	27	3	42	0	50	50	16	GR_5	271	37	10
CHR_7	98	6	1726	GR_2	262	20	25	55	24	47	137	16	31	47	GR_3	376	32	41	28	58	115	104	34	13	3	GR_1	443	14	33	3	29	8	38	54	2	GR_4	258	20	27	3	42	0	50	50	14	GR_5	271	37	10
CHR_7	99	4	1848	GR_1	603	21	34	45	58	145	259	20	28	50	GR_2	956	13	52	34	62	374	325	28	20	20	GR_3	166	40	8	2	83	71	15	14	6	GR_4	123	32	16	2	66	25	2	73
CHR_7	100	4	1826	GR_1	722	7	60	33	25	323	234	18	28	50	GR_2	789	41	22	37	162	131	296	28	18	24	GR_3	203	40	6	4	86	4	38	58	25	GR_4	112	43	3	4	93	27	12	61
CHR_7	101	4	1424	GR_1	367	39	21	40	60	50	124	38	2	47	GR_3	422	0	79	20	1	278	93	3	37	9	GR_2	428	38	2	10	95	6	32	62	12	GR_4	207	10	30	10	25	71	5	24
CHR_7	102	4	1514	GR_1	440	28	51	21	69	193	108	22	20	50	GR_2	787	20	29	51	66	147	343	20	22	13	GR_3	152	28	14	8	66	0	40	60	11	GR_4	135	23	19	8	54	42	23	35
CHR_7	103	5	1294	GR_1	253	11	63	26	15	131	72	35	11	49	GR_2	436	0	47	53	0	137	204	11	35	8	GR_3	343	15	31	4	32	5	58	38	20	GR_4	138	41	5	4	89	69	17	14	2	GR_6	124	12	34
CHR_7	106	4	1841	GR_1	777	6	45	49	20	239	349	16	30	48	GR_2	595	36	17	47	96	69	254	30	16	17	GR_3	298	35	11	4	76	51	27	22	9	GR_4	171	26	20	4	56	6	92	2
CHR_7	107	6	1929	GR_1	617	36	46	18	121	242	127	26	21	50	GR_2	428	16	9	75	29	24	269	21	26	2	GR_3	258	26	21	3	55	15	49	36	18	GR_4	217	40	7	3	85	28	11	61	10	GR_5	202	28	19
CHR_7	107	6	1929	GR_3	258	15	49	36	19	95	92	26	21	49	GR_6	207	30	36	35	32	59	76	22	25	2	GR_1	617	26	21	3	55	36	46	18	2	GR_2	428	21	26	3	44	16	9	75	17	GR_4	217	40	7
CHR_7	108	3	1055	GR_1	731	15	46	39	49	234	260	2	31	49	GR_2	209	19	25	56	19	38	113	32	1	11	GR_3	115	24	9	17	72	2	65	33
CHR_7	110	4	1979	GR_1	991	39	36	25	214	302	273	32	17	50	GR_2	539	2	53	46	4	201	230	17	32	12	GR_3	321	28	21	1	57	36	1	64	19	GR_4	128	26	23	1	53	30	40	31
CHR_7	111	4	1791	GR_1	946	17	23	61	67	141	503	27	21	50	GR_2	585	2	73	25	5	326	149	21	27	24	GR_3	159	46	2	2	95	100	0	0	20	GR_5	101	43	5	2	89	60	38	2
CHR_7	123	3	2048	GR_1	1133	34	21	44	189	182	501	21	18	50	GR_2	574	32	38	30	98	176	185	18	21	19	GR_3	341	28	11	11	71	30	61	9
CHR_7	125	3	1049	GR_1	573	21	27	53	52	103	271	20	8	47	GR_3	280	13	43	44	17	88	121	10	18	17	GR_2	196	22	6	22	78	15	64	20
CHR_7	126	3	1071	GR_1	630	5	51	44	14	238	273	6	5	50	GR_2	289	37	19	44	48	37	116	5	6	22	GR_3	152	8	3	39	72	20	50	30
CHR_7	127	5	1520	GR_1	471	20	43	37	48	164	186	35	9	49	GR_3	392	23	21	57	38	54	197	9	35	13	GR_2	236	41	3	6	93	13	55	32	4	GR_4	261	8	36	6	18	24	31	44	7	GR_5	160	10	34
CHR_7	127	5	1520	GR_1	471	20	43	37	48	164	186	35	9	47	GR_5	160	58	24	18	55	35	35	10	34	9	GR_2	236	41	3	6	93	13	55	32	3	GR_3	392	9	35	6	20	23	21	57	4	GR_4	261	8	36
CHR_7	128	3	1916	GR_1	736	20	44	36	71	248	268	28	16	50	GR_2	852	46	19	35	199	125	315	16	28	22	GR_3	328	38	6	6	86	10	58	32
CHR_7	130	6	1457	GR_1	564	11	55	34	31	237	192	13	27	47	GR_4	185	34	2	64	25	2	96	30	10	6	GR_2	201	22	18	10	55	9	37	54	4	GR_3	133	22	18	10	55	0	58	42	3	GR_5	176	27	13
CHR_7	130	6	1457	GR_1	564	11	55	34	31	237	192	13	27	48	GR_5	176	15	2	83	11	2	125	27	13	6	GR_2	201	22	18	10	55	9	37	54	6	GR_3	133	22	18	10	55	0	58	42	5	GR_4	185	30	10
CHR_7	131	6	1664	GR_1	433	10	39	51	20	121	208	20	28	48	GR_2	337	2	65	33	3	159	108	30	18	11	GR_3	395	30	18	2	62	28	28	45	7	GR_4	199	26	22	2	54	2	51	47	5	GR_5	184	27	21
CHR_7	131	6	1664	GR_4	199	2	51	47	2	72	88	26	22	47	GR_8	116	98	0	2	85	0	4	24	24	2	GR_1	433	20	28	2	41	10	39	51	4	GR_2	337	30	18	2	62	2	65	33	5	GR_3	395	30	18
CHR_7	132	5	1292	GR_1	416	29	14	57	55	42	223	25	22	50	GR_4	227	22	48	30	24	83	69	22	25	2	GR_2	297	28	19	3	59	14	49	37	6	GR_3	236	27	20	3	57	8	41	51	6	GR_5	116	29	18
CHR_7	134	3	2090	GR_1	1359	27	38	35	188	405	495	19	28	50	GR_2	569	33	27	40	88	109	218	28	19	23	GR_3	162	41	6	3	87	70	25	5
CHR_7	135	2	1814	GR_1	1306	20	36	43	127	350	547	6	38	49	GR_2	508	38	33	28	98	133	150	39	5	No Mosaics in this segment
CHR_7	139	4	1744	GR_1	712	24	64	12	96	397	98	7	39	50	GR_3	348	9	7	84	13	15	243	39	7	7	GR_2	354	42	4	4	91	29	0	71	20	GR_4	330	33	13	4	71	16	43	41
CHR_7	140	2	1100	GR_1	870	11	37	51	44	226	410	19	1	49	GR_2	230	9	79	12	11	152	30	2	18	No Mosaics in this segment
CHR_7	143	6	1009	GR_2	190	10	38	52	8	48	89	12	25	47	GR_4	132	69	12	19	58	16	33	26	11	3	GR_1	305	15	22	13	40	3	57	39	8	GR_3	163	24	13	13	64	20	73	7	3	GR_6	102	23	14
CHR_7	146	5	1210	GR_2	393	4	47	49	8	131	182	24	22	47	GR_8	142	39	38	23	23	35	27	24	22	2	GR_1	406	22	24	4	47	2	54	44	15	GR_3	136	32	14	4	69	10	7	83	11	GR_4	133	32	14
CHR_7	150	4	1287	GR_1	823	0	57	42	1	325	316	10	35	50	GR_2	192	23	41	36	23	63	72	35	10	9	GR_3	112	34	11	5	75	3	0	97	9	GR_4	160	36	9	5	80	39	9	52
CHR_7	152	5	1396	GR_1	667	3	51	46	10	243	293	16	32	50	GR_2	313	8	37	56	11	81	164	32	16	15	GR_3	151	36	12	2	75	3	90	7	11	GR_4	158	23	25	2	47	66	5	29	12	GR_5	107	22	26
CHR_7	153	7	1685	GR_7	110	29	69	3	21	78	4	29	20	48	GR_8	101	0	3	97	0	2	73	20	29	2	GR_1	569	16	33	1	32	10	30	60	5	GR_2	310	23	26	1	46	13	54	33	15	GR_3	328	27	22
CHR_7	156	3	584	GR_3	111	3	20	78	1	13	68	36	13	48	GR_4	122	7	39	53	3	24	43	13	36	2	GR_1	351	8	41	1	16	1	25	74
CHR_7	157	6	1349	GR_1	571	4	32	64	10	127	336	26	23	47	GR_3	173	3	11	86	2	12	120	26	23	4	GR_2	162	27	22	1	55	0	67	33	9	GR_4	164	29	20	1	59	20	42	38	4	GR_5	150	30	19
CHR_7	159	5	1548	GR_1	546	8	45	47	21	182	249	23	23	50	GR_2	443	9	66	25	18	214	106	23	23	4	GR_3	290	24	22	4	52	16	17	67	22	GR_4	106	34	12	4	73	0	91	9	27	GR_5	163	37	9
CHR_7	160	6	1544	GR_1	535	12	22	66	27	74	302	29	18	49	GR_2	390	2	75	24	3	203	85	18	29	9	GR_3	158	23	24	3	48	29	55	16	2	GR_4	173	22	25	3	46	8	9	83	2	GR_5	112	29	18
CHR_7	160	6	1544	GR_2	390	2	75	24	3	203	85	18	29	48	GR_5	112	20	41	40	10	32	42	29	18	3	GR_1	535	29	18	3	61	12	22	66	8	GR_3	158	23	24	3	48	29	55	16	2	GR_4	173	22	25
CHR_7	161	2	2106	GR_1	1213	6	55	39	32	474	452	22	24	50	GR_2	893	58	12	30	282	93	299	24	22	No Mosaics in this segment
CHR_7	162	5	1958	GR_1	775	16	47	37	58	265	272	29	19	49	GR_3	578	46	0	54	129	1	312	20	28	14	GR_2	361	34	14	2	70	1	78	21	4	GR_4	120	23	25	2	47	9	17	75	13	GR_5	124	38	10
CHR_7	163	6	1740	GR_1	648	20	9	71	55	40	408	11	26	49	GR_3	298	64	34	2	119	97	8	27	10	16	GR_2	283	27	10	13	72	9	67	25	11	GR_4	160	16	21	13	43	21	53	26	9	GR_5	234	24	13
CHR_7	164	3	1977	GR_1	776	24	30	46	89	169	340	17	32	50	GR_3	696	44	27	30	163	156	227	32	17	7	GR_2	505	20	29	1	40	13	56	31
CHR_7	164	3	1977	GR_2	505	13	56	31	32	214	153	20	29	47	GR_3	696	44	27	30	163	156	227	32	17	1	GR_1	776	17	32	1	34	24	30	46
CHR_7	165	7	1780	GR_1	402	7	67	26	15	223	115	16	31	47	GR_4	247	35	49	16	46	101	43	32	15	3	GR_2	268	34	13	3	72	32	54	14	23	GR_3	393	29	18	3	61	44	2	54	2	GR_5	187	16	31
CHR_7	166	7	1379	GR_1	310	7	18	75	8	33	178	19	26	49	GR_7	171	31	29	40	29	41	76	25	20	2	GR_2	271	30	15	5	66	8	73	19	2	GR_3	216	15	30	5	33	50	5	45	10	GR_4	130	25	20
CHR_7	166	7	1379	GR_2	271	8	73	19	11	158	56	30	15	50	GR_3	216	50	5	45	52	8	96	15	30	2	GR_1	310	19	26	5	42	7	18	75	11	GR_4	130	25	20	5	55	0	88	12	12	GR_5	166	22	23
CHR_7	166	7	1379	GR_2	271	8	73	19	11	158	56	30	15	47	GR_6	115	40	6	53	22	5	59	16	29	2	GR_1	310	19	26	5	42	7	18	75	1	GR_3	216	15	30	5	33	50	5	45	11	GR_4	130	25	20
CHR_7	167	5	1929	GR_2	603	3	75	22	9	355	142	20	30	47	GR_3	329	62	14	25	111	38	90	33	17	5	GR_1	634	26	24	0	52	8	31	61	22	GR_4	203	47	3	0	94	3	32	65	11	GR_5	160	25	25
CHR_7	168	4	1551	GR_1	990	2	57	41	11	390	373	20	27	50	GR_3	301	65	7	28	116	19	104	27	20	4	GR_2	142	21	26	3	44	2	7	91	2	GR_4	118	23	24	3	48	78	4	19
CHR_7	168	4	1551	GR_2	142	2	7	91	1	6	100	21	26	47	GR_3	301	65	7	28	116	19	104	27	20	1	GR_1	990	20	27	3	42	2	57	41	2	GR_4	118	23	24	3	48	78	4	19
CHR_7	169	3	1684	GR_1	775	0	38	62	1	186	408	6	40	48	GR_2	459	57	24	19	154	102	108	41	5	9	GR_3	450	8	38	4	17	23	40	36
CHR_7	170	4	1541	GR_1	641	12	52	36	37	250	226	27	19	49	GR_3	479	27	5	68	57	16	295	18	28	4	GR_2	228	31	15	4	67	18	43	39	11	GR_4	193	23	23	4	50	26	67	6
CHR_7	170	4	1541	GR_2	228	18	43	39	19	68	82	31	15	47	GR_3	479	27	5	68	57	16	295	18	28	2	GR_1	641	27	19	4	58	12	52	36	11	GR_4	193	23	23	4	50	26	67	6
CHR_7	171	6	923	GR_2	242	2	56	42	2	84	83	21	27	47	GR_4	173	0	20	80	0	23	123	28	20	15	GR_1	135	33	15	2	68	35	2	63	2	GR_3	132	26	22	2	54	0	88	12	15	GR_5	113	37	11
CHR_7	171	6	923	GR_3	132	0	88	12	0	96	17	26	22	47	GR_6	128	56	2	42	39	2	59	23	25	14	GR_1	135	33	15	2	68	35	2	63	2	GR_2	242	21	27	2	43	2	56	42	2	GR_4	173	28	20
CHR_7	175	4	1636	GR_1	505	26	10	64	59	36	297	31	17	48	GR_2	559	7	69	25	19	302	145	19	29	9	GR_3	465	32	16	2	66	41	32	28	21	GR_4	107	44	4	2	91	33	65	2
CHR_7	176	6	1742	GR_1	777	24	45	31	94	277	251	9	38	50	GR_2	267	39	11	50	50	22	131	38	9	8	GR_3	192	30	17	3	63	21	62	17	12	GR_4	271	44	3	3	93	54	10	37	16	GR_5	120	24	23
CHR_7	177	5	1855	GR_1	690	9	25	66	27	117	402	16	31	50	GR_2	548	28	47	24	80	208	142	31	16	14	GR_3	224	36	11	3	76	18	41	41	7	GR_4	243	25	22	3	53	0	58	42	24	GR_5	150	34	13
CHR_7	180	5	1896	GR_1	1070	12	24	64	54	163	582	26	23	50	GR_2	310	29	55	16	49	145	56	23	26	2	GR_3	243	28	21	1	57	19	62	20	3	GR_4	166	26	23	1	53	98	0	2	4	GR_5	107	32	17
CHR_7	180	5	1896	GR_1	1070	12	24	64	54	163	582	26	23	47	GR_4	166	98	0	2	119	0	4	26	23	1	GR_2	310	23	26	1	46	29	55	16	2	GR_3	243	28	21	1	57	19	62	20	4	GR_5	107	32	17
CHR_7	182	5	1366	GR_1	304	20	20	59	29	44	171	28	18	50	GR_2	723	11	54	35	36	280	244	18	28	7	GR_3	123	31	15	4	67	28	44	28	12	GR_4	113	34	12	4	73	86	13	1	2	GR_6	103	19	27
CHR_7	184	6	1899	GR_1	661	12	36	52	38	171	332	27	22	50	GR_2	532	32	0	68	71	1	307	22	27	14	GR_3	232	42	7	1	85	23	49	28	7	GR_4	190	25	24	1	51	2	96	2	24	GR_6	174	42	7
CHR_7	188	5	1457	GR_1	552	6	51	43	15	202	227	18	26	50	GR_5	158	21	20	59	15	22	87	26	18	10	GR_2	311	28	16	6	63	38	52	10	3	GR_3	226	24	20	6	54	6	15	79	9	GR_4	210	19	25
CHR_7	189	7	1328	GR_1	367	33	7	59	59	20	213	21	26	49	GR_7	161	18	61	21	15	77	35	26	21	2	GR_2	120	20	27	3	42	15	18	67	2	GR_3	185	27	20	3	57	5	20	75	13	GR_4	193	24	23
CHR_7	189	7	1328	GR_2	120	15	18	67	7	14	66	20	27	49	GR_3	185	5	20	75	4	24	121	27	20	2	GR_1	367	21	26	3	44	33	7	59	12	GR_4	193	24	23	3	51	0	47	53	3	GR_5	148	25	22
CHR_7	189	7	1328	GR_5	148	24	52	24	19	64	39	25	22	49	GR_6	154	46	49	6	36	59	9	23	24	2	GR_1	367	21	26	3	44	33	7	59	3	GR_2	120	20	27	3	42	15	18	67	5	GR_3	185	27	20
CHR_7	190	5	1175	GR_1	428	3	48	48	6	135	180	19	15	47	GR_4	257	5	58	37	6	106	91	14	20	12	GR_2	144	29	5	16	85	32	33	34	14	GR_3	188	27	7	16	79	20	0	80	5	GR_5	158	18	16
CHR_7	192	3	2086	GR_1	757	3	41	56	9	209	372	11	34	47	GR_3	664	69	18	12	281	115	103	36	9	5	GR_2	665	11	34	5	24	19	40	41
CHR_7	192	3	2086	GR_2	665	19	40	41	63	203	272	11	34	48	GR_3	664	69	18	12	281	115	103	36	9	7	GR_1	757	11	34	5	24	3	41	56
CHR_7	193	3	1638	GR_1	1240	2	43	56	10	355	615	2	45	50	GR_2	275	58	39	3	97	100	11	45	2	2	GR_3	123	35	12	3	74	49	9	41
CHR_7	200	3	1454	GR_1	858	4	34	61	16	190	448	10	35	50	GR_2	425	22	59	19	51	217	93	35	10	16	GR_3	171	30	15	5	66	56	0	44
CHR_7	201	4	1360	GR_2	420	15	58	27	32	197	122	19	29	49	GR_3	291	10	61	29	14	129	82	28	20	2	GR_1	538	24	24	2	50	6	8	86	10	GR_4	111	31	17	2	64	8	53	38
CHR_7	202	6	1658	GR_1	474	19	11	70	38	32	282	13	31	47	GR_4	276	23	67	10	33	148	28	33	11	9	GR_2	352	16	28	6	36	28	37	36	6	GR_3	309	20	24	6	45	4	69	27	7	GR_5	145	30	14
CHR_7	202	6	1658	GR_1	474	19	11	70	38	32	282	13	31	47	GR_5	145	33	8	59	22	8	80	30	14	9	GR_2	352	16	28	6	36	28	37	36	4	GR_3	309	20	24	6	45	4	69	27	7	GR_4	276	33	11
CHR_7	203	5	1441	GR_2	316	0	46	54	0	99	154	11	33	48	GR_4	150	22	42	36	17	51	57	33	11	2	GR_1	576	15	29	6	34	4	52	44	6	GR_3	293	29	15	6	65	49	24	27	8	GR_5	106	19	25
CHR_7	205	4	1130	GR_2	250	1	39	60	1	56	113	10	28	48	GR_4	301	32	32	36	50	77	116	27	11	3	GR_1	276	8	30	12	21	4	12	85	2	GR_3	303	12	26	12	31	16	75	9
CHR_7	205	4	1130	GR_3	303	16	75	9	28	203	32	12	26	49	GR_4	301	32	32	36	50	77	116	27	11	6	GR_1	276	8	30	12	21	4	12	85	5	GR_2	250	10	28	12	26	1	39	60
CHR_7	207	3	1003	GR_2	319	1	7	92	1	13	222	19	27	47	GR_3	114	2	34	63	1	24	59	26	20	2	GR_1	570	25	21	4	54	0	76	24
CHR_7	208	6	1532	GR_1	728	21	38	41	72	202	293	8	40	49	GR_2	213	27	2	71	25	3	136	39	9	9	GR_3	148	43	5	2	89	6	53	42	5	GR_4	129	42	6	2	87	57	21	22	11	GR_5	121	39	9
CHR_7	208	6	1532	GR_1	728	21	38	41	72	202	293	8	40	48	GR_4	129	57	21	22	39	22	31	42	6	3	GR_2	213	39	9	2	81	27	2	71	7	GR_3	148	43	5	2	89	6	53	42	11	GR_5	121	39	9
CHR_7	209	4	1722	GR_1	686	2	44	54	6	197	323	20	27	50	GR_2	531	15	41	44	37	159	223	27	20	18	GR_3	341	28	19	3	59	75	25	0	23	GR_4	164	37	10	3	78	0	2	98
CHR_7	212	3	1581	GR_1	990	12	42	46	55	297	425	19	28	50	GR_2	453	34	32	34	77	111	158	28	19	15	GR_3	138	34	13	3	72	0	70	30
CHR_7	214	3	1424	GR_1	889	14	45	41	61	293	351	20	28	48	GR_2	430	1	45	55	1	121	197	28	20	18	GR_5	105	41	7	2	85	99	0	1
CHR_7	215	3	1866	GR_1	667	29	21	50	91	100	325	19	30	49	GR_2	934	23	48	29	108	344	278	31	18	13	GR_3	265	32	17	1	65	13	48	39
CHR_7	216	3	1741	GR_1	721	16	17	67	48	80	414	25	20	50	GR_2	860	13	55	32	53	360	279	20	25	10	GR_3	160	22	23	5	48	44	43	13
CHR_7	217	3	1278	GR_1	500	9	40	51	21	146	243	16	29	48	GR_3	430	2	57	41	4	167	161	28	17	18	GR_2	348	44	1	5	97	77	3	20
CHR_7	221	5	1537	GR_1	352	17	81	1	37	271	6	25	22	50	GR_3	560	36	5	59	93	19	309	22	25	14	GR_2	339	33	14	3	70	8	3	89	24	GR_4	174	42	5	3	89	0	47	53	4	GR_5	112	27	20
CHR_7	222	4	1967	GR_1	757	39	27	34	149	161	267	27	20	50	GR_2	625	17	69	14	59	370	96	20	27	11	GR_3	466	29	18	3	61	3	0	97	14	GR_4	119	36	11	3	76	96	0	4
CHR_7	223	5	1791	GR_1	724	5	47	48	17	251	334	24	24	50	GR_2	524	38	5	58	95	18	300	24	24	2	GR_3	245	23	25	2	47	0	93	7	3	GR_4	117	28	20	2	58	11	83	6	28	GR_5	181	45	3
CHR_7	223	5	1791	GR_1	724	5	47	48	17	251	334	24	24	47	GR_3	245	0	93	7	0	170	17	23	25	1	GR_2	524	24	24	2	50	38	5	58	3	GR_4	117	28	20	2	58	11	83	6	26	GR_5	181	45	3
CHR_7	225	5	1518	GR_1	396	26	47	26	54	148	111	38	7	49	GR_2	468	1	58	42	1	186	178	8	37	4	GR_3	205	35	10	5	77	9	29	62	2	GR_4	323	9	36	5	20	5	46	50	9	GR_5	126	36	9
CHR_7	225	5	1518	GR_3	205	9	29	62	7	34	96	35	10	49	GR_4	323	5	46	50	7	109	158	9	36	4	GR_1	396	38	7	5	84	26	47	26	2	GR_2	468	8	37	5	17	1	58	42	10	GR_5	126	36	9
CHR_7	227	4	1628	GR_1	993	9	54	36	45	404	357	2	43	50	GR_2	391	67	4	29	144	13	125	43	2	12	GR_3	113	37	8	5	82	11	55	34	3	GR_4	131	39	6	5	86	43	15	42
CHR_7	229	3	1859	GR_1	970	7	48	46	30	331	419	15	33	49	GR_2	702	32	30	37	108	158	256	32	16	23	GR_3	187	34	14	2	70	100	0	0
CHR_7	230	3	2027	GR_1	841	22	33	45	86	204	362	23	26	49	GR_2	713	38	43	19	143	252	144	25	24	21	GR_3	473	41	8	1	83	31	27	42
CHR_7	231	4	2018	GR_1	580	12	39	48	33	161	262	29	15	50	GR_2	756	8	33	59	25	170	403	15	29	7	GR_3	532	19	25	6	43	68	28	4	13	GR_4	150	35	9	6	79	22	56	22
CHR_7	232	5	1665	GR_1	723	4	39	57	12	186	366	17	29	49	GR_2	410	2	58	40	4	163	151	28	18	16	GR_3	217	28	18	4	60	8	60	32	14	GR_4	201	37	9	4	80	56	25	20	2	GR_6	114	32	14
CHR_7	233	4	1415	GR_1	600	1	33	67	2	115	312	6	37	47	GR_3	334	66	6	28	128	17	110	38	5	16	GR_2	344	15	28	7	34	5	76	19	14	GR_4	137	15	28	7	34	0	12	88
CHR_7	234	6	1462	GR_2	201	2	49	49	2	66	87	22	26	49	GR_3	143	5	7	88	3	6	97	27	21	2	GR_1	737	22	26	2	45	3	41	56	16	GR_4	123	32	16	2	66	9	2	90	4	GR_5	128	21	27
CHR_7	235	3	2000	GR_1	1275	19	29	52	114	260	624	17	30	50	GR_2	589	19	64	16	60	306	103	30	17	13	GR_3	136	34	13	3	72	100	0	0
CHR_7	236	4	1874	GR_1	1134	11	43	46	55	340	487	3	45	50	GR_2	371	41	53	7	84	168	29	45	3	16	GR_3	213	34	14	2	70	43	7	50	4	GR_4	156	42	6	2	87	91	7	2
CHR_7	237	4	1971	GR_1	1109	10	41	49	51	315	495	17	27	48	GR_3	475	68	29	4	204	134	22	27	17	5	GR_2	278	19	25	6	43	3	29	68	3	GR_4	109	28	16	6	63	100	0	0
CHR_7	237	4	1971	GR_1	1109	10	41	49	51	315	495	17	27	49	GR_4	109	100	0	0	81	0	1	28	16	5	GR_2	278	19	25	6	43	3	29	68	4	GR_3	475	27	17	6	61	68	29	4
CHR_7	238	4	1581	GR_1	655	3	38	59	8	164	343	19	28	49	GR_2	548	39	35	26	114	162	158	27	20	16	GR_3	261	39	8	3	82	13	50	38	20	GR_5	117	39	8	3	82	90	0	10
CHR_7	239	3	1843	GR_1	1094	25	35	41	134	290	451	24	21	50	GR_2	564	11	51	38	28	197	196	21	24	21	GR_3	185	44	1	5	97	86	9	5
CHR_7	240	6	1803	GR_1	543	2	57	42	4	224	219	25	19	50	GR_2	288	37	12	51	45	23	126	19	25	2	GR_3	347	25	19	6	56	30	30	40	18	GR_4	331	30	14	6	68	39	36	24	17	GR_5	112	26	18
CHR_7	240	6	1803	GR_3	347	30	30	40	54	83	144	25	19	47	GR_6	182	29	41	31	24	53	53	22	22	2	GR_1	543	25	19	6	56	2	57	42	2	GR_2	288	19	25	6	43	37	12	51	17	GR_4	331	30	14
CHR_7	241	5	1479	GR_2	367	30	30	39	55	85	145	18	28	47	GR_3	213	8	45	47	8	73	102	29	17	4	GR_1	561	22	24	4	47	16	44	40	16	GR_4	193	34	12	4	73	0	53	47	3	GR_5	145	18	28
CHR_7	241	5	1479	GR_3	213	8	45	47	8	73	102	29	17	48	GR_5	145	24	19	57	16	20	78	18	28	4	GR_1	561	22	24	4	47	16	44	40	5	GR_2	367	18	28	4	39	30	30	39	16	GR_4	193	34	12
[truncated: 1,928 more rows]
[truncated: 45 more columns]
