# Supplementary material for: Intricacies in arrangement of SNP haplotypes suggest “Great Admixture” that created modern humans
Source: BMC Genomics. 2017 Jun 5;18:433. doi: 10.1186/s12864-017-3776-5 (PMC5741169; doi:10.1186/s12864-017-3776-5)
Supplement: Supplementary file 6 — A prototype of one of the output files generated in Step II. The name of the file is CORE_HAPS_New_140 which is for chromosome 1 segment 140. The file is transferred from UNIX to pc environment in MS Excel format. (XLSX 23 kb) [file 12864_2017_3776_MOESM6_ESM.xlsx]

## Sheet: CORE_HAPS_New_140
CHR_1	Segment_140	Hap Length= 36179
Total no. of SNPs in this segment= 481
SNP density = 1 per 75
First_SNP_coord=	69820211	First_SNP_ID=	rs1947664
Last_SNP_coord=	69856390	Last_SNP_ID=	rs146481591
An_al	MRRRRRRRRRRRRMMRRMMRMMMRMMMRMRRMMRMMRRRMMRRRRRMMRR
X_by10	66666666765666666666666665666626656556555666666666
X10_PL	76766666765666666666666666666636656666666666667766
Group1	00000000000000000000000000000000000000000000000000	632 (Occurrence)	mod% -> [adjusted proportion of occurrence in Asia (AS), Africa (AF), Europe (EU)]	AF =	0.5	AS =	0.1	EU =	0.41	AF= 162-44% (Absolute occurrence and percentage in Africa)	AS= 49-9% (Absolute occurrence and percentage in Asia)	AM= 107-30% (Absolute occurrence and percentage in America)	EU= 272-36% (Absolute occurrence and percentage in Europe)	ASW= 42-34% (Absolute occurrence and percentage in American South West)
An_St	DAAAAAAAAAAAADDAADDADDDADDDADAADDADDAAADDAAAAADDAA	A = (# of Ancestral alleles)	30	D = (# of Derived alleles)	20	X = (# of unknown alleles)	0	A= 60% (% of Ancestral alleles)
Group2	11111111111111111111111111111111111111111111111111	1007 (Occurrence)	mod% ->	AF =	0.11	AS =	0.58	EU =	0.32	AF= 52-14%	AS= 439-77%	AM= 173-48%	EU= 317-42%	ASW= 26-21%
An_St	ADDDDDDDDDDDDAADDAADAAADAAADADDAADAADDDAADDDDDAADD	A =	20	D =	30	X =	0	A= 40%
Group3	11111111110111111111111111111101101111111111111111	215 (Occurrence)	mod% ->	AF =	0.17	AS =	0.29	EU =	0.55	AF= 17-5%	AS= 45-8%	AM= 32-9%	EU= 114-15%	ASW= 7-6%
An_St	ADDDDDDDDDADDAADDAADAAADAAADADAAAAAADDDAADDDDDAADD	A =	23	D =	27	X =	0	A= 46%
Group4	10100000100000000000000001000000000000000000001100	119 (Occurrence)	mod% ->	AF =	1	AS =	0	EU =	0	AF= 91-25%	AS= 0-0%	AM= 7-2%	EU= 0-0%	ASW= 21-17%
An_St	AADAAAAADAAAADDAADDADDDADADADAADDADDAAADDAAAAAAAAA	A =	32	D =	18	X =	0	A= 64%
total in core haps = 1973
Differences Between Groups:
GR	1	2	3	4
1	0	50	47	6
2	50	0	3	44
3	47	3	0	41
4	6	44	41	0
Yin_Yang_pair_1:
GROUP1_&_GROUP2
Mosaics for Yin_Yang_1
Group3	11111111110111111111111111111101101111111111111111	pieces	7	missed_pieces	0	GR_3	215 (occurrence)	23 (# of A)	27 (# of D)	0 (#of X)	46 (A%)
Group4	10100000100000000000000001000000000000000000001100	pieces	10	missed_pieces	0	GR_4	119	32	18	0	64
Yin_Yang_pair_2:
GROUP1_&_GROUP3
Mosaics for Yin_Yang_2
Group2	11111111111111111111111111111111111111111111111111	pieces	1	missed_pieces	3	GR_2	1007	20	30	0	40
Group4	10100000100000000000000001000000000000000000001100	pieces	10	missed_pieces	0	GR_4	119	32	18	0	64
End_of_Mosaics
