# Supplementary material for: Intricacies in arrangement of SNP haplotypes suggest “Great Admixture” that created modern humans
Source: BMC Genomics. 2017 Jun 5;18:433. doi: 10.1186/s12864-017-3776-5 (PMC5741169; doi:10.1186/s12864-017-3776-5)
Supplement: Supplementary file 7 — A prototype of one of the output files generated in Step II. The name of the file is STAT_FOR_Yin_Yang_New_1 which is for chromosome 1. The file is transferred from UNIX to pc environment in MS Excel format. (XLSX 50 kb) [file 12864_2017_3776_MOESM7_ESM.xlsx]

## Sheet: 1
CHR	SEG	#CORE	OCC_CORE	YIN	YIN_OCC	AF%	AS%	EU%	AF#	AS#	EU#	#A	#D	MAX_DIFF_Y_Y	YANG	YANG_OCC	AF%	AS%	EU%	AF#	AS#	EU#	#A	#D
CHR_1	3	3	1847	GR_1	879	11	2	87	36	11	611	13	13	47	GR_2	570	10	81	9	30	391	58	11	15
CHR_1	4	4	1499	GR_1	698	1	45	54	2	200	320	16	21	48	GR_3	376	33	26	41	59	73	153	21	16
CHR_1	5	4	702	GR_1	253	29	6	66	29	9	136	26	22	47	GR_2	153	0	84	16	0	98	24	22	26
CHR_1	9	5	1595	GR_1	574	7	32	61	16	111	278	16	32	49	GR_3	216	13	74	13	16	145	33	31	17
CHR_1	10	6	1478	GR_1	547	17	66	17	50	309	105	21	26	47	GR_4	172	83	1	16	91	1	36	29	18
CHR_1	13	3	1278	GR_2	338	1	71	29	1	187	101	24	25	49	GR_3	176	26	54	20	25	80	39	24	25
CHR_1	14	4	1731	GR_1	654	21	18	62	52	68	316	28	15	48	GR_2	635	19	56	25	66	296	171	15	28
CHR_1	16	7	1286	GR_1	254	20	34	46	24	64	114	37	9	48	GR_6	347	18	58	24	33	166	91	11	35
CHR_1	17	4	1411	GR_1	441	17	59	24	37	201	109	24	18	48	GR_2	599	31	17	52	83	68	285	20	22
CHR_1	17	4	1411	GR_1	441	17	59	24	37	201	109	24	18	49	GR_3	259	1	51	48	1	100	124	19	23
CHR_1	18	5	1592	GR_1	622	0	80	19	1	391	124	2	43	47	GR_2	352	65	8	27	127	25	108	45	0
CHR_1	21	4	1910	GR_1	1036	18	45	37	93	355	382	19	25	50	GR_2	514	10	46	45	22	160	209	25	19
CHR_1	23	3	1369	GR_1	900	1	59	40	3	377	339	19	28	50	GR_2	356	74	3	23	158	9	99	28	19
CHR_1	26	4	1210	GR_2	240	35	40	25	46	82	67	16	5	47	GR_3	344	5	59	35	9	150	119	6	15
CHR_1	29	5	1098	GR_1	529	9	38	53	19	119	223	3	47	48	GR_3	111	2	82	16	1	83	22	45	5
CHR_1	30	4	1168	GR_1	488	29	26	45	65	92	206	21	24	48	GR_2	380	22	62	17	42	185	67	24	21
CHR_1	32	3	1744	GR_1	709	9	39	51	29	192	331	27	18	50	GR_2	619	18	55	27	61	282	182	18	27
CHR_1	33	5	1830	GR_1	459	40	1	59	75	4	228	28	19	49	GR_2	801	3	61	35	14	385	291	18	29
CHR_1	34	2	378	GR_1	235	26	5	69	23	7	127	24	10	48	GR_2	143	0	90	10	0	118	18	11	23
CHR_1	35	3	1508	GR_1	595	9	66	25	27	291	147	30	17	48	GR_2	675	7	33	60	21	144	349	17	30
CHR_1	36	3	1263	GR_1	764	19	43	38	67	238	283	17	27	49	GR_2	395	42	9	49	83	26	197	26	18
CHR_1	39	5	1695	GR_1	563	12	26	62	29	100	315	32	15	49	GR_3	468	2	63	35	4	200	146	16	31
CHR_1	43	5	1766	GR_1	734	10	48	41	35	255	288	24	21	50	GR_3	437	26	11	64	47	31	239	21	24
CHR_1	43	5	1766	GR_3	437	26	11	64	47	31	239	21	24	47	GR_4	115	65	22	14	44	23	19	25	20
CHR_1	46	5	1675	GR_2	367	6	82	12	11	236	45	21	27	49	GR_5	103	0	8	92	0	5	78	26	22
CHR_1	49	5	1622	GR_2	435	47	6	47	84	18	173	19	28	47	GR_4	197	31	45	24	35	80	55	31	16
CHR_1	52	4	1916	GR_1	730	16	24	60	51	116	392	25	19	50	GR_2	936	7	59	34	29	406	311	19	25
CHR_1	53	3	1990	GR_1	1089	5	49	47	24	368	467	11	33	50	GR_2	742	59	20	22	257	134	195	33	11
CHR_1	54	3	1568	GR_1	874	28	13	59	110	80	471	31	13	50	GR_2	551	27	57	16	86	277	104	13	31
CHR_1	54	3	1568	GR_2	551	27	57	16	86	277	104	13	31	47	GR_3	143	34	20	45	23	21	62	33	11
CHR_1	57	5	1347	GR_1	420	24	13	63	40	34	216	2	36	50	GR_2	403	13	59	28	28	194	124	36	2
CHR_1	58	3	1318	GR_1	944	12	61	27	56	457	265	6	40	49	GR_2	240	18	17	65	18	27	136	40	6
CHR_1	59	5	1895	GR_1	506	7	14	79	14	44	323	23	19	49	GR_3	517	30	58	12	87	263	72	20	22
CHR_1	60	4	1712	GR_1	954	20	47	33	92	346	320	18	27	49	GR_4	142	43	12	45	29	12	62	27	18
CHR_1	60	4	1712	GR_2	333	21	55	25	38	156	94	24	21	49	GR_3	283	27	20	53	33	38	131	21	24
CHR_1	62	3	1466	GR_1	636	17	43	40	52	207	259	9	40	50	GR_3	497	29	40	32	76	163	172	40	9
CHR_1	64	4	2119	GR_1	765	5	23	71	16	109	444	21	28	47	GR_2	579	10	60	30	29	260	172	27	22
CHR_1	67	3	759	GR_1	368	1	55	44	2	144	154	6	42	50	GR_2	183	1	48	51	1	57	81	42	6
CHR_1	68	5	1999	GR_1	603	12	36	52	30	134	261	19	27	47	GR_2	515	63	25	12	213	131	82	29	17
CHR_1	68	5	1999	GR_1	603	12	36	52	30	134	261	19	27	50	GR_5	255	37	14	50	45	26	124	27	19
CHR_1	70	6	1542	GR_1	664	13	38	49	38	172	291	27	21	48	GR_2	334	22	47	30	36	119	101	21	27
CHR_1	72	5	1478	GR_1	679	6	12	82	17	49	461	6	34	50	GR_4	253	8	90	2	12	196	6	34	6
CHR_1	72	5	1478	GR_2	339	10	23	67	14	50	194	6	34	47	GR_4	253	8	90	2	12	196	6	34	6
CHR_1	73	3	1656	GR_1	992	9	14	77	37	89	638	25	24	50	GR_2	508	14	85	1	39	364	7	24	25
CHR_1	74	6	1570	GR_2	355	12	67	21	20	176	73	25	23	49	GR_6	283	31	20	49	41	42	133	24	24
CHR_1	74	6	1570	GR_5	169	4	39	57	3	41	80	24	24	47	GR_6	283	31	20	49	41	42	133	24	24
CHR_1	76	5	1418	GR_1	487	24	54	22	65	228	126	24	23	49	GR_2	510	8	39	53	17	126	229	22	25
CHR_1	76	5	1418	GR_4	112	18	20	62	9	15	61	23	24	48	GR_5	165	40	30	30	35	40	53	24	23
CHR_1	79	4	1842	GR_1	677	9	36	55	25	158	315	18	25	50	GR_2	527	50	36	13	153	171	83	25	18
CHR_1	80	4	1817	GR_1	929	14	49	36	63	335	328	5	39	50	GR_3	484	47	33	19	125	136	103	39	5
CHR_1	80	4	1817	GR_1	929	14	49	36	63	335	328	5	39	47	GR_6	102	0	37	63	0	26	59	40	4
CHR_1	81	6	1308	GR_1	528	5	58	37	12	211	181	8	38	47	GR_4	178	40	60	0	40	94	0	40	6
CHR_1	81	6	1308	GR_1	528	5	58	37	12	211	181	8	38	48	GR_5	127	26	69	5	20	81	8	40	6
CHR_1	84	5	913	GR_1	171	2	48	49	2	61	83	34	13	47	GR_5	289	18	31	51	23	62	132	16	31
CHR_1	85	5	1511	GR_1	308	12	68	21	20	182	73	23	27	48	GR_2	461	15	21	64	28	60	249	29	21
CHR_1	86	5	1430	GR_1	586	22	52	26	69	252	166	24	19	49	GR_4	241	7	3	90	6	4	152	20	23
CHR_1	86	5	1430	GR_2	231	5	50	45	5	82	96	28	15	49	GR_5	138	12	15	72	7	14	85	16	27
CHR_1	88	4	1966	GR_1	780	20	47	33	80	288	274	18	29	47	GR_2	510	21	14	64	44	45	271	32	15
CHR_1	89	5	1745	GR_1	892	4	41	55	17	250	446	6	40	48	GR_2	386	53	35	12	122	124	59	39	7
CHR_1	91	4	1742	GR_1	493	7	3	90	14	8	345	12	35	49	GR_2	635	25	43	32	75	198	194	36	11
CHR_1	92	3	1802	GR_1	1114	21	32	47	112	269	512	29	19	50	GR_2	534	27	44	30	72	183	164	19	29
CHR_1	93	3	1962	GR_1	1057	28	43	29	152	361	315	25	24	49	GR_2	598	31	35	34	92	162	203	25	24
CHR_1	95	3	1043	GR_1	785	10	29	62	31	142	404	7	20	49	GR_6	126	26	55	19	17	55	26	21	6
CHR_1	96	5	2074	GR_1	567	14	66	20	42	299	118	23	25	49	GR_2	661	2	27	71	4	111	383	24	24
CHR_1	97	5	2006	GR_1	709	23	44	33	87	254	250	23	24	47	GR_2	641	24	38	39	75	185	251	27	20
CHR_1	99	3	1890	GR_1	796	15	12	73	47	61	486	28	22	50	GR_2	840	18	58	24	78	395	219	22	28
CHR_1	100	4	1551	GR_1	716	13	65	22	49	388	175	26	16	50	GR_2	511	2	8	90	3	22	332	16	26
CHR_1	101	4	1809	GR_1	828	16	60	24	73	409	215	29	17	50	GR_2	586	3	9	89	6	28	387	17	29
CHR_1	102	3	1978	GR_1	1274	15	52	33	91	499	412	30	19	50	GR_2	545	26	14	60	61	52	292	19	30
CHR_1	103	5	1609	GR_1	746	0	70	30	0	379	218	14	33	49	GR_5	155	63	17	20	58	24	37	32	15
CHR_1	105	3	1364	GR_1	766	4	65	31	15	361	232	9	37	50	GR_2	354	37	1	62	61	3	212	37	9
CHR_1	105	3	1364	GR_2	354	37	1	62	61	3	212	37	9	47	GR_3	244	36	23	41	43	42	100	12	34
CHR_1	106	4	1933	GR_1	672	0	55	45	0	247	269	8	37	50	GR_3	553	68	18	13	243	100	97	37	8
CHR_1	107	4	1770	GR_1	832	8	60	32	30	362	260	25	18	50	GR_2	526	12	3	85	24	10	366	18	25
CHR_1	108	6	1194	GR_1	409	1	47	52	2	127	188	18	31	50	GR_2	232	30	57	13	40	119	35	31	18
CHR_1	108	6	1194	GR_1	409	1	47	52	2	127	188	18	31	47	GR_3	212	38	0	62	36	0	122	34	15
CHR_1	108	6	1194	GR_5	105	6	63	32	3	51	34	29	20	50	GR_8	120	13	76	11	9	82	15	20	29
CHR_1	109	3	2014	GR_1	725	32	16	52	103	82	340	33	15	50	GR_2	882	30	43	28	144	320	278	15	33
CHR_1	110	7	1298	GR_1	437	3	34	63	6	99	243	16	32	47	GR_2	220	1	70	29	1	127	69	34	14
CHR_1	110	7	1298	GR_1	437	3	34	63	6	99	243	16	32	47	GR_5	134	48	40	12	41	53	22	31	17
CHR_1	111	5	1597	GR_1	713	20	15	65	62	75	416	20	30	50	GR_2	438	20	47	33	41	151	142	30	20
CHR_1	112	3	1076	GR_1	455	15	50	35	30	159	147	19	23	48	GR_3	352	56	27	17	110	81	67	23	19
CHR_1	114	7	1216	GR_1	329	6	80	13	11	212	47	26	23	48	GR_3	263	9	31	60	9	46	119	25	24
CHR_1	114	7	1216	GR_1	329	6	80	13	11	212	47	26	23	47	GR_9	114	21	2	77	10	1	75	26	23
CHR_1	114	7	1216	GR_2	182	38	16	47	33	21	84	26	23	47	GR_9	114	21	2	77	10	1	75	26	23
CHR_1	114	7	1216	GR_3	263	9	31	60	9	46	119	25	24	47	GR_7	100	3	62	35	1	42	31	27	22
CHR_1	116	4	1974	GR_1	1196	19	53	28	114	503	354	19	30	50	GR_2	438	35	15	50	75	49	216	30	19
CHR_1	117	4	1033	GR_1	491	12	38	50	28	136	237	22	27	47	GR_2	295	7	22	71	8	39	167	30	19
CHR_1	119	6	902	GR_1	209	0	45	55	0	64	103	27	20	48	GR_2	180	5	57	38	4	73	66	19	28
CHR_1	119	6	902	GR_2	180	5	57	38	4	73	66	19	28	47	GR_4	171	18	18	64	14	22	103	31	16
CHR_1	119	6	902	GR_2	180	5	57	38	4	73	66	19	28	48	GR_8	104	9	78	12	6	76	16	30	17
CHR_1	120	5	1142	GR_1	377	10	55	35	18	148	124	11	36	49	GR_3	190	1	68	31	1	87	53	37	10
CHR_1	120	5	1142	GR_2	280	6	33	61	7	61	150	14	33	49	GR_4	123	0	48	52	0	40	57	34	13
CHR_1	125	6	1485	GR_3	189	23	73	4	22	109	8	26	21	49	GR_6	140	45	17	39	30	17	53	22	25
CHR_1	126	4	726	GR_1	174	2	71	27	2	103	53	29	18	48	GR_6	116	29	21	50	13	15	46	20	27
CHR_1	127	4	2073	GR_1	737	22	34	44	82	192	333	29	18	50	GR_2	926	16	51	33	71	358	304	18	29
CHR_1	128	5	1610	GR_1	609	31	47	21	98	228	136	12	35	49	GR_2	444	15	28	57	31	88	240	36	11
CHR_1	129	6	1734	GR_1	929	2	67	31	8	455	278	11	38	50	GR_2	219	87	2	12	124	4	34	38	11
CHR_1	129	6	1734	GR_4	118	4	19	77	2	14	72	34	15	50	GR_5	142	24	28	48	17	30	69	15	34
CHR_1	130	7	1801	GR_1	444	20	37	43	41	119	180	24	20	47	GR_2	442	4	39	57	7	114	219	19	25
CHR_1	130	7	1801	GR_2	442	4	39	57	7	114	219	19	25	50	GR_3	197	48	16	35	44	23	66	25	19
CHR_1	130	7	1801	GR_4	286	2	51	46	3	103	123	23	21	48	GR_6	158	84	15	1	93	26	2	22	22
CHR_1	130	7	1801	GR_5	154	13	60	26	12	82	48	24	20	47	GR_6	158	84	15	1	93	26	2	22	22
CHR_1	132	5	1761	GR_2	436	1	32	68	1	90	253	25	20	47	GR_4	166	30	67	3	32	110	6	23	22
CHR_1	133	4	905	GR_1	488	24	17	60	52	57	272	11	36	49	GR_2	143	0	91	9	0	111	15	35	12
CHR_1	133	4	905	GR_3	144	2	15	83	1	14	101	35	12	47	GR_7	130	56	25	18	46	32	30	12	35
CHR_1	134	3	1179	GR_1	823	3	60	38	10	358	297	10	37	48	GR_2	232	54	7	39	66	13	98	37	10
CHR_1	135	6	1303	GR_2	245	36	11	53	44	22	134	37	6	49	GR_3	230	5	80	15	6	140	36	5	38
CHR_1	136	4	2012	GR_1	920	17	31	52	70	198	438	19	29	50	GR_4	229	68	1	31	84	1	78	29	19
CHR_1	140	4	1973	GR_1	632	50	10	41	162	49	272	30	20	50	GR_2	1007	11	58	32	52	439	317	20	30
CHR_1	140	4	1973	GR_1	632	50	10	41	162	49	272	30	20	47	GR_3	215	17	29	55	17	45	114	23	27
CHR_1	141	4	1930	GR_1	879	36	28	36	152	181	314	22	23	50	GR_2	757	1	51	48	3	271	334	23	22
CHR_1	144	4	1502	GR_1	550	3	76	21	8	326	122	25	16	49	GR_2	598	4	23	73	9	87	367	16	25
CHR_1	145	5	1562	GR_1	642	10	31	59	28	137	345	26	18	50	GR_3	384	6	62	32	11	190	129	18	26
CHR_1	145	5	1562	GR_1	642	10	31	59	28	137	345	26	18	47	GR_4	138	7	59	34	5	70	54	15	29
CHR_1	145	5	1562	GR_2	261	36	41	22	42	75	54	31	13	48	GR_4	138	7	59	34	5	70	54	15	29
CHR_1	146	2	1680	GR_1	1258	16	52	32	101	500	415	7	43	50	GR_2	422	35	6	59	66	19	230	43	7
CHR_1	147	4	1600	GR_1	558	5	19	76	10	62	322	20	26	47	GR_3	610	8	69	23	27	352	156	25	21
CHR_1	148	3	1953	GR_1	732	24	26	50	71	117	306	28	18	50	GR_2	1065	23	50	27	134	442	316	18	28
CHR_1	150	4	987	GR_1	449	0	72	28	1	254	129	4	42	50	GR_4	147	48	13	38	38	16	62	42	4
CHR_1	151	4	1955	GR_1	698	35	20	46	114	99	305	43	6	50	GR_2	618	4	84	13	12	438	87	6	43
CHR_1	152	5	1453	GR_1	438	28	7	65	50	20	241	21	19	49	GR_2	408	0	88	12	0	318	55	20	20
CHR_1	154	6	1935	GR_1	599	22	63	15	76	335	106	25	23	49	GR_2	544	5	27	68	12	100	336	24	24
CHR_1	155	5	1341	GR_1	490	9	25	66	18	73	258	19	22	47	GR_2	384	1	36	63	1	98	228	25	16
CHR_1	157	5	1248	GR_2	219	61	15	25	61	23	51	39	5	47	GR_4	275	9	64	27	13	142	80	4	40
CHR_1	158	3	1728	GR_1	1017	23	37	40	115	281	408	15	32	49	GR_2	428	7	52	41	14	165	174	31	16
CHR_1	160	3	1768	GR_1	1067	27	47	25	152	405	286	18	30	50	GR_2	543	5	35	60	12	129	296	30	18
CHR_1	162	5	1743	GR_1	734	10	43	46	32	207	293	19	27	50	GR_3	367	41	14	46	75	39	173	27	19
CHR_1	164	6	1947	GR_1	639	13	59	28	43	308	191	14	34	50	GR_5	202	87	0	13	108	0	33	34	14
CHR_1	164	6	1947	GR_5	202	87	0	13	108	0	33	34	14	47	GR_6	187	1	59	40	1	68	61	15	33
CHR_1	166	7	1414	GR_1	339	19	46	35	33	120	121	20	17	49	GR_4	119	0	63	37	0	57	45	16	21
CHR_1	167	5	1919	GR_1	1021	14	49	37	67	356	355	16	34	50	GR_2	475	8	40	51	19	140	238	34	16
CHR_1	167	5	1919	GR_2	475	8	40	51	19	140	238	34	16	47	GR_5	140	62	4	34	52	5	60	17	33
CHR_1	169	3	1715	GR_1	688	36	49	15	149	313	131	25	22	50	GR_2	683	11	30	59	32	128	339	22	25
CHR_1	172	4	1896	GR_1	664	38	31	31	125	162	211	17	31	49	GR_2	570	3	45	52	8	179	277	32	16
CHR_1	172	4	1896	GR_2	570	3	45	52	8	179	277	32	16	47	GR_3	517	47	15	39	118	58	202	19	29
CHR_1	175	4	2034	GR_1	502	68	5	28	197	21	165	45	1	48	GR_2	1177	15	47	38	84	402	436	3	43
CHR_1	175	4	2034	GR_1	502	68	5	28	197	21	165	45	1	49	GR_3	242	10	49	41	11	85	93	0	46
CHR_1	177	3	774	GR_1	463	0	56	43	1	198	201	16	31	50	GR_2	165	37	39	23	30	49	39	31	16
CHR_1	177	3	774	GR_2	165	37	39	23	30	49	39	31	16	47	GR_3	146	2	50	48	1	51	65	19	28
CHR_1	178	4	1646	GR_1	947	11	32	57	42	200	469	13	34	49	GR_2	323	15	55	30	24	133	97	33	14
CHR_1	178	4	1646	GR_1	947	11	32	57	42	200	469	13	34	48	GR_3	197	1	86	13	1	141	29	36	11
CHR_1	179	3	1447	GR_1	838	13	39	48	49	228	369	20	25	50	GR_2	478	1	50	49	2	150	196	25	20
CHR_1	182	6	1677	GR_2	353	25	31	44	44	86	159	27	20	50	GR_4	412	17	11	72	30	29	260	20	27
CHR_1	182	6	1677	GR_2	353	25	31	44	44	86	159	27	20	47	GR_5	191	30	2	68	18	2	86	23	24
CHR_1	183	5	1365	GR_1	431	2	29	69	3	73	233	24	21	49	GR_2	249	1	72	26	2	142	68	22	23
CHR_1	184	4	747	GR_2	208	20	47	33	22	77	71	22	24	49	GR_3	156	3	41	56	2	36	66	25	21
CHR_1	185	4	1588	GR_1	800	25	32	43	99	191	346	14	32	48	GR_3	347	9	40	50	14	94	156	31	15
CHR_1	186	5	1629	GR_1	874	10	65	25	46	461	234	7	39	50	GR_2	232	19	9	71	18	14	139	39	7
CHR_1	186	5	1629	GR_1	874	10	65	25	46	461	234	7	39	47	GR_3	173	14	0	86	9	0	114	37	9
CHR_1	186	5	1629	GR_2	232	19	9	71	18	14	139	39	7	47	GR_5	159	39	21	41	28	23	60	10	36
CHR_1	187	2	1711	GR_1	1171	16	53	31	96	485	374	14	33	50	GR_2	540	42	6	51	106	25	265	33	14
CHR_1	188	4	1769	GR_1	831	3	50	48	10	292	372	8	36	49	GR_2	529	41	35	24	111	145	129	36	8
CHR_1	189	4	1731	GR_1	676	20	21	59	61	101	379	31	15	50	GR_2	447	4	65	31	9	220	141	15	31
CHR_1	190	4	1518	GR_1	791	20	37	44	76	217	341	25	20	50	GR_2	471	15	46	39	31	151	172	20	25
CHR_1	192	7	1673	GR_1	501	11	36	53	26	132	257	13	36	47	GR_5	233	12	47	41	14	82	94	37	12
CHR_1	193	5	1804	GR_1	554	18	60	22	51	262	127	28	19	49	GR_2	424	2	50	48	4	149	190	20	27
CHR_1	194	3	1989	GR_1	1032	31	20	49	145	142	474	20	28	50	GR_2	587	4	76	20	12	360	126	28	20
CHR_1	196	5	1769	GR_1	828	25	36	39	99	222	323	6	42	48	GR_3	441	33	40	27	77	144	130	44	4
CHR_1	199	5	1461	GR_1	480	13	44	43	28	145	190	13	37	47	GR_3	231	15	57	28	16	91	60	36	14
CHR_1	204	4	573	GR_1	157	0	35	65	0	39	94	31	17	49	GR_2	155	14	55	31	8	50	38	16	32
CHR_1	205	7	1762	GR_1	652	23	45	32	67	205	189	22	25	47	GR_3	229	19	79	2	29	184	6	28	19
CHR_1	205	7	1762	GR_1	652	23	45	32	67	205	189	22	25	50	GR_5	165	45	0	55	38	0	97	25	22
CHR_1	205	7	1762	GR_6	161	7	6	88	4	6	112	22	25	50	GR_7	119	0	0	100	0	0	94	25	22
CHR_1	206	5	1804	GR_1	820	4	41	56	13	220	399	5	45	48	GR_4	363	20	25	55	29	58	166	45	5
CHR_1	207	6	1723	GR_1	920	0	56	44	1	345	361	12	36	49	GR_2	245	26	52	22	35	107	60	36	12
CHR_1	208	5	1834	GR_1	731	7	60	34	24	336	251	26	21	50	GR_2	516	21	29	51	48	101	238	21	26
CHR_1	208	5	1834	GR_1	731	7	60	34	24	336	251	26	21	47	GR_5	128	72	0	28	53	0	43	24	23
CHR_1	209	3	1777	GR_1	716	9	61	30	33	334	219	21	25	50	GR_2	528	33	17	50	77	61	235	25	21
CHR_1	210	5	1728	GR_1	723	25	41	34	95	237	259	26	20	49	GR_2	405	3	5	92	5	11	291	21	25
CHR_1	211	3	1943	GR_1	516	62	22	16	182	101	97	34	13	48	GR_2	1127	15	40	46	77	322	490	14	33
CHR_1	211	3	1943	GR_1	516	62	22	16	182	101	97	34	13	49	GR_3	300	19	43	38	28	100	115	12	35
CHR_1	213	5	1528	GR_1	729	25	44	31	87	240	228	13	36	49	GR_3	265	1	44	55	1	79	132	35	14
CHR_1	213	5	1528	GR_3	265	1	44	55	1	79	132	35	14	48	GR_4	174	4	4	92	3	4	125	15	34
CHR_1	214	6	2027	GR_1	792	4	52	44	15	283	314	31	18	50	GR_4	261	51	2	48	61	3	118	18	31
CHR_1	214	6	2027	GR_4	261	51	2	48	61	3	118	18	31	47	GR_5	110	5	48	47	3	41	54	30	19
CHR_1	216	3	1015	GR_1	470	2	53	45	4	173	194	14	35	48	GR_3	170	10	74	16	8	95	27	35	14
CHR_1	218	5	1008	GR_2	289	52	18	31	85	45	104	14	30	48	GR_3	100	0	82	18	0	58	17	30	14
CHR_1	218	5	1008	GR_3	100	0	82	18	0	58	17	30	14	47	GR_6	123	25	16	59	14	14	67	12	32
CHR_1	219	3	2115	GR_1	888	17	62	20	80	440	192	22	22	50	GR_2	699	30	22	49	98	112	330	22	22
CHR_1	224	4	1867	GR_1	630	51	23	26	188	130	200	7	7	49	GR_2	480	15	43	41	36	157	196	7	7
CHR_1	229	4	1692	GR_1	668	4	66	29	14	333	195	18	22	50	GR_3	419	73	9	18	192	35	97	22	18
CHR_1	231	4	1632	GR_2	521	11	62	27	28	247	145	26	21	48	GR_3	405	43	17	40	89	56	169	21	26
CHR_1	232	6	965	GR_2	152	2	65	33	2	76	51	28	19	49	GR_4	139	4	18	78	2	13	76	20	27
CHR_1	234	3	1654	GR_1	866	1	57	42	5	330	326	21	28	48	GR_2	425	41	23	35	93	80	162	28	21
CHR_1	237	4	1851	GR_1	751	7	47	46	24	246	317	27	18	48	GR_2	523	12	24	64	26	79	285	20	25
CHR_1	241	4	2026	GR_1	974	15	54	30	74	409	302	17	31	47	GR_2	487	54	7	39	143	28	208	33	15
CHR_1	241	4	2026	GR_1	974	15	54	30	74	409	302	17	31	50	GR_4	123	51	49	0	38	56	0	31	17
CHR_1	242	3	479	GR_1	192	12	14	74	9	17	117	17	16	47	GR_3	130	22	7	71	11	6	73	17	16
CHR_1	250	3	1495	GR_1	850	30	42	28	130	280	251	3	43	47	GR_2	407	5	21	73	8	49	227	42	4
CHR_1	254	5	861	GR_1	165	9	56	35	7	69	57	28	8	47	GR_3	223	0	36	64	0	56	134	8	28
CHR_1	258	5	1622	GR_1	786	5	39	56	17	199	375	27	21	49	GR_5	160	14	62	24	13	86	43	20	28
CHR_1	258	5	1622	GR_3	113	15	50	35	9	44	41	30	18	49	GR_4	361	2	57	40	4	153	143	17	31
CHR_1	259	3	1748	GR_1	726	8	39	54	26	196	361	20	25	49	GR_2	617	26	36	38	76	161	229	26	19
CHR_1	260	5	1321	GR_1	568	0	55	44	1	214	228	13	32	49	GR_2	166	56	20	24	54	29	48	33	12
CHR_1	260	5	1321	GR_3	326	1	67	32	1	153	98	14	31	50	GR_4	158	79	4	18	80	6	37	31	14
CHR_1	261	4	1724	GR_1	612	30	33	37	85	147	221	30	9	48	GR_2	591	6	28	66	15	108	336	9	30
CHR_1	262	5	1070	GR_1	313	0	81	19	0	176	54	22	25	50	GR_2	381	15	29	56	26	77	198	25	22
CHR_1	263	3	1999	GR_1	816	38	31	31	155	199	262	31	18	49	GR_2	680	21	36	42	73	190	294	17	32
CHR_1	264	5	1651	GR_1	760	24	35	41	85	194	297	25	22	50	GR_2	435	2	26	72	4	72	269	22	25
CHR_1	265	3	1668	GR_1	645	13	33	53	42	161	342	28	17	49	GR_2	872	0	60	40	2	349	308	18	27
CHR_1	266	4	1903	GR_1	670	10	51	39	30	239	241	22	25	47	GR_2	550	24	12	64	60	47	322	23	24
CHR_1	267	5	1439	GR_1	652	1	52	47	2	227	269	13	30	49	GR_2	271	21	16	63	26	30	156	30	13
CHR_1	268	4	1499	GR_1	669	1	80	19	3	410	127	21	23	49	GR_2	546	19	7	74	42	26	345	22	22
CHR_1	268	4	1499	GR_2	546	19	7	74	42	26	345	22	22	48	GR_5	163	29	2	68	22	3	105	24	20
CHR_1	269	4	1812	GR_1	804	4	25	71	12	122	456	19	17	49	GR_2	704	9	67	23	34	377	172	17	19
CHR_1	272	5	1648	GR_1	820	16	13	71	55	66	495	1	11	50	GR_3	194	7	50	44	6	70	82	11	1
CHR_1	273	4	1985	GR_1	850	8	56	36	33	353	302	26	22	50	GR_2	505	19	28	53	44	97	244	22	26
CHR_1	280	4	1821	GR_2	575	42	10	48	116	44	269	28	17	47	GR_3	423	1	65	34	3	198	137	20	25
CHR_1	281	5	1435	GR_1	555	23	14	62	59	56	319	7	8	47	GR_2	409	15	33	52	26	89	182	8	7
CHR_1	281	5	1435	GR_2	409	15	33	52	26	89	182	8	7	48	GR_3	214	23	49	28	27	91	68	7	8
CHR_1	284	6	1151	GR_1	328	35	12	53	56	29	171	35	12	48	GR_4	133	2	38	60	1	32	67	12	35
CHR_1	285	4	1940	GR_1	898	9	58	33	42	406	301	19	26	50	GR_2	605	48	0	51	140	2	306	26	19
CHR_1	286	3	1986	GR_1	1363	37	36	27	273	412	404	29	20	50	GR_2	489	26	8	66	53	25	271	20	29
CHR_1	290	4	1644	GR_1	1076	11	36	53	53	263	522	19	31	50	GR_2	304	10	63	27	15	148	86	31	19
CHR_1	291	5	1837	GR_1	650	10	51	38	30	226	225	17	32	47	GR_2	656	39	36	26	139	198	191	31	18
CHR_1	294	5	1793	GR_1	791	14	37	49	55	220	382	14	30	49	GR_4	236	35	47	18	47	97	49	30	14
CHR_1	295	5	1175	GR_1	435	1	74	26	1	239	110	21	27	47	GR_6	101	16	10	74	7	7	66	24	24
CHR_1	297	5	1839	GR_1	963	12	54	34	56	389	318	17	30	49	GR_3	252	9	53	37	12	105	97	31	16
CHR_1	298	5	1921	GR_1	814	6	56	38	24	335	305	18	30	48	GR_3	398	41	18	41	77	52	155	30	18
CHR_1	300	6	1436	GR_1	606	5	39	56	13	161	300	20	28	50	GR_4	163	0	83	17	0	87	24	28	20
CHR_1	302	5	1514	GR_1	581	8	27	65	19	106	332	11	34	49	GR_2	335	31	45	24	56	126	91	33	12
CHR_1	303	5	1710	GR_1	875	18	48	34	76	311	295	23	24	50	GR_3	281	44	30	26	67	71	81	24	23
CHR_1	305	5	1890	GR_1	958	9	33	57	37	203	464	7	42	49	GR_2	381	20	50	31	38	149	123	43	6
CHR_1	307	3	1877	GR_1	816	1	42	57	3	216	394	25	19	50	GR_3	532	70	6	23	213	29	145	19	25
CHR_1	309	5	1641	GR_1	672	10	54	37	29	252	228	20	27	50	GR_3	293	35	40	25	55	97	83	27	20
CHR_1	309	5	1641	GR_2	263	2	8	90	2	12	171	18	29	47	GR_5	168	16	53	32	14	73	58	30	17
CHR_1	310	4	2055	GR_1	622	3	59	38	9	290	245	22	26	50	GR_3	655	2	45	52	6	196	300	26	22
CHR_1	311	3	1249	GR_1	825	2	65	33	6	387	260	10	34	50	GR_2	274	38	4	58	49	8	151	34	10
CHR_1	311	3	1249	GR_2	274	38	4	58	49	8	151	34	10	47	GR_3	150	43	29	28	35	37	48	13	31
CHR_1	313	5	1553	GR_2	291	10	25	65	12	45	156	18	24	49	GR_4	371	32	41	27	66	133	115	25	17
CHR_1	313	5	1553	GR_3	440	16	65	19	39	238	91	20	22	49	GR_5	152	2	20	78	1	20	103	22	20
CHR_1	314	4	1992	GR_1	876	18	38	44	74	247	375	9	41	48	GR_2	567	52	23	25	159	107	158	43	7
CHR_1	314	4	1992	GR_2	567	52	23	25	159	107	158	43	7	49	GR_3	446	1	60	38	3	197	165	8	42
CHR_1	316	3	1813	GR_1	1084	31	36	33	176	310	382	20	23	50	GR_2	533	6	49	45	14	175	217	23	20
CHR_1	317	3	1774	GR_1	559	14	45	40	39	190	222	17	23	49	GR_2	704	7	48	45	22	226	286	24	16
CHR_1	319	3	1338	GR_1	553	13	59	28	35	253	161	32	14	47	GR_3	447	19	27	55	35	78	210	13	33
CHR_1	320	4	917	GR_3	139	0	80	20	0	88	29	17	31	48	GR_4	116	54	35	11	38	39	16	31	17
CHR_1	322	7	1233	GR_1	397	13	25	63	20	61	205	18	29	47	GR_2	208	16	25	59	15	37	115	32	15
CHR_1	322	7	1233	GR_1	397	13	25	63	20	61	205	18	29	50	GR_3	119	0	2	98	0	1	79	29	18
CHR_1	324	2	1950	GR_1	950	36	32	32	179	241	320	23	26	50	GR_2	1000	16	43	41	76	310	395	26	23
CHR_1	325	3	1922	GR_1	1046	14	53	33	73	428	360	17	33	50	GR_2	645	32	22	47	95	100	289	33	17
CHR_1	327	7	1231	GR_1	292	15	11	74	17	19	174	29	17	47	GR_2	254	2	67	30	3	137	82	16	30
CHR_1	327	7	1231	GR_2	254	2	67	30	3	137	82	16	30	49	GR_3	116	51	31	18	31	30	23	31	15
CHR_1	328	4	1564	GR_1	912	8	47	46	31	300	386	27	19	50	GR_2	372	39	6	55	70	18	204	19	27
CHR_1	329	3	1410	GR_1	810	1	43	57	3	223	393	2	44	49	GR_2	356	66	4	30	129	13	119	43	3
CHR_1	330	3	1739	GR_1	759	6	41	53	22	215	371	28	18	50	GR_2	816	39	45	17	173	310	154	18	28
CHR_1	330	3	1739	GR_2	816	39	45	17	173	310	154	18	28	47	GR_3	164	9	9	82	6	9	108	31	15
CHR_1	332	5	1898	GR_3	517	35	35	30	95	148	164	24	22	49	GR_4	313	31	32	37	43	70	106	22	24
CHR_1	334	6	1576	GR_3	238	70	12	18	98	27	52	21	28	47	GR_4	311	19	49	32	31	124	105	27	22
CHR_1	335	7	1068	GR_1	140	2	62	37	1	63	49	15	33	47	GR_7	112	31	25	44	17	21	50	34	14
CHR_1	336	3	1828	GR_1	926	9	47	44	37	312	384	27	21	50	GR_2	775	14	42	44	50	236	322	21	27
CHR_1	337	3	1898	GR_1	957	12	44	44	54	297	389	22	27	50	GR_2	785	9	46	45	32	263	339	27	22
CHR_1	340	4	1873	GR_1	793	23	34	44	83	191	330	22	18	50	GR_2	515	39	39	23	111	173	133	18	22
CHR_1	340	4	1873	GR_1	793	23	34	44	83	191	330	22	18	47	GR_3	251	11	13	76	10	19	146	21	19
CHR_1	342	5	1838	GR_1	555	18	33	49	42	123	239	23	23	49	GR_2	427	69	19	11	187	80	63	22	24
CHR_1	342	5	1838	GR_3	420	2	75	23	4	249	104	29	17	47	GR_4	225	26	7	67	25	10	131	18	28
CHR_1	343	3	1013	GR_1	446	14	22	65	24	59	235	26	20	50	GR_2	332	3	54	43	4	133	141	20	26
CHR_1	344	3	1741	GR_1	722	21	51	28	79	305	220	31	15	48	GR_2	722	43	19	38	154	108	281	17	29
CHR_1	344	3	1741	GR_1	722	21	51	28	79	305	220	31	15	49	GR_3	297	0	43	57	0	88	152	15	31
CHR_1	345	4	2071	GR_1	1171	14	53	33	75	454	375	14	35	49	GR_2	331	54	7	38	101	21	146	36	13
CHR_1	345	4	2071	GR_1	1171	14	53	33	75	454	375	14	35	47	GR_4	185	0	27	73	0	32	113	37	12
CHR_1	348	4	2117	GR_1	709	30	42	28	111	237	210	20	30	50	GR_3	423	50	11	40	103	34	170	30	20
CHR_1	349	4	1905	GR_1	751	41	41	18	171	264	150	28	19	50	GR_2	520	7	46	47	18	174	239	19	28
CHR_1	351	6	1570	GR_2	492	3	66	31	7	248	157	8	21	47	GR_5	100	98	0	2	71	0	2	24	5
CHR_1	355	7	1633	GR_1	643	22	48	30	73	249	204	20	27	47	GR_6	107	3	2	95	1	1	74	28	19
CHR_1	355	7	1633	GR_2	335	3	24	73	4	50	205	20	27	48	GR_5	107	9	90	2	5	83	2	27	20
CHR_1	356	3	1687	GR_1	787	12	66	22	48	404	179	23	24	50	GR_2	705	23	20	57	69	95	358	24	23
CHR_1	358	5	1338	GR_1	616	14	45	41	41	200	246	13	32	48	GR_7	112	62	5	33	35	4	39	33	12
CHR_1	363	4	903	GR_2	365	2	37	61	3	93	206	21	27	48	GR_4	107	74	11	15	48	11	20	25	23
CHR_1	368	3	1821	GR_2	680	34	42	24	121	235	175	13	30	49	GR_3	755	1	48	50	4	248	342	31	12
CHR_1	371	4	1355	GR_1	372	4	86	10	8	253	38	23	25	50	GR_2	518	4	32	64	8	105	282	25	23
CHR_1	372	5	1557	GR_1	802	3	54	44	10	310	333	27	19	49	GR_2	250	2	1	97	2	1	175	20	26
CHR_1	373	5	1976	GR_1	962	16	43	41	70	288	365	17	33	50	GR_2	520	45	15	40	117	60	216	33	17
CHR_1	373	5	1976	GR_2	520	45	15	40	117	60	216	33	17	47	GR_3	129	7	86	8	5	103	12	20	30
CHR_1	374	5	866	GR_2	201	11	7	82	9	9	141	32	16	48	GR_3	201	0	54	46	0	88	100	16	32
CHR_1	376	5	1883	GR_1	622	13	41	46	35	172	260	28	19	48	GR_2	572	26	27	48	70	112	267	21	26
CHR_1	378	3	1805	GR_1	592	32	19	50	92	84	298	23	25	50	GR_2	741	9	40	51	30	206	353	25	23
CHR_1	382	6	1725	GR_1	617	18	60	22	54	287	139	20	24	50	GR_2	353	6	14	80	8	31	236	24	20
CHR_1	382	6	1725	GR_1	617	18	60	22	54	287	139	20	24	47	GR_4	188	1	70	28	1	109	58	24	20
CHR_1	383	4	973	GR_2	287	8	27	65	10	51	164	34	14	47	GR_3	108	0	24	76	0	17	73	13	35
CHR_1	384	5	1363	GR_1	451	8	38	54	17	124	236	27	17	50	GR_2	225	6	78	16	5	113	31	17	27
CHR_1	384	5	1363	GR_3	335	19	35	46	31	88	151	17	27	49	GR_4	176	1	63	36	1	84	64	26	18
CHR_1	388	5	1404	GR_3	189	0	74	26	0	94	45	14	34	49	GR_5	161	84	10	6	100	18	15	35	13
CHR_1	389	2	552	GR_1	409	1	35	64	1	87	212	17	31	47	GR_2	143	3	61	37	2	66	52	34	14
CHR_1	392	5	1223	GR_1	393	21	54	26	40	162	102	31	18	48	GR_2	411	6	28	66	11	79	243	16	33
CHR_1	394	6	1279	GR_1	519	2	72	27	4	300	148	22	26	48	GR_3	120	2	96	2	1	99	3	24	24
CHR_1	395	5	1853	GR_1	629	1	26	72	3	105	383	29	20	48	GR_2	401	0	77	23	0	235	92	22	27
CHR_1	395	5	1853	GR_1	629	1	26	72	3	105	383	29	20	49	GR_4	206	3	65	32	3	101	65	21	28
CHR_1	396	6	1583	GR_1	497	6	16	77	13	51	317	15	34	50	GR_6	356	89	2	8	225	10	42	34	15
CHR_1	397	5	1361	GR_1	410	25	22	53	43	59	185	27	19	47	GR_2	306	0	50	50	0	107	142	21	25
CHR_1	398	7	1638	GR_1	498	3	48	49	7	173	233	27	18	48	GR_3	229	12	61	27	13	102	59	19	26
CHR_1	398	7	1638	GR_1	498	3	48	49	7	173	233	27	18	47	GR_6	108	0	54	46	0	36	41	19	26
CHR_1	398	7	1638	GR_4	204	3	42	55	3	62	107	22	23	49	GR_7	149	25	34	42	18	38	62	24	21
CHR_1	399	3	1227	GR_1	745	24	34	41	85	187	298	9	37	49	GR_2	306	1	71	28	1	155	81	37	9
CHR_1	399	3	1227	GR_2	306	1	71	28	1	155	81	37	9	48	GR_3	176	2	5	93	1	6	130	9	37
CHR_1	400	5	1366	GR_1	557	20	40	39	55	170	220	17	26	50	GR_2	306	12	52	36	19	121	110	26	17
CHR_1	400	5	1366	GR_1	557	20	40	39	55	170	220	17	26	47	GR_5	106	31	42	26	16	33	27	27	16
CHR_1	400	5	1366	GR_3	185	9	53	38	8	76	73	18	25	49	GR_4	212	5	17	78	4	20	125	26	17
CHR_1	401	4	1153	GR_1	464	4	51	45	9	169	194	10	38	47	GR_2	381	2	56	43	3	157	160	35	13
CHR_1	404	6	1250	GR_1	451	15	43	42	29	131	169	19	25	49	GR_3	221	10	50	40	10	74	78	24	20
CHR_1	405	6	1705	GR_1	517	35	40	26	94	167	143	11	38	49	GR_3	244	31	31	38	36	55	90	37	12
CHR_1	405	6	1705	GR_2	469	27	36	37	65	135	183	14	35	49	GR_4	223	35	42	23	41	78	56	34	15
CHR_1	405	6	1705	GR_3	244	31	31	38	36	55	90	37	12	48	GR_6	123	18	28	54	10	24	62	13	36
CHR_1	405	6	1705	GR_4	223	35	42	23	41	78	56	34	15	48	GR_5	129	9	39	52	5	34	60	16	33
CHR_1	407	6	1418	GR_1	581	2	64	34	6	266	184	2	41	47	GR_4	115	100	0	0	82	0	0	40	3
CHR_1	408	4	1995	GR_1	771	3	54	43	10	302	319	4	42	48	GR_3	506	59	27	14	174	121	84	42	4
CHR_1	408	4	1995	GR_2	600	9	25	67	22	95	342	7	39	47	GR_3	506	59	27	14	174	121	84	42	4
CHR_1	410	4	871	GR_2	271	1	39	59	1	63	126	20	23	49	GR_3	132	0	87	13	0	100	20	22	21
CHR_1	411	3	1673	GR_1	498	9	64	27	20	225	128	27	23	49	GR_2	781	16	21	63	54	108	427	24	26
CHR_1	418	3	1573	GR_1	1100	0	41	58	2	289	536	17	30	50	GR_2	341	45	44	12	97	146	52	30	17
CHR_1	422	6	1645	GR_1	747	3	36	62	8	176	401	9	38	50	GR_2	348	34	18	48	61	51	175	38	9
CHR_1	422	6	1645	GR_3	168	8	83	9	7	110	15	17	30	50	GR_6	109	75	2	23	44	2	28	30	17
CHR_1	422	6	1645	GR_4	116	32	3	65	12	2	50	14	33	47	GR_6	109	75	2	23	44	2	28	30	17
CHR_1	423	6	1247	GR_2	186	15	0	85	12	0	135	14	26	48	GR_5	197	0	100	0	0	186	0	27	13
CHR_1	424	7	1487	GR_1	733	3	45	52	11	222	337	18	29	50	GR_5	140	20	33	47	14	36	67	29	18
CHR_1	424	7	1487	GR_2	105	0	97	3	0	98	4	29	18	49	GR_4	103	20	16	64	9	11	59	19	28
CHR_1	424	7	1487	GR_4	103	20	16	64	9	11	59	19	28	47	GR_5	140	20	33	47	14	36	67	29	18
CHR_1	429	5	1951	GR_1	571	0	47	53	1	184	273	24	26	48	GR_3	512	21	20	60	50	73	296	28	22
CHR_1	430	2	1061	GR_1	762	3	33	64	8	154	396	19	24	47	GR_2	299	13	79	8	23	216	27	23	20
CHR_1	432	2	263	GR_1	157	0	48	52	0	55	78	9	38	50	GR_2	106	4	34	62	2	24	58	38	9
CHR_1	433	4	1423	GR_1	424	34	26	40	69	81	168	27	12	50	GR_2	536	2	50	48	4	182	234	12	27
CHR_1	434	5	1503	GR_1	484	18	39	42	44	146	207	16	33	50	GR_4	197	1	70	29	1	111	62	33	16
CHR_1	434	5	1503	GR_2	430	22	40	38	49	135	168	20	29	50	GR_3	238	10	69	21	11	116	46	29	20
CHR_1	435	3	1372	GR_1	493	42	17	41	111	70	219	28	17	48	GR_2	733	8	56	36	30	318	268	18	27
CHR_1	438	4	1853	GR_1	786	24	62	14	101	408	119	21	25	49	GR_2	411	37	19	45	77	60	192	24	22
CHR_1	438	4	1853	GR_1	786	24	62	14	101	408	119	21	25	47	GR_3	303	30	23	46	45	54	142	25	21
CHR_1	440	3	1284	GR_1	631	3	62	35	8	286	213	24	22	49	GR_2	491	9	31	61	17	92	241	21	25
CHR_1	442	6	1756	GR_1	498	25	34	40	60	124	195	24	21	49	GR_2	433	37	25	37	80	84	164	22	23
CHR_1	450	3	1422	GR_1	843	1	14	85	3	72	559	16	33	47	GR_2	350	1	81	18	2	235	70	32	17
CHR_1	452	4	1479	GR_1	726	6	44	50	20	223	336	29	18	47	GR_2	379	8	51	41	13	131	140	19	28
CHR_1	452	4	1479	GR_1	726	6	44	50	20	223	336	29	18	48	GR_3	218	20	47	33	22	78	72	19	28
CHR_1	456	5	1494	GR_1	866	1	32	67	3	175	482	17	29	49	GR_4	160	62	37	1	67	63	2	30	16
CHR_1	456	5	1494	GR_1	866	1	32	67	3	175	482	17	29	47	GR_5	132	10	83	8	6	79	10	30	16
