# Supplementary material for: Intricacies in arrangement of SNP haplotypes suggest “Great Admixture” that created modern humans
Source: BMC Genomics. 2017 Jun 5;18:433. doi: 10.1186/s12864-017-3776-5 (PMC5741169; doi:10.1186/s12864-017-3776-5)
Supplement: Supplementary file 8 — A prototype of one of the output files generated in Step II. The name of the file is STAT_FOR_Mos_New_1 which is for chromosome 1. The file is transferred from UNIX to pc environment in MS Excel format. (XLSX 98 kb) [file 12864_2017_3776_MOESM8_ESM.xlsx]

## Sheet: STAT_FOR_Mos_New
#Pieces	Mos_1	Occurrence	#A	#D	#X	A%	AF%	AS%	EU%	#Pieces	Mos_2	Occurrence	#A	#D	#X	A%	AF%	AS%	EU%	#Pieces	Mos_3	Occurrence	#A	#D	#X	A%	AF%	AS%	EU%	#Pieces	Mos_4	Occurrence	#A	#D	#X	A%	AF%	AS%	EU%	#Pieces	Mos_5	Occurrence	#A	#D	#X	A%	AF%	AS%	EU%
6	GR_3	398	19	7	24	73	74	15	11
15	GR_2	246	26	11	13	70	0	49	51	21	GR_4	179	30	7	13	81	61	28	12
15	GR_3	108	31	17	2	64	0	42	58	2	GR_4	188	25	23	2	52	0	45	55
2	GR_2	487	21	27	2	43	4	53	43	21	GR_4	131	40	8	2	83	34	50	16	21	GR_5	187	40	8	2	83	36	0	64
13	GR_2	315	34	13	3	72	28	6	65	14	GR_3	241	27	20	3	57	2	0	98	4	GR_5	103	17	30	3	36	0	89	11	4	GR_6	100	21	26	3	44	2	90	8
2	GR_1	764	15	34	1	30	3	43	55
21	GR_3	270	30	13	7	69	13	62	25	6	GR_4	172	24	19	7	55	19	0	81
12	GR_2	191	36	10	4	78	0	95	5	5	GR_3	144	39	7	4	84	2	2	96	11	GR_4	105	36	10	4	78	4	16	80	7	GR_5	104	33	13	4	71	13	6	81	12	GR_7	141	30	16	4	65	0	13	87
2	GR_3	259	19	23	8	45	1	51	48	6	GR_4	112	21	21	8	50	2	19	79
2	GR_2	599	20	22	8	47	31	17	52	6	GR_4	112	21	21	8	50	2	19	79
6	GR_3	227	31	14	5	68	0	27	73	15	GR_4	272	21	24	5	46	25	8	67	6	GR_5	119	33	12	5	73	46	14	40
11	GR_3	229	24	20	6	54	57	2	41	25	GR_4	131	38	6	6	86	64	25	11
2	GR_3	113	28	19	3	59	24	28	48
2	GR_1	516	6	15	29	28	18	35	47	4	GR_4	110	7	14	29	33	46	4	50
15	GR_2	225	35	15	0	70	47	1	52	4	GR_4	112	15	35	0	30	0	73	27	22	GR_6	121	34	16	0	68	7	47	47
2	GR_3	168	24	21	5	53	25	9	67	19	GR_4	132	32	13	5	71	13	16	71
20	GR_3	416	39	6	5	86	66	5	29
9	GR_3	243	31	16	3	65	4	72	25	7	GR_4	129	22	25	3	46	100	0	0	17	GR_5	198	31	16	3	65	42	18	40
No Mosaics in this segment
23	GR_3	238	42	5	3	89	32	32	36
5	GR_4	104	20	24	6	45	18	79	3
16	GR_2	323	36	11	3	76	44	38	18	14	GR_4	211	24	23	3	51	64	0	36	3	GR_5	130	18	29	3	38	9	63	28
16	GR_2	351	33	12	5	73	47	37	16	5	GR_4	115	25	20	5	55	65	22	14	13	GR_5	129	27	18	5	60	12	76	12
1	GR_1	734	24	21	5	53	10	48	41	12	GR_2	351	33	12	5	73	47	37	16	13	GR_5	129	27	18	5	60	12	76	12
2	GR_1	524	29	19	2	60	3	57	41	5	GR_3	379	22	26	2	45	69	0	31	20	GR_4	302	35	13	2	72	9	24	67
6	GR_1	588	19	28	3	40	4	40	57	2	GR_3	235	28	19	3	59	20	61	19	8	GR_5	167	33	14	3	70	30	54	16
21	GR_3	134	38	6	6	86	99	0	1	9	GR_4	116	31	13	6	70	99	0	1
2	GR_3	159	29	15	6	65	48	31	21
6	GR_3	143	33	11	6	75	34	20	45
1	GR_1	874	31	13	6	70	28	13	59
21	GR_3	246	19	19	12	50	18	43	39	2	GR_4	156	1	37	12	2	4	66	30	19	GR_5	122	19	19	12	50	36	1	63
11	GR_3	134	11	35	4	23	8	15	78
7	GR_2	360	25	17	8	59	32	13	55	10	GR_4	342	23	19	8	54	11	70	19	21	GR_5	170	40	2	8	95	80	1	19
2	GR_2	333	24	21	5	53	21	55	25	2	GR_3	283	21	24	5	46	27	20	53
2	GR_1	954	18	27	5	40	20	47	33	2	GR_4	142	27	18	5	60	43	12	45
2	GR_2	333	16	33	1	32	6	18	76
19	GR_3	591	39	10	1	79	45	37	19	17	GR_4	184	29	20	1	59	100	0	0
7	GR_3	208	8	40	2	16	61	16	22
12	GR_3	368	38	8	4	82	5	47	48	22	GR_4	258	42	4	4	91	1	66	34	1	GR_5	255	27	19	4	58	37	14	50
4	GR_2	515	29	17	4	63	63	25	12	12	GR_3	368	38	8	4	82	5	47	48	24	GR_4	258	42	4	4	91	1	66	34
2	GR_3	153	21	27	2	43	10	15	76	18	GR_4	171	33	15	2	68	17	80	3	20	GR_5	120	37	11	2	77	6	4	90	14	GR_6	100	31	17	2	64	100	0	0
3	GR_2	339	6	34	10	15	10	23	67	17	GR_3	103	13	27	10	32	59	0	41	13	GR_6	104	27	13	10	67	73	18	9
1	GR_1	679	6	34	10	15	6	12	82	17	GR_3	103	13	27	10	32	59	0	41	13	GR_6	104	27	13	10	67	73	18	9
13	GR_3	156	34	15	1	69	66	17	17
2	GR_1	367	32	16	2	66	44	8	48	6	GR_3	257	31	17	2	64	17	3	79	4	GR_4	139	28	20	2	58	0	100	0	7	GR_5	169	24	24	2	50	4	39	57
3	GR_1	367	32	16	2	66	44	8	48	2	GR_2	355	25	23	2	52	12	67	21	2	GR_3	257	31	17	2	64	17	3	79	4	GR_4	139	28	20	2	58	0	100	0
24	GR_3	144	39	8	3	82	45	5	50	2	GR_4	112	23	24	3	48	18	20	62	4	GR_5	165	24	23	3	51	40	30	30
2	GR_1	487	24	23	3	51	24	54	22	2	GR_2	510	22	25	3	46	8	39	53	23	GR_3	144	39	8	3	82	45	5	50
16	GR_3	263	33	10	7	76	0	38	62	9	GR_4	375	27	16	7	62	35	44	21
3	GR_2	302	4	40	6	9	12	1	87	7	GR_6	102	40	4	6	90	0	37	63
3	GR_2	302	4	40	6	9	12	1	87	1	GR_3	484	39	5	6	88	47	33	19
7	GR_2	188	38	8	4	82	12	4	84	8	GR_3	187	12	34	4	26	7	1	92	3	GR_5	127	40	6	4	86	26	69	5	13	GR_6	100	38	8	4	82	58	5	37
7	GR_2	188	38	8	4	82	12	4	84	8	GR_3	187	12	34	4	26	7	1	92	5	GR_4	178	40	6	4	86	40	60	0	17	GR_6	100	38	8	4	82	58	5	37
2	GR_2	200	26	21	3	55	13	39	47	2	GR_3	123	14	33	3	29	3	66	31	5	GR_4	130	22	25	3	46	25	10	65
2	GR_3	261	25	25	0	50	0	63	37	27	GR_4	203	40	10	0	80	3	1	96	4	GR_5	278	23	27	0	46	8	46	46
2	GR_2	231	28	15	7	65	5	50	45	15	GR_3	234	30	13	7	69	5	58	37	2	GR_5	138	16	27	7	37	12	15	72
2	GR_1	586	24	19	7	55	22	52	26	14	GR_3	234	30	13	7	69	5	58	37	2	GR_4	241	20	23	7	46	7	3	90
16	GR_3	528	23	24	3	48	28	48	24	16	GR_4	148	27	20	3	57	88	6	6
11	GR_3	183	43	3	4	93	11	38	51	13	GR_4	153	38	8	4	82	100	0	0	19	GR_5	131	39	7	4	84	15	63	22
9	GR_3	494	10	37	3	21	17	66	17	12	GR_4	120	42	5	3	89	100	0	0
6	GR_3	154	31	17	2	64	11	53	36
25	GR_3	307	43	6	1	87	21	2	77
8	GR_3	132	16	11	23	59	14	57	29
24	GR_3	509	46	2	2	95	53	3	43	23	GR_4	172	38	10	2	79	100	0	0	9	GR_5	165	29	19	2	60	33	63	4
19	GR_3	392	36	11	3	76	38	2	60	20	GR_4	142	37	10	3	78	5	89	7	16	GR_5	122	40	7	3	85	62	22	15
13	GR_3	254	38	12	0	76	48	42	9
13	GR_3	164	28	14	8	66	55	35	10	19	GR_4	160	37	5	8	88	71	13	16
26	GR_3	178	37	9	4	80	62	17	21	18	GR_4	217	31	15	4	67	51	37	12
14	GR_3	159	37	12	1	75	100	0	0
3	GR_2	297	28	19	3	59	29	1	70	5	GR_3	303	19	28	3	40	40	3	56	15	GR_4	108	42	5	3	89	11	43	46
3	GR_3	244	12	34	4	26	36	23	41
1	GR_1	766	9	37	4	19	4	65	31
13	GR_2	529	13	32	5	28	27	7	66	7	GR_4	179	10	35	5	22	3	90	8
18	GR_3	195	35	8	7	81	82	12	6	15	GR_4	217	31	12	7	72	29	61	10
3	GR_3	212	34	15	1	69	38	0	62	21	GR_4	116	37	12	1	75	18	20	62	2	GR_5	105	29	20	1	59	6	63	32	2	GR_8	120	20	29	1	40	13	76	11
1	GR_2	232	31	18	1	63	30	57	13	19	GR_4	116	37	12	1	75	18	20	62	2	GR_5	105	29	20	1	59	6	63	32	2	GR_8	120	20	29	1	40	13	76	11
2	GR_1	409	18	31	1	36	1	47	52	2	GR_2	232	31	18	1	63	30	57	13	4	GR_3	212	34	15	1	69	38	0	62	22	GR_4	116	37	12	1	75	18	20	62
16	GR_3	407	32	16	2	66	10	53	37
19	GR_3	145	32	16	2	66	0	73	27	15	GR_4	103	28	20	2	58	0	75	25	3	GR_5	134	31	17	2	64	48	40	12	6	GR_7	158	30	18	2	62	27	11	62	4	GR_8	101	27	21	2	56	39	25	36
5	GR_2	220	34	14	2	70	1	70	29	17	GR_3	145	32	16	2	66	0	73	27	15	GR_4	103	28	20	2	58	0	75	25	4	GR_7	158	30	18	2	62	27	11	62	4	GR_8	101	27	21	2	56	39	25	36
2	GR_3	191	31	19	0	62	54	30	16	10	GR_4	113	32	18	0	64	12	75	13	17	GR_5	142	36	14	0	72	43	2	55
21	GR_2	269	31	11	8	73	0	42	58
3	GR_2	182	26	23	1	53	38	16	47	2	GR_4	121	23	26	1	46	27	32	41	3	GR_7	100	27	22	1	55	3	62	35	6	GR_8	107	22	27	1	44	0	74	26	5	GR_9	114	26	23	1	53	21	2	77
3	GR_2	182	26	23	1	53	38	16	47	3	GR_3	263	25	24	1	51	9	31	60	2	GR_4	121	23	26	1	46	27	32	41	3	GR_7	100	27	22	1	55	3	62	35	4	GR_8	107	22	27	1	44	0	74	26
5	GR_1	329	26	23	1	53	6	80	13	3	GR_3	263	25	24	1	51	9	31	60	4	GR_4	121	23	26	1	46	27	32	41	5	GR_7	100	27	22	1	55	3	62	35	4	GR_8	107	22	27	1	44	0	74	26
3	GR_1	329	26	23	1	53	6	80	13	3	GR_2	182	26	23	1	53	38	16	47	4	GR_4	121	23	26	1	46	27	32	41	4	GR_8	107	22	27	1	44	0	74	26	5	GR_9	114	26	23	1	53	21	2	77
12	GR_3	224	31	18	1	63	63	2	34	11	GR_4	116	31	18	1	63	25	7	68
8	GR_3	139	27	22	1	55	4	71	25	4	GR_4	108	19	30	1	38	15	61	24
2	GR_3	126	24	23	3	51	2	31	67	5	GR_4	171	31	16	3	65	18	18	64	6	GR_7	112	27	20	3	57	2	58	40	5	GR_8	104	30	17	3	63	9	78	12
5	GR_1	209	27	20	3	57	0	45	55	2	GR_3	126	24	23	3	51	2	31	67	6	GR_7	112	27	20	3	57	2	58	40	3	GR_8	104	30	17	3	63	9	78	12
5	GR_1	209	27	20	3	57	0	45	55	2	GR_3	126	24	23	3	51	2	31	67	3	GR_4	171	31	16	3	65	18	18	64	6	GR_7	112	27	20	3	57	2	58	40
2	GR_2	280	14	33	3	29	6	33	61	2	GR_4	123	34	13	3	72	0	48	52	7	GR_5	172	17	30	3	36	6	40	54
2	GR_1	377	11	36	3	23	10	55	35	2	GR_3	190	37	10	3	78	1	68	31	6	GR_5	172	17	30	3	36	6	40	54
2	GR_1	432	21	26	3	44	10	74	16	2	GR_2	464	19	28	3	40	19	8	72	3	GR_4	133	24	23	3	51	40	31	29	12	GR_5	127	20	27	3	42	71	1	28
2	GR_2	268	18	29	3	38	3	24	73	3	GR_3	168	26	21	3	55	22	18	60
19	GR_3	288	35	12	3	74	58	5	37	16	GR_4	122	26	21	3	55	100	0	0
17	GR_3	292	43	4	3	91	32	37	31	4	GR_4	151	24	23	3	51	0	65	35	3	GR_5	114	13	34	3	27	0	0	100
2	GR_3	159	13	36	1	26	17	6	77	2	GR_4	118	34	15	1	69	4	19	77	2	GR_5	142	15	34	1	30	24	28	48	5	GR_7	167	13	36	1	26	3	14	83
2	GR_1	929	11	38	1	22	2	67	31	2	GR_2	219	38	11	1	77	87	2	12	3	GR_3	159	13	36	1	26	17	6	77	4	GR_7	167	13	36	1	26	3	14	83
1	GR_3	197	25	19	6	56	48	16	35	2	GR_4	286	23	21	6	52	2	51	46	2	GR_5	154	24	20	6	54	13	60	26	3	GR_6	158	22	22	6	50	84	15	1	8	GR_7	120	26	18	6	59	34	51	15
3	GR_1	444	24	20	6	54	20	37	43	2	GR_4	286	23	21	6	52	2	51	46	2	GR_5	154	24	20	6	54	13	60	26	3	GR_6	158	22	22	6	50	84	15	1	10	GR_7	120	26	18	6	59	34	51	15
2	GR_1	444	24	20	6	54	20	37	43	2	GR_2	442	19	25	6	43	4	39	57	2	GR_3	197	25	19	6	56	48	16	35	3	GR_5	154	24	20	6	54	13	60	26	9	GR_7	120	26	18	6	59	34	51	15
2	GR_1	444	24	20	6	54	20	37	43	2	GR_2	442	19	25	6	43	4	39	57	2	GR_3	197	25	19	6	56	48	16	35	3	GR_4	286	23	21	6	52	2	51	46	7	GR_7	120	26	18	6	59	34	51	15
12	GR_1	644	26	19	5	57	24	19	57	3	GR_3	403	23	22	5	51	38	56	6	2	GR_5	112	23	22	5	51	3	38	59
5	GR_3	144	35	12	3	74	2	15	83	5	GR_7	130	12	35	3	25	56	25	18
3	GR_1	488	11	36	3	23	24	17	60	3	GR_2	143	35	12	3	74	0	91	9
15	GR_3	124	27	20	3	57	2	38	60
2	GR_1	425	8	35	7	18	2	34	64	8	GR_4	105	10	33	7	23	16	45	39	8	GR_5	177	10	33	7	23	13	51	36	7	GR_7	121	7	36	7	16	3	83	14
2	GR_2	443	29	19	2	60	3	68	29	23	GR_3	420	37	11	2	77	50	35	15
7	GR_3	215	23	27	0	46	17	29	55	10	GR_4	119	32	18	0	64	100	0	0
1	GR_2	1007	20	30	0	40	11	58	32	10	GR_4	119	32	18	0	64	100	0	0
17	GR_3	151	34	11	5	75	16	64	20	19	GR_4	143	37	8	5	82	88	0	12
18	GR_3	169	33	8	9	80	41	0	59	16	GR_4	185	34	7	9	82	41	38	21
6	GR_2	261	31	13	6	70	36	41	22	2	GR_4	138	15	29	6	34	7	59	34	13	GR_5	137	36	8	6	81	34	1	65
5	GR_2	261	31	13	6	70	36	41	22	1	GR_3	384	18	26	6	40	6	62	32	12	GR_5	137	36	8	6	81	34	1	65
2	GR_1	642	26	18	6	59	10	31	59	2	GR_3	384	18	26	6	40	6	62	32	10	GR_5	137	36	8	6	81	34	1	65
No Mosaics in this segment
22	GR_2	248	45	1	4	97	73	21	6	7	GR_4	184	28	18	4	60	51	4	45
21	GR_3	156	25	21	4	54	39	0	61
9	GR_2	214	5	41	4	10	1	25	74	10	GR_3	177	13	33	4	28	1	23	75
14	GR_3	446	41	8	1	83	50	2	48	15	GR_4	193	43	6	1	87	55	5	39
2	GR_3	142	16	24	10	40	0	5	95	10	GR_4	314	26	14	10	65	52	22	26	19	GR_5	151	29	11	10	72	19	14	67
17	GR_3	405	33	15	2	68	6	35	59	7	GR_4	153	30	18	2	62	94	0	6	23	GR_5	126	37	11	2	77	64	23	13	20	GR_6	108	35	13	2	72	31	7	62
10	GR_3	243	21	20	9	51	6	77	16	4	GR_5	120	18	23	9	43	87	1	12	2	GR_6	104	21	20	9	51	0	86	14
12	GR_1	446	14	30	6	31	13	33	54	8	GR_3	149	11	33	6	25	10	37	54	5	GR_5	159	40	4	6	90	81	1	18
4	GR_3	283	14	33	3	29	19	35	46
4	GR_3	158	18	30	2	37	4	2	93
15	GR_2	394	26	20	4	56	40	35	24	21	GR_4	105	28	18	4	60	15	48	37	12	GR_5	143	36	10	4	78	29	71	0
7	GR_2	285	21	27	2	43	8	7	85	2	GR_3	462	30	18	2	62	42	29	29	9	GR_4	172	38	10	2	79	53	5	43	2	GR_6	187	15	33	2	31	1	59	40
1	GR_1	639	14	34	2	29	13	59	28	6	GR_2	285	21	27	2	43	8	7	85	2	GR_3	462	30	18	2	62	42	29	29	9	GR_4	172	38	10	2	79	53	5	43
2	GR_2	239	16	21	13	43	6	45	49	7	GR_3	223	17	20	13	45	20	41	39	6	GR_5	190	20	17	13	54	59	25	15	13	GR_6	191	30	7	13	81	52	24	24	9	GR_9	113	28	9	13	75	29	17	54
3	GR_3	170	33	17	0	66	100	0	0	4	GR_4	113	23	27	0	46	12	3	85	6	GR_5	140	17	33	0	34	62	4	34
1	GR_1	1021	16	34	0	32	14	49	37	3	GR_3	170	33	17	0	66	100	0	0	4	GR_4	113	23	27	0	46	12	3	85
8	GR_3	344	29	18	3	61	28	21	51
7	GR_3	517	19	29	2	39	47	15	39	15	GR_4	145	27	21	2	56	6	75	19
3	GR_1	664	17	31	2	35	38	31	31	15	GR_4	145	27	21	2	56	6	75	19
3	GR_3	242	0	46	4	0	10	49	41	7	GR_4	113	5	41	4	10	5	66	29
5	GR_2	1177	3	43	4	6	15	47	38	9	GR_4	113	5	41	4	10	5	66	29
2	GR_3	146	19	28	3	40	2	50	48
1	GR_1	463	16	31	3	34	0	56	43
4	GR_3	197	36	11	3	76	1	86	13	18	GR_4	179	38	9	3	80	23	13	64
3	GR_2	323	33	14	3	70	15	55	30	18	GR_4	179	38	9	3	80	23	13	64
27	GR_3	131	39	6	5	86	30	46	25
4	GR_1	330	27	20	3	57	25	73	2	7	GR_3	268	24	23	3	51	15	46	39	5	GR_5	191	23	24	3	48	30	2	68	9	GR_6	123	28	19	3	59	12	84	4
4	GR_1	330	27	20	3	57	25	73	2	3	GR_3	268	24	23	3	51	15	46	39	1	GR_4	412	20	27	3	42	17	11	72	5	GR_6	123	28	19	3	59	12	84	4
6	GR_3	280	23	22	5	51	41	45	14	18	GR_4	231	40	5	5	88	42	23	36	16	GR_5	174	36	9	5	80	23	18	59
2	GR_1	257	29	17	4	63	3	42	55	7	GR_4	126	27	19	4	58	8	0	92
15	GR_2	340	38	8	4	82	29	68	3	2	GR_4	101	18	28	4	39	0	2	98
6	GR_3	173	37	9	4	80	14	0	86	2	GR_4	191	33	13	4	71	0	3	97	5	GR_5	159	10	36	4	21	39	21	41
1	GR_2	232	39	7	4	84	19	9	71	2	GR_4	191	33	13	4	71	0	3	97	5	GR_5	159	10	36	4	21	39	21	41
1	GR_1	874	7	39	4	15	10	65	25	6	GR_3	173	37	9	4	80	14	0	86	2	GR_4	191	33	13	4	71	0	3	97
No Mosaics in this segment
6	GR_3	295	30	14	6	68	61	0	39	3	GR_4	114	8	36	6	18	8	51	41
11	GR_3	331	34	12	4	73	49	40	11	18	GR_4	277	30	16	4	65	68	13	19
20	GR_3	134	33	12	5	73	35	33	32	2	GR_4	122	23	22	5	51	16	25	59
6	GR_2	239	24	25	1	48	0	14	86	2	GR_3	207	21	28	1	42	14	50	35	13	GR_4	255	39	10	1	79	48	35	18	11	GR_6	131	26	23	1	53	4	45	51	7	GR_7	107	33	16	1	67	50	43	7
7	GR_3	388	30	17	3	63	36	36	28	25	GR_4	275	38	9	3	80	23	12	65	6	GR_5	163	17	30	3	36	0	1	99
21	GR_3	370	30	18	2	62	68	10	22
20	GR_2	274	16	32	2	33	4	16	81	17	GR_4	120	16	32	2	33	100	0	0	2	GR_6	106	13	35	2	27	0	74	26
10	GR_2	290	31	19	0	62	14	3	83	11	GR_4	218	37	13	0	74	8	17	75	9	GR_5	242	21	29	0	42	1	95	4
3	GR_3	142	15	33	2	31	25	3	72	2	GR_4	119	16	32	2	33	6	13	81
13	GR_2	251	30	17	3	63	6	3	92	16	GR_4	185	27	20	3	57	24	70	6	1	GR_5	165	25	22	3	53	45	0	55	2	GR_6	161	22	25	3	46	7	6	88	2	GR_7	119	25	22	3	53	0	0	100
13	GR_2	251	30	17	3	63	6	3	92	5	GR_3	229	28	19	3	59	19	79	2	16	GR_4	185	27	20	3	57	24	70	6	2	GR_6	161	22	25	3	46	7	6	88	2	GR_7	119	25	22	3	53	0	0	100
2	GR_1	652	22	25	3	46	23	45	32	14	GR_2	251	30	17	3	63	6	3	92	6	GR_3	229	28	19	3	59	19	79	2	15	GR_4	185	27	20	3	57	24	70	6	2	GR_5	165	25	22	3	53	45	0	55
7	GR_2	252	47	3	0	94	81	7	12	16	GR_3	247	13	37	0	26	58	26	16	8	GR_5	122	42	8	0	84	19	77	4
14	GR_3	210	40	8	2	83	59	19	23	7	GR_4	120	29	19	2	60	35	1	64	9	GR_6	120	30	18	2	62	97	0	3	3	GR_7	108	16	32	2	33	3	0	97
9	GR_3	316	29	18	3	61	53	27	20	11	GR_4	143	28	19	3	59	19	0	81	7	GR_5	128	24	23	3	51	72	0	28
1	GR_2	516	21	26	3	44	21	29	51	7	GR_3	316	29	18	3	61	53	27	20	9	GR_4	143	28	19	3	59	19	0	81
2	GR_3	533	23	23	4	50	35	26	39
3	GR_3	322	19	27	4	41	24	65	11	15	GR_4	149	29	17	4	63	46	30	23	2	GR_5	129	20	26	4	43	4	76	20
3	GR_3	300	12	35	3	25	19	43	38
5	GR_2	1127	14	33	3	29	15	40	46
9	GR_2	238	42	7	1	85	1	73	26	5	GR_4	174	15	34	1	30	4	4	92	2	GR_5	122	21	28	1	42	18	18	64
3	GR_1	729	13	36	1	26	25	44	31	9	GR_2	238	42	7	1	85	1	73	26	2	GR_5	122	21	28	1	42	18	18	64
2	GR_2	385	17	32	1	34	1	80	20	15	GR_3	344	27	22	1	55	71	0	28	7	GR_5	110	30	19	1	61	5	48	47	16	GR_6	135	27	22	1	55	73	0	27
1	GR_1	792	31	18	1	63	4	52	44	2	GR_2	385	17	32	1	34	1	80	20	15	GR_3	344	27	22	1	55	71	0	28	14	GR_6	135	27	22	1	55	73	0	27
4	GR_2	375	27	22	1	55	4	19	77
3	GR_1	340	17	27	6	38	7	42	50	4	GR_5	156	25	19	6	56	0	66	34	5	GR_6	123	12	32	6	27	25	16	59
5	GR_1	340	17	27	6	38	7	42	50	3	GR_2	289	14	30	6	31	52	18	31	4	GR_5	156	25	19	6	56	0	66	34
11	GR_3	528	28	16	6	63	56	3	41
10	GR_3	380	7	7	36	50	2	71	28	5	GR_4	377	10	4	36	71	43	13	44
13	GR_2	315	28	12	10	70	0	18	82	22	GR_4	290	28	12	10	70	10	48	42
2	GR_1	473	16	31	3	34	0	58	42	13	GR_4	233	39	8	3	82	15	15	70
3	GR_1	293	20	27	3	42	0	2	98	4	GR_3	145	35	12	3	74	4	89	8	4	GR_5	118	14	33	3	29	0	53	47	9	GR_6	118	26	21	3	55	0	82	18
6	GR_3	363	26	23	1	53	1	43	56
25	GR_3	380	36	9	5	80	70	12	18	26	GR_4	197	37	8	5	82	28	65	7
10	GR_3	442	30	18	2	62	38	14	48	1	GR_4	123	31	17	2	64	51	49	0
7	GR_2	487	33	15	2	68	54	7	39	10	GR_3	442	30	18	2	62	38	14	48
5	GR_4	157	20	13	17	60	0	90	10
6	GR_3	238	38	8	4	82	22	32	46
6	GR_2	156	11	25	14	30	25	15	59	4	GR_4	167	10	26	14	27	4	71	25	5	GR_7	150	10	26	14	27	2	29	69
29	GR_2	202	45	3	2	93	53	1	46	2	GR_3	113	30	18	2	62	15	50	35	2	GR_4	361	17	31	2	35	2	57	40
2	GR_1	786	27	21	2	56	5	39	56	28	GR_2	202	45	3	2	93	53	1	46	2	GR_5	160	20	28	2	41	14	62	24
8	GR_3	405	27	18	5	60	66	23	11
2	GR_3	326	14	31	5	31	1	67	32	2	GR_4	158	31	14	5	68	79	4	18	3	GR_6	103	11	34	5	24	2	49	49
4	GR_1	568	13	32	5	28	0	55	44	2	GR_2	166	33	12	5	73	56	20	24	6	GR_6	103	11	34	5	24	2	49	49
18	GR_3	304	38	1	11	97	42	58	1	23	GR_4	217	20	19	11	51	17	46	37
4	GR_3	158	24	23	3	51	7	31	62	2	GR_4	107	26	21	3	55	0	77	23	9	GR_5	111	29	18	3	61	42	1	56
14	GR_3	503	28	21	1	57	2	54	44
17	GR_3	113	35	12	3	74	70	1	29	16	GR_4	237	32	15	3	68	14	84	2	20	GR_5	106	27	20	3	57	48	0	52
12	GR_4	151	25	20	5	55	77	0	23
19	GR_3	418	37	10	3	78	23	55	22	18	GR_4	265	34	13	3	72	77	15	8
25	GR_3	166	38	5	7	88	0	49	51	17	GR_4	178	40	3	7	93	63	15	21	9	GR_5	172	28	15	7	65	0	69	31
15	GR_3	121	35	9	6	79	66	0	34	5	GR_5	163	24	20	6	54	29	2	68
3	GR_1	669	21	23	6	47	1	80	19	15	GR_3	121	35	9	6	79	66	0	34
27	GR_3	198	33	3	14	91	100	0	0	16	GR_4	106	29	7	14	80	74	0	26
3	GR_2	377	9	3	38	75	0	84	16	15	GR_4	149	11	1	38	91	40	53	7	7	GR_5	108	5	7	38	41	82	18	0
3	GR_3	523	23	25	2	47	55	14	31	10	GR_6	107	28	20	2	58	93	0	7
2	GR_1	691	29	16	5	64	37	42	21	23	GR_4	132	40	5	5	88	31	34	35
5	GR_3	214	7	8	35	46	23	49	28	6	GR_4	136	8	7	35	53	0	100	0	13	GR_5	121	8	7	35	53	3	0	97
5	GR_1	555	7	8	35	46	23	14	62	8	GR_4	136	8	7	35	53	0	100	0	15	GR_5	121	8	7	35	53	3	0	97
8	GR_2	334	39	8	3	82	69	22	10	9	GR_3	105	18	29	3	38	0	98	2	20	GR_5	150	26	21	3	55	14	27	58	5	GR_6	101	15	32	3	31	52	18	30
8	GR_3	270	29	16	5	64	36	36	27	26	GR_4	167	42	3	5	93	7	58	35
15	GR_3	134	26	23	1	53	0	93	7
4	GR_3	158	25	25	0	50	0	52	48	15	GR_4	106	43	7	0	86	0	52	48
15	GR_3	216	30	19	1	61	18	0	82	14	GR_4	170	28	21	1	57	18	0	82	15	GR_5	145	26	23	1	53	0	94	6
3	GR_2	310	29	15	6	65	22	46	32	7	GR_3	306	16	28	6	36	18	47	34	11	GR_5	150	20	24	6	45	44	8	48
2	GR_2	176	20	28	2	41	3	0	97	11	GR_3	271	32	16	2	66	5	58	37	4	GR_4	192	25	23	2	52	7	36	57
11	GR_2	268	35	12	3	74	27	1	72	8	GR_4	254	33	14	3	70	58	15	27	22	GR_6	102	32	15	3	68	92	0	8
13	GR_2	294	41	7	2	85	10	39	50	15	GR_4	239	44	4	2	91	77	3	20	3	GR_5	176	33	15	2	68	70	7	23
13	GR_2	275	24	24	2	50	57	7	37	8	GR_3	162	32	16	2	66	4	30	66	11	GR_5	123	23	25	2	47	32	68	1	2	GR_6	107	17	31	2	35	2	33	65
10	GR_3	245	25	20	5	55	6	4	90	2	GR_4	253	28	17	5	62	0	76	24	11	GR_6	100	16	29	5	35	6	61	33
5	GR_2	326	23	24	3	48	14	33	53	11	GR_4	103	24	23	3	51	0	0	100	2	GR_5	125	22	25	3	46	11	0	89
18	GR_3	232	22	27	1	44	8	71	21	3	GR_4	202	41	8	1	83	99	0	1	13	GR_5	117	35	14	1	71	100	0	0
13	GR_2	529	29	15	6	65	14	66	20
2	GR_2	263	18	29	3	38	2	8	90	4	GR_4	245	27	20	3	57	30	4	65	6	GR_5	168	30	17	3	63	16	53	32
2	GR_1	672	20	27	3	42	10	54	37	2	GR_3	293	27	20	3	57	35	40	25	5	GR_4	245	27	20	3	57	30	4	65
27	GR_2	594	47	1	2	97	67	8	26	11	GR_4	184	32	16	2	66	74	15	12
7	GR_3	150	13	31	6	29	43	29	28
1	GR_1	825	10	34	6	22	2	65	33
16	GR_1	299	36	6	8	85	40	27	33	5	GR_3	440	20	22	8	47	16	65	19	3	GR_5	152	22	20	8	52	2	20	78
18	GR_1	299	36	6	8	85	40	27	33	3	GR_2	291	18	24	8	42	10	25	65	5	GR_4	371	25	17	8	59	32	41	27
3	GR_3	446	8	42	0	16	1	60	38	15	GR_4	103	20	30	0	40	67	2	31
5	GR_1	876	9	41	0	18	18	38	44	17	GR_4	103	20	30	0	40	67	2	31
20	GR_3	196	32	11	7	74	50	6	44
13	GR_3	511	22	18	10	55	56	13	31
15	GR_2	338	35	11	4	76	8	53	39
2	GR_1	412	11	37	2	22	4	66	30	5	GR_2	250	14	34	2	29	3	14	83
1	GR_3	119	29	18	3	61	0	2	98	6	GR_4	171	29	18	3	61	18	51	31	12	GR_5	112	38	9	3	80	3	70	26	4	GR_6	112	35	12	3	74	6	48	46	8	GR_7	114	37	10	3	78	99	0	1
6	GR_2	208	32	15	3	68	16	25	59	6	GR_4	171	29	18	3	61	18	51	31	12	GR_5	112	38	9	3	80	3	70	26	9	GR_6	112	35	12	3	74	6	48	46	8	GR_7	114	37	10	3	78	99	0	1
No Mosaics in this segment
14	GR_3	231	27	23	0	54	73	9	18
3	GR_3	116	31	15	4	67	51	31	18	13	GR_4	144	36	10	4	78	99	1	0	2	GR_5	214	19	27	4	41	4	58	38	4	GR_6	109	25	21	4	54	2	34	64	13	GR_9	102	41	5	4	89	71	5	24
7	GR_1	292	29	17	4	63	15	11	74	17	GR_4	144	36	10	4	78	99	1	0	2	GR_5	214	19	27	4	41	4	58	38	4	GR_6	109	25	21	4	54	2	34	64	15	GR_9	102	41	5	4	89	71	5	24
11	GR_3	148	25	21	4	54	17	57	26	2	GR_4	132	29	17	4	63	43	13	44
18	GR_3	244	12	34	4	26	3	80	17
5	GR_3	164	31	15	4	67	9	9	82
1	GR_1	759	28	18	4	60	6	41	53
10	GR_1	473	24	22	4	52	29	53	19	10	GR_2	334	24	22	4	52	9	7	85	21	GR_5	261	26	20	4	56	26	38	36
6	GR_1	376	25	24	1	51	11	24	64	10	GR_2	406	38	11	1	77	14	57	29	4	GR_5	105	18	31	1	36	43	33	24	9	GR_6	140	37	12	1	75	14	26	60
2	GR_2	160	30	18	2	62	17	56	27	4	GR_3	179	18	30	2	37	14	12	73	4	GR_4	125	31	17	2	64	3	78	20	12	GR_5	144	22	26	2	45	2	50	48	5	GR_6	208	33	15	2	68	54	20	27
21	GR_3	127	35	13	2	72	100	0	0
7	GR_3	156	29	20	1	59	99	1	0
2	GR_3	251	21	19	10	52	11	13	76	21	GR_4	314	37	3	10	92	30	52	18
1	GR_2	515	18	22	10	45	39	39	23	20	GR_4	314	37	3	10	92	30	52	18
6	GR_3	420	29	17	4	63	2	75	23	2	GR_4	225	18	28	4	39	26	7	67	21	GR_5	211	30	16	4	65	2	30	68
2	GR_1	555	23	23	4	50	18	33	49	4	GR_2	427	22	24	4	47	69	19	11	18	GR_5	211	30	16	4	65	2	30	68
2	GR_3	235	25	21	4	54	4	53	43
3	GR_3	297	15	31	4	32	0	43	57
5	GR_2	722	17	29	4	36	43	19	38
5	GR_3	384	35	14	1	71	62	14	24	5	GR_4	185	37	12	1	75	0	27	73
3	GR_2	331	36	13	1	73	54	7	38	5	GR_3	384	35	14	1	71	62	14	24
9	GR_2	577	32	18	0	64	34	38	28	2	GR_4	408	28	22	0	56	13	39	48
11	GR_3	481	24	23	3	51	9	19	72	17	GR_4	153	41	6	3	87	47	1	52
4	GR_1	408	12	17	21	41	13	13	74	10	GR_3	340	20	9	21	68	9	55	36	13	GR_4	130	11	18	21	37	41	3	56	12	GR_7	100	23	6	21	79	93	5	3
3	GR_2	335	20	27	3	42	3	24	73	10	GR_3	202	35	12	3	74	58	23	19	14	GR_4	119	31	16	3	65	19	72	9	3	GR_5	107	27	20	3	57	9	90	2	12	GR_7	120	32	15	3	68	41	0	59
4	GR_1	643	20	27	3	42	22	48	30	10	GR_3	202	35	12	3	74	58	23	19	15	GR_4	119	31	16	3	65	19	72	9	3	GR_6	107	28	19	3	59	3	2	95	12	GR_7	120	32	15	3	68	41	0	59
22	GR_3	195	42	5	3	89	65	0	35
4	GR_2	339	24	21	5	53	6	47	47	20	GR_3	161	32	13	5	71	0	94	6	3	GR_6	110	21	24	5	46	4	9	87
2	GR_1	301	19	29	2	39	5	23	72	12	GR_3	130	32	16	2	66	2	92	7
19	GR_1	386	32	11	7	74	76	4	21
26	GR_3	276	37	11	2	77	43	20	37	2	GR_4	189	23	25	2	47	2	60	38
13	GR_3	210	22	24	4	47	24	59	17	11	GR_4	195	37	9	4	80	83	17	0	13	GR_5	100	37	9	4	80	100	0	0
5	GR_3	129	20	30	0	40	7	86	8	17	GR_4	262	26	24	0	52	42	38	20	11	GR_5	103	23	27	0	46	6	10	84
1	GR_1	962	17	33	0	34	16	43	41	13	GR_4	262	26	24	0	52	42	38	20	9	GR_5	103	23	27	0	46	6	10	84
2	GR_1	251	14	34	2	29	1	40	59	5	GR_4	100	14	34	2	29	0	74	26	6	GR_7	113	17	31	2	35	9	67	23
12	GR_3	313	33	14	3	70	19	54	27	16	GR_4	242	35	12	3	74	59	26	16	16	GR_5	134	35	12	3	74	2	45	53
24	GR_3	472	43	5	2	89	48	50	2
19	GR_3	153	38	6	6	86	6	63	31	2	GR_4	188	24	20	6	54	1	70	28	25	GR_5	241	42	2	6	95	74	0	26	10	GR_6	173	25	19	6	56	36	14	50
1	GR_2	353	24	20	6	54	6	14	80	17	GR_3	153	38	6	6	86	6	63	31	23	GR_5	241	42	2	6	95	74	0	26	9	GR_6	173	25	19	6	56	36	14	50
4	GR_1	403	8	40	2	16	4	45	50	17	GR_4	175	36	12	2	75	0	85	15
2	GR_3	335	17	27	6	38	19	35	46	2	GR_4	176	26	18	6	59	1	63	36	15	GR_5	176	33	11	6	75	76	18	6
2	GR_1	451	27	17	6	61	8	38	54	2	GR_2	225	17	27	6	38	6	78	16	14	GR_5	176	33	11	6	75	76	18	6
4	GR_1	565	13	35	2	27	11	25	64	2	GR_2	293	16	32	2	33	4	77	19	5	GR_4	196	11	37	2	22	4	27	69
No Mosaics in this segment
16	GR_3	124	28	21	1	57	2	97	1	16	GR_4	120	31	18	1	63	24	19	57	14	GR_5	175	30	19	1	61	15	1	84
11	GR_2	231	28	20	2	58	13	33	53	7	GR_4	135	26	22	2	54	2	0	98	5	GR_5	141	22	26	2	45	43	0	57	10	GR_7	133	30	18	2	62	80	0	20
4	GR_3	371	30	19	1	61	51	6	43	3	GR_4	206	21	28	1	42	3	65	32	13	GR_5	246	28	21	1	57	55	32	13
5	GR_2	401	22	27	1	44	0	77	23	8	GR_3	371	30	19	1	61	51	6	43	11	GR_5	246	28	21	1	57	55	32	13
14	GR_2	204	38	11	1	77	1	92	7	16	GR_3	191	20	29	1	40	1	68	31	11	GR_4	176	27	22	1	55	7	11	82	3	GR_5	159	19	30	1	38	0	1	99
2	GR_3	222	25	21	4	54	7	87	6	8	GR_4	213	28	18	4	60	51	34	16	9	GR_5	210	23	23	4	50	0	22	78
18	GR_2	290	29	16	5	64	22	23	55	2	GR_4	204	22	23	5	48	3	42	55	15	GR_5	160	27	18	5	60	54	28	19	3	GR_6	108	19	26	5	42	0	54	46	2	GR_7	149	24	21	5	53	25	34	42
16	GR_2	290	29	16	5	64	22	23	55	3	GR_3	229	19	26	5	42	12	61	27	2	GR_4	204	22	23	5	48	3	42	55	15	GR_5	160	27	18	5	60	54	28	19	2	GR_7	149	24	21	5	53	25	34	42
2	GR_1	498	27	18	5	60	3	48	49	17	GR_2	290	29	16	5	64	22	23	55	5	GR_3	229	19	26	5	42	12	61	27	17	GR_5	160	27	18	5	60	54	28	19	3	GR_6	108	19	26	5	42	0	54	46
3	GR_3	176	9	37	4	19	2	5	93
3	GR_1	745	9	37	4	19	24	34	41
2	GR_3	185	18	25	7	41	9	53	38	2	GR_4	212	26	17	7	60	5	17	78	7	GR_5	106	27	16	7	62	31	42	26
1	GR_2	306	26	17	7	60	12	52	36	2	GR_3	185	18	25	7	41	9	53	38	2	GR_4	212	26	17	7	60	5	17	78
2	GR_1	557	17	26	7	39	20	40	39	2	GR_2	306	26	17	7	60	12	52	36	8	GR_5	106	27	16	7	62	31	42	26
7	GR_3	203	38	10	2	79	6	6	88	16	GR_4	105	38	10	2	79	12	70	19
7	GR_2	221	20	24	6	45	0	73	27	15	GR_4	118	31	13	6	70	4	0	96	8	GR_5	128	28	16	6	63	10	73	17	14	GR_6	111	30	14	6	68	4	8	88
2	GR_2	469	14	35	1	28	27	36	37	2	GR_4	223	34	15	1	69	35	42	23	6	GR_5	129	16	33	1	32	9	39	52	5	GR_6	123	13	36	1	26	18	28	54
2	GR_1	517	11	38	1	22	35	40	26	2	GR_3	244	37	12	1	75	31	31	38	5	GR_5	129	16	33	1	32	9	39	52	6	GR_6	123	13	36	1	26	18	28	54
2	GR_1	517	11	38	1	22	35	40	26	3	GR_2	469	14	35	1	28	27	36	37	2	GR_4	223	34	15	1	69	35	42	23	2	GR_5	129	16	33	1	32	9	39	52
3	GR_1	517	11	38	1	22	35	40	26	2	GR_2	469	14	35	1	28	27	36	37	2	GR_3	244	37	12	1	75	31	31	38	2	GR_6	123	13	36	1	26	18	28	54
8	GR_2	236	29	14	7	67	21	0	79	4	GR_3	131	18	25	7	41	0	77	23	7	GR_5	222	5	38	7	11	10	38	52	12	GR_6	133	32	11	7	74	54	11	35
7	GR_2	600	7	39	4	15	9	25	67	12	GR_4	118	30	16	4	65	79	21	0
5	GR_1	771	4	42	4	8	3	54	43	12	GR_4	118	30	16	4	65	79	21	0
4	GR_1	364	22	21	7	51	1	46	52	17	GR_5	104	32	11	7	74	47	2	51
14	GR_3	394	31	19	0	62	37	41	21
11	GR_3	132	36	11	3	76	24	32	44
2	GR_3	168	17	30	3	36	8	83	9	2	GR_4	116	14	33	3	29	32	3	65	19	GR_5	157	24	23	3	51	8	77	14	2	GR_6	109	30	17	3	63	75	2	23
2	GR_1	747	9	38	3	19	3	36	62	2	GR_2	348	38	9	3	80	34	18	48	3	GR_4	116	14	33	3	29	32	3	65	18	GR_5	157	24	23	3	51	8	77	14
2	GR_1	747	9	38	3	19	3	36	62	2	GR_2	348	38	9	3	80	34	18	48	1	GR_3	168	17	30	3	36	8	83	9	18	GR_5	157	24	23	3	51	8	77	14
4	GR_1	371	16	24	10	40	20	22	58	5	GR_3	177	21	19	10	52	36	17	46	7	GR_4	179	25	15	10	62	9	0	91	4	GR_6	137	14	26	10	35	34	14	53
2	GR_2	105	29	18	3	61	0	97	3	8	GR_3	186	25	22	3	53	26	58	15	2	GR_4	103	19	28	3	40	20	16	64	7	GR_6	115	29	18	3	61	61	0	39	12	GR_7	105	25	22	3	53	3	33	64
2	GR_1	733	18	29	3	38	3	45	52	7	GR_3	186	25	22	3	53	26	58	15	2	GR_5	140	29	18	3	61	20	33	47	6	GR_6	115	29	18	3	61	61	0	39	13	GR_7	105	25	22	3	53	3	33	64
1	GR_1	733	18	29	3	38	3	45	52	2	GR_2	105	29	18	3	61	0	97	3	7	GR_3	186	25	22	3	53	26	58	15	6	GR_6	115	29	18	3	61	61	0	39	12	GR_7	105	25	22	3	53	3	33	64
12	GR_2	546	33	17	0	66	24	62	13	12	GR_4	210	37	13	0	74	72	6	22	25	GR_5	112	40	10	0	80	87	0	13
No Mosaics in this segment
No Mosaics in this segment
11	GR_3	174	32	7	11	82	89	0	11	3	GR_4	289	23	16	11	58	54	19	27
2	GR_2	430	20	29	1	40	22	40	38	2	GR_3	238	29	20	1	59	10	69	21	3	GR_5	154	24	25	1	48	0	19	81
2	GR_1	484	16	33	1	32	18	39	42	2	GR_4	197	33	16	1	67	1	70	29	4	GR_5	154	24	25	1	48	0	19	81
11	GR_4	146	24	21	5	53	0	54	46
7	GR_3	303	25	21	4	54	30	23	46	14	GR_4	353	25	21	4	54	33	0	67
3	GR_2	411	24	22	4	52	37	19	45	12	GR_4	353	25	21	4	54	33	0	67
16	GR_3	162	34	12	4	73	66	0	34
5	GR_3	280	24	21	5	53	4	52	44	10	GR_4	224	26	19	5	57	43	37	20	6	GR_5	170	24	21	5	53	11	87	2	12	GR_6	151	28	17	5	62	19	0	81
17	GR_3	229	24	25	1	48	4	81	15
5	GR_3	218	19	28	3	40	20	47	33	7	GR_4	156	24	23	3	51	38	0	62
5	GR_2	379	19	28	3	40	8	51	41	7	GR_4	156	24	23	3	51	38	0	62
9	GR_2	217	16	30	4	34	1	34	65	9	GR_3	119	33	13	4	71	2	88	11	7	GR_5	132	30	16	4	65	10	83	8
9	GR_2	217	16	30	4	34	1	34	65	9	GR_3	119	33	13	4	71	2	88	11	3	GR_4	160	30	16	4	65	62	37	1
[truncated: 20 more columns]
