# Supplementary material for: Intricacies in arrangement of SNP haplotypes suggest “Great Admixture” that created modern humans
Source: BMC Genomics. 2017 Jun 5;18:433. doi: 10.1186/s12864-017-3776-5 (PMC5741169; doi:10.1186/s12864-017-3776-5)
Supplement: Supplementary file 10 — A prototype of one of the output files generated in Step V. The name of the file is CORE_HAPS_with_DENI_Pinky_10 which is the output file for chromosome 1 segment 10. The file is transferred from UNIX to pc environment in MS Excel format. (XLSX 21 kb) [file 12864_2017_3776_MOESM10_ESM.xlsx]

## Sheet: CORE_HAPS_with_DENI_Pinky_10
CHR_1	Segment_10	Hap Length= 27896
Total no. of SNPs in this segment= 511
SNP density = 1 per 54
First_SNP_coord=	4802513	First_SNP_ID=	rs448741
Last_SNP_coord=	4830409	Last_SNP_ID=	rs410414
An_al	MRMMRMXMMMRRMRMRRRMMRRMMXMMMMRMMMMXRRMMMRMRRRMRRRR
X_by10	33552452552252523556233345336536666356364644463366
X10_PL	43553553553353534566344446336646666466464644473377
Group1	00000000000000000000000000000000000000000000000000	547 (Occurrence)	mod% [adjusted proportion of occurrence in Asia (AS), Africa (AF), Europe (EU)]	AF	0.17	AS	0.66	EU	0.17	AF= 50-14% (Absolute occurrence and percentage in Africa)	AS= 309-54% (Absolute occurrence and percentage in Asia)	AM= 69-19% (Absolute occurrence and percentage in America)	EU= 105-14% (Absolute occurrence and percentage in Europe)	ASW= 14-11% (Absolute occurrence and percentage in American South West)
no_sp
An_St	DADDADxDDDAADADAAADDAADDxDDDDADDDDxAADDDADAAADAAAA	A (# of Ancestral alleles)	21	D (# of Derived alleles)	26	X (# of Unknown alleles)	3	A= 44% (% of Ancestral alleles)
Group2	10111111111110101111111111111101111011010100010011	315 (Occurrence)	mod%	AF	0.28	AS	0.06	EU	0.65	AF= 38-10%	AS= 13-2%	AM= 73-20%	EU= 179-24%	ASW= 12-10%
no_sp
An_St	AAAADAxAAADDAAAADDAADDAAxAAAADDAAAxADADAAAAAAAAADD	A	34	D	13	X	3	A= 72%
Group3	00110110110011110111000001001111111111111111111111	241 (Occurrence)	mod%	AF	0.02	AS	0	EU	0.98	AF= 1-0%	AS= 0-0%	AM= 101-28%	EU= 129-17%	ASW= 10-8%
no_sp
An_St	DAAAAAxDAAAAADADADAAAADDxADDADAAAAxDDAAADADDDADDDD	A	27	D	20	X	3	A= 57%
Group4	10111111111110101111111111111111111111111111111111	172 (Occurrence)	mod%	AF	0.83	AS	0.01	EU	0.16	AF= 91-25%	AS= 1-0%	AM= 18-5%	EU= 36-5%	ASW= 26-21%
no_sp
An_St	AAAADAxAAADDAAAADDAADDAAxAAAADAAAAxDDAAADADDDADDDD	A	29	D	18	X	3	A= 61%
Group5	00000000000000000000000000000000000000001111110011	103 (Occurrence)	mod%	AF	0	AS	0.89	EU	0.11	AF= 0-0%	AS= 84-15%	AM= 4-1%	EU= 14-2%	ASW= 1-1%
AS_SP 82%
An_St	DADDADxDDDAADADAAADDAADDxDDDDADDDDxAADDDDADDDAAADD	A	17	D	30	X	3	A= 36%
Group6	00000000000000000000000000000111111111111111110011	100 (Occurrence)	mod%	AF	0.02	AS	0.9	EU	0.08	AF= 1-0%	AS= 85-15%	AM= 4-1%	EU= 10-1%	ASW= 0-0%
AS_SP 85%
An_St	DADDADxDDDAADADAAADDAADDxDDDDDAAAAxDDAAADADDDAAADD	A	21	D	26	X	3	A= 44%
Deni	0x2202x022112220102200000200202222U002020202022200
Deni_An	DxAAAAxDAADDADAADAAAAADDxADDAAAAAAxAAADAAAADAADDAA
Differences Between Groups:
GR	1	2	3	4	5	6
1	0	38	36	47	8	19
2	38	0	24	9	38	33
3	36	24	0	15	28	17
4	47	9	15	0	39	28
5	8	38	28	39	0	11
6	19	33	17	28	11	0
Yin_&_Yang:
GROUP1_&_GROUP4
Mosaics
Group2	10111111111110101111111111111101111011010100010011	pieces	13	missed_pieces	0
Group3	00110110110011110111000001001111111111111111111111	pieces	14	missed_pieces	2
Group5	00000000000000000000000000000000000000001111110011	pieces	4	missed_pieces	0
Group6	00000000000000000000000000000111111111111111110011	pieces	4	missed_pieces	0
End_of_Mosaics
